# Supplementary material for: Reassessment of the Listeria monocytogenes pan-genome reveals dynamic integration hotspots and mobile genetic elements as major components of the accessory genome
Source: BMC Genomics. 2013 Jan 22;14:47. doi: 10.1186/1471-2164-14-47 (PMC3556495; doi:10.1186/1471-2164-14-47)
Supplement: Additional file 1 — Species homology matrices. General homology matrices showing the distribution of all coding sequences among 16 strains of species L. monocytogenes and 19 strains of genus Listeria at different cutoffs. This table is sorted for maximum conservation (core genes = top, specific genes = bottom). [file 1471-2164-14-47-S1.xls]

## Sheet: Homology matrix 60 80
Species homology matrix.
Species homology matrix created using GECO (minimum amino acid identity >60%, coverage >80%). Clusters are sorted for maximum conservation (core genes = top, specific genes = bottom). Annotation was derived from the first strain with a homologue in the respective cluster starting from the left. COG classification was predicted by Augur. Paralogous genes are delimited by ", ".
			lineage III		lineage II							lineage I
COG class	COG category	Annotation	L. m. 4c SLCC2376	L. m. 4a L99	L. m. 3a SLCC7179	L. m. 3c SLCC2479	L. m. 1/2c SLCC2372	L. m. 1/2a 08-5923	L. m. 1/2a 08-5578	L. m. 1/2a SLCC5850	L. m. 1/2a EGD-e	L. m. 7 SLCC2482	L. m. 1/2b SLCC2755	L. m. 3b SLCC2540	L. m. 4e SLCC2378	L. m. 4d ATCC19117	L.m. 4b L312	L. m. 4b F2365
COG0593	L	chromosomal replication initiator protein.	LMOSLCC2376_0001|dnaA	lmo4a_0001|dnaA	LMOSLCC7179_0001|dnaA	LMOSLCC2479_0001|dnaA	LMOSLCC2372_0001|dnaA	LM5923_2971|dnaA	LM5578_3022|dnaA	LMOSLCC5850_0001|dnaA	lmo0001|dnaA	LMOSLCC2482_0001|dnaA	LMOSLCC2755_0001|dnaA	LMOSLCC2540_0001|dnaA	LMOSLCC2378_0001|dnaA	LMOATCC19117_0001|dnaA	LMOL312_0001|dnaA	LMOf2365_0001|dnaA
COG0592	L	DNA polymerase III, beta subunit.	LMOSLCC2376_0002|dnaN	lmo4a_0002|dnaN	LMOSLCC7179_0002|dnaN	LMOSLCC2479_0002|dnaN	LMOSLCC2372_0002|dnaN	LM5923_2970|dnaN	LM5578_3021|dnaN	LMOSLCC5850_0002|dnaN	lmo0002|dnaN	LMOSLCC2482_0002|dnaN	LMOSLCC2755_0002|dnaN	LMOSLCC2540_0002|dnaN	LMOSLCC2378_0002|dnaN	LMOATCC19117_0002|dnaN	LMOL312_0002|dnaN	LMOf2365_0002|dnaN
		MATE efflux family protein.	LMOSLCC2376_0003	lmo4a_0003	LMOSLCC7179_0003	LMOSLCC2479_0003	LMOSLCC2372_0003	LM5923_2969	LM5578_3020	LMOSLCC5850_0003	lmo0003	LMOSLCC2482_0003	LMOSLCC2755_0003	LMOSLCC2540_0003	LMOSLCC2378_0003	LMOATCC19117_0003	LMOL312_0003	LMOf2365_0003
COG2501	S	hypothetical protein.	LMOSLCC2376_0004	lmo4a_0004	LMOSLCC7179_0004	LMOSLCC2479_0004	LMOSLCC2372_0004	LM5923_2968	LM5578_3019	LMOSLCC5850_0004	lmo0004	LMOSLCC2482_0004	LMOSLCC2755_0004	LMOSLCC2540_0004	LMOSLCC2378_0004	LMOATCC19117_0004	LMOL312_0004	LMOf2365_0004
COG1195	L	DNA replication and repair protein.	LMOSLCC2376_0005|recF	lmo4a_0005|recF	LMOSLCC7179_0005|recF	LMOSLCC2479_0005|recF	LMOSLCC2372_0005|recF	LM5923_2967|recF	LM5578_3018|recF	LMOSLCC5850_0005|recF	lmo0005|RecF	LMOSLCC2482_0005|recF	LMOSLCC2755_0005|recF	LMOSLCC2540_0005|recF	LMOSLCC2378_0005|recF	LMOATCC19117_0005|recF	LMOL312_0005|recF	LMOf2365_0005|recF
COG0187	L	DNA gyrase, B subunit.	LMOSLCC2376_0006|gyrB	lmo4a_0006|gyrB	LMOSLCC7179_0006|gyrB	LMOSLCC2479_0006|gyrB	LMOSLCC2372_0006|gyrB	LM5923_2966|gyrB	LM5578_3017|gyrB	LMOSLCC5850_0006|gyrB	lmo0006|gyrB	LMOSLCC2482_0006|gyrB	LMOSLCC2755_0006|gyrB	LMOSLCC2540_0006|gyrB	LMOSLCC2378_0006|gyrB	LMOATCC19117_0006|gyrB	LMOL312_0006|gyrB	LMOf2365_0006|gyrB
COG0188	L	DNA gyrase, A subunit.	LMOSLCC2376_0007|gyrA	lmo4a_0007|gyrA	LMOSLCC7179_0007|gyrA	LMOSLCC2479_0007|gyrA	LMOSLCC2372_0007|gyrA	LM5923_2965|gyrA	LM5578_3016|gyrA	LMOSLCC5850_0007|gyrA	lmo0007|gyrA	LMOSLCC2482_0007|gyrA	LMOSLCC2755_0007|gyrA	LMOSLCC2540_0007|gyrA	LMOSLCC2378_0007|gyrA	LMOATCC19117_0007|gyrA	LMOL312_0007|gyrA	LMOf2365_0007|gyrA
COG1502	I	cardiolipin synthetase.	LMOSLCC2376_0008|cls-1	lmo4a_0008|cls-1	LMOSLCC7179_0008|cls-1	LMOSLCC2479_0008|cls-1	LMOSLCC2372_0008|cls-1	LM5923_2964	LM5578_3015	LMOSLCC5850_0008|cls-1	lmo0008	LMOSLCC2482_0008|cls-1	LMOSLCC2755_0008|cls-1	LMOSLCC2540_0008|cls-1	LMOSLCC2378_0008|cls-1	LMOATCC19117_0008|cls-1	LMOL312_0008|cls-1	LMOf2365_0008|cls-1
COG1670	J	spermidine N1-acetyltransferase.	LMOSLCC2376_0009|speG	lmo4a_0009|speG	LMOSLCC7179_0009|speG	LMOSLCC2479_0009|speG	LMOSLCC2372_0009|speG	LM5923_2963	LM5578_3014	LMOSLCC5850_0009|speG	lmo0009	LMOSLCC2482_0009|speG	LMOSLCC2755_0009|speG	LMOSLCC2540_0009|speG	LMOSLCC2378_0009|speG	LMOATCC19117_0009|speG	LMOL312_0009|speG	LMOf2365_0009|speG
		mevalonate kinase.	LMOSLCC2376_0011|mvk	lmo4a_0010|mvk	LMOSLCC7179_0011|mvk	LMOSLCC2479_0011|mvk	LMOSLCC2372_0011|mvk	LM5923_2961	LM5578_3012	LMOSLCC5850_0011|mvk	lmo0010	LMOSLCC2482_0011|mvk	LMOSLCC2755_0011|mvk	LMOSLCC2540_0011|mvk	LMOSLCC2378_0011|mvk	LMOATCC19117_0011|mvk	LMOL312_0011|mvk	LMOf2365_0011
		phosphomevalonate kinase.	LMOSLCC2376_0012	lmo4a_0012	LMOSLCC7179_0012	LMOSLCC2479_0012	LMOSLCC2372_0012	LM5923_2959	LM5578_3010	LMOSLCC5850_0012	lmo0012	LMOSLCC2482_0012	LMOSLCC2755_0012	LMOSLCC2540_0012	LMOSLCC2378_0012	LMOATCC19117_0012	LMOL312_0012	LMOf2365_0013
COG1622	C	quinol oxidase AA3, subunit II.	LMOSLCC2376_0013|qoxA	lmo4a_0013|qoxA	LMOSLCC7179_0013|qoxA	LMOSLCC2479_0013|qoxA	LMOSLCC2372_0013|qoxA	LM5923_2958|qoxA	LM5578_3009|qoxA	LMOSLCC5850_0013|qoxA	lmo0013|qoxA	LMOSLCC2482_0013|qoxA	LMOSLCC2755_0013|qoxA	LMOSLCC2540_0013|qoxA	LMOSLCC2378_0016|qoxA	LMOATCC19117_0016|qoxA	LMOL312_0016|qoxA	LMOf2365_0016|qoxA
COG0843	C	quinol oxidase AA3, subunit I.	LMOSLCC2376_0014|qoxB	lmo4a_0014|qoxB	LMOSLCC7179_0014|qoxB	LMOSLCC2479_0014|qoxB	LMOSLCC2372_0014|qoxB	LM5923_2957|qoxB	LM5578_3008|qoxB	LMOSLCC5850_0014|qoxB	lmo0014|qoxB	LMOSLCC2482_0014|qoxB	LMOSLCC2755_0014|qoxB	LMOSLCC2540_0014|qoxB	LMOSLCC2378_0017|qoxB	LMOATCC19117_0017|qoxB	LMOL312_0017|qoxB	LMOf2365_0017|qoxB
COG1845	C	quinol oxidase AA3, subunit III.	LMOSLCC2376_0015|qoxC	lmo4a_0015|qoxC	LMOSLCC7179_0015|qoxC	LMOSLCC2479_0015|qoxC	LMOSLCC2372_0015|qoxC	LM5923_2956|qoxC	LM5578_3007|qoxC	LMOSLCC5850_0015|qoxC	lmo0015|qoxC	LMOSLCC2482_0015|qoxC	LMOSLCC2755_0015|qoxC	LMOSLCC2540_0015|qoxC	LMOSLCC2378_0018|qoxC	LMOATCC19117_0018|qoxC	LMOL312_0018|qoxC	LMOf2365_0018|qoxC
COG3125	C	quinol oxidase AA3, subunit IV.	LMOSLCC2376_0016|qoxD	lmo4a_0016|qoxD	LMOSLCC7179_0016|qoxD	LMOSLCC2479_0016|qoxD	LMOSLCC2372_0016|qoxD	LM5923_2955|qoxD	LM5578_3006|qoxD	LMOSLCC5850_0016|qoxD	lmo0016|qoxD	LMOSLCC2482_0016|qoxD	LMOSLCC2755_0016|qoxD	LMOSLCC2540_0016|qoxD	LMOSLCC2378_0019|qoxD	LMOATCC19117_0019|qoxD	LMOL312_0019|qoxD	LMOf2365_0019|qoxD
COG2723	G	glycosyl hydrolase, family 1.	LMOSLCC2376_0018, LMOSLCC2376_0231, LMOSLCC2376_0296, LMOSLCC2376_2667|bglA	lmo4a_0017, lmo4a_0285, lmo4a_0339	LMOSLCC7179_0018, LMOSLCC7179_0252, LMOSLCC7179_0306, LMOSLCC7179_2744|bglA	LMOSLCC2479_0018, LMOSLCC2479_0261, LMOSLCC2479_0320, LMOSLCC2479_2849|bglA	LMOSLCC2372_0018, LMOSLCC2372_0262, LMOSLCC2372_0321, LMOSLCC2372_2850|bglA	LM5923_0087, LM5923_0304, LM5923_0356, LM5923_2953	LM5578_0087, LM5578_0305, LM5578_0357, LM5578_3004	LMOSLCC5850_0018, LMOSLCC5850_0252, LMOSLCC5850_0322, LMOSLCC5850_2784|bglA	lmo0018, lmo0261, lmo0319, lmo2771	LMOSLCC2482_0018, LMOSLCC2482_0264, LMOSLCC2482_0324, LMOSLCC2482_2793|bglA	LMOSLCC2755_0018, LMOSLCC2755_0261, LMOSLCC2755_0323, LMOSLCC2755_2795|bglA	LMOSLCC2540_0018, LMOSLCC2540_0269, LMOSLCC2540_0331, LMOSLCC2540_2824|bglA	LMOSLCC2378_0021, LMOSLCC2378_0276, LMOSLCC2378_0336, LMOSLCC2378_2789|bglA	LMOATCC19117_0021, LMOATCC19117_0271, LMOATCC19117_0338, LMOATCC19117_2785|bglA	LMOL312_0021, LMOL312_0261, LMOL312_0317, LMOL312_2739|bglA	LMOf2365_0021, LMOf2365_0277, LMOf2365_0337|bglH-1, LMOf2365_2761|bglA
		hypothetical protein.	LMOSLCC2376_0022	lmo4a_0018	LMOSLCC7179_0019	LMOSLCC2479_0019	LMOSLCC2372_0019	LM5923_2952	LM5578_3003	LMOSLCC5850_0019	lmo0019	LMOSLCC2482_0019	LMOSLCC2755_0019	LMOSLCC2540_0019	LMOSLCC2378_0022	LMOATCC19117_0022	LMOL312_0022	LMOf2365_0022
		transcriptional regulator, GntR family.	LMOSLCC2376_0023	lmo4a_0019	LMOSLCC7179_0020	LMOSLCC2479_0020	LMOSLCC2372_0020	LM5923_2951	LM5578_3002	LMOSLCC5850_0020	lmo0020	LMOSLCC2482_0020	LMOSLCC2755_0020	LMOSLCC2540_0020	LMOSLCC2378_0023	LMOATCC19117_0023	LMOL312_0023	LMOf2365_0023
		PTS system, fructose-specific, IIA component.	LMOSLCC2376_0024	lmo4a_0020	LMOSLCC7179_0021	LMOSLCC2479_0021	LMOSLCC2372_0021	LM5923_2950	LM5578_3001	LMOSLCC5850_0021	lmo0021	LMOSLCC2482_0021	LMOSLCC2755_0021	LMOSLCC2540_0021	LMOSLCC2378_0024	LMOATCC19117_0024	LMOL312_0024	LMOf2365_0024
		PTS system, mannose/fructose/sorbose family, IIB component.	LMOSLCC2376_0025	lmo4a_0021	LMOSLCC7179_0022	LMOSLCC2479_0022	LMOSLCC2372_0022	LM5923_2949	LM5578_3000	LMOSLCC5850_0022	lmo0022	LMOSLCC2482_0022	LMOSLCC2755_0022	LMOSLCC2540_0022	LMOSLCC2378_0025	LMOATCC19117_0025	LMOL312_0025	LMOf2365_0025
		PTS system, mannose-specific, IIC component, putative.	LMOSLCC2376_0026	lmo4a_0022	LMOSLCC7179_0023	LMOSLCC2479_0023	LMOSLCC2372_0023	LM5923_2948	LM5578_2999	LMOSLCC5850_0023	lmo0023	LMOSLCC2482_0023	LMOSLCC2755_0023	LMOSLCC2540_0023	LMOSLCC2378_0026	LMOATCC19117_0026	LMOL312_0026	LMOf2365_0026
		PTS system, mannose/fructose/sorbose family, IID component.	LMOSLCC2376_0027	lmo4a_0023	LMOSLCC7179_0024	LMOSLCC2479_0024	LMOSLCC2372_0024	LM5923_2947	LM5578_2998	LMOSLCC5850_0024	lmo0024	LMOSLCC2482_0024	LMOSLCC2755_0024	LMOSLCC2540_0024	LMOSLCC2378_0027	LMOATCC19117_0027	LMOL312_0027	LMOf2365_0027
		hypothetical protein.	LMOSLCC2376_0028	lmo4a_0024	LMOSLCC7179_0025	LMOSLCC2479_0025	LMOSLCC2372_0025	LM5923_2946	LM5578_2997	LMOSLCC5850_0025	lmo0025	LMOSLCC2482_0025	LMOSLCC2755_0025	LMOSLCC2540_0025	LMOSLCC2378_0028	LMOATCC19117_0028	LMOL312_0028	LMOf2365_0028
COG3142	P	CutC family protein.	LMOSLCC2376_0029	lmo4a_0025	LMOSLCC7179_0026	LMOSLCC2479_0026	LMOSLCC2372_0026	LM5923_2945	LM5578_2996	LMOSLCC5850_0026	lmo0026	LMOSLCC2482_0026	LMOSLCC2755_0026	LMOSLCC2540_0026	LMOSLCC2378_0029	LMOATCC19117_0029	LMOL312_0029	LMOf2365_0029
COG1263	G	PTS system, beta-glucoside-specific, IIABC component.	LMOSLCC2376_0030	lmo4a_0026	LMOSLCC7179_0027	LMOSLCC2479_0027	LMOSLCC2372_0027	LM5923_2944	LM5578_2995	LMOSLCC5850_0027	lmo0027	LMOSLCC2482_0027	LMOSLCC2755_0027	LMOSLCC2540_0027	LMOSLCC2378_0030	LMOATCC19117_0030	LMOL312_0030	LMOf2365_0030
		hypothetical protein.	LMOSLCC2376_0031	lmo4a_0027	LMOSLCC7179_0028	LMOSLCC2479_0028	LMOSLCC2372_0028	LM5923_2943	LM5578_2994	LMOSLCC5850_0028	lmo0028	LMOSLCC2482_0028	LMOSLCC2755_0028	LMOSLCC2540_0028	LMOSLCC2378_0031	LMOATCC19117_0031	LMOL312_0031	LMOf2365_0031
		hypothetical protein.	LMOSLCC2376_0032	lmo4a_0028	LMOSLCC7179_0035	LMOSLCC2479_0029	LMOSLCC2372_0029	LM5923_2936	LM5578_2987	LMOSLCC5850_0029	lmo0029	LMOSLCC2482_0034	LMOSLCC2755_0034	LMOSLCC2540_0035	LMOSLCC2378_0038	LMOATCC19117_0037	LMOL312_0037	LMOf2365_0038
		hydrolase, haloacid dehalogenase-like family.	LMOSLCC2376_0033	lmo4a_0029	LMOSLCC7179_0036	LMOSLCC2479_0030	LMOSLCC2372_0030	LM5923_2935	LM5578_2986	LMOSLCC5850_0030	lmo0030	LMOSLCC2482_0035	LMOSLCC2755_0035	LMOSLCC2540_0036	LMOSLCC2378_0039	LMOATCC19117_0038	LMOL312_0038	LMOf2365_0039
		transcriptional regulator, LacI family.	LMOSLCC2376_0034	lmo4a_0030	LMOSLCC7179_0037	LMOSLCC2479_0031	LMOSLCC2372_0031	LM5923_2934	LM5578_2985	LMOSLCC5850_0031	lmo0031	LMOSLCC2482_0036	LMOSLCC2755_0036	LMOSLCC2540_0037	LMOSLCC2378_0040	LMOATCC19117_0039	LMOL312_0039	LMOf2365_0040
		ROK family protein.	LMOSLCC2376_0035	lmo4a_0031	LMOSLCC7179_0038	LMOSLCC2479_0032	LMOSLCC2372_0032	LM5923_2933	LM5578_2984	LMOSLCC5850_0032	lmo0032	LMOSLCC2482_0037	LMOSLCC2755_0037	LMOSLCC2540_0038	LMOSLCC2378_0041	LMOATCC19117_0040	LMOL312_0040	LMOf2365_0041
		glycosyl hydrolase, family 9.	LMOSLCC2376_0036	lmo4a_0032	LMOSLCC7179_0039	LMOSLCC2479_0033	LMOSLCC2372_0033	LM5923_2932	LM5578_2983	LMOSLCC5850_0033	lmo0033	LMOSLCC2482_0038	LMOSLCC2755_0038	LMOSLCC2540_0039	LMOSLCC2378_0042	LMOATCC19117_0041	LMOL312_0041	LMOf2365_0042
		PTS system, beta-glucoside-specific, IIC component.	LMOSLCC2376_0037	lmo4a_0033	LMOSLCC7179_0040	LMOSLCC2479_0034	LMOSLCC2372_0034	LM5923_2931	LM5578_2982	LMOSLCC5850_0034	lmo0034	LMOSLCC2482_0039	LMOSLCC2755_0039	LMOSLCC2540_0040	LMOSLCC2378_0043	LMOATCC19117_0042	LMOL312_0042	LMOf2365_0043
		SIS domain protein.	LMOSLCC2376_0038	lmo4a_0034	LMOSLCC7179_0041	LMOSLCC2479_0035	LMOSLCC2372_0035	LM5923_2930	LM5578_2981	LMOSLCC5850_0035	lmo0035	LMOSLCC2482_0040	LMOSLCC2755_0040	LMOSLCC2540_0041	LMOSLCC2378_0044	LMOATCC19117_0043	LMOL312_0043	LMOf2365_0044
COG0586	S	DedA family protein.	LMOSLCC2376_0039	lmo4a_0035	LMOSLCC7179_0048	LMOSLCC2479_0042	LMOSLCC2372_0042	LM5923_2923	LM5578_2974	LMOSLCC5850_0042	lmo0042	LMOSLCC2482_0047	LMOSLCC2755_0047	LMOSLCC2540_0048	LMOSLCC2378_0051	LMOATCC19117_0050	LMOL312_0050	LMOf2365_0051
COG2235	E	arginine deiminase.	LMOSLCC2376_0040|arcA	lmo4a_0036|arcA	LMOSLCC7179_0049|arcA	LMOSLCC2479_0043|arcA	LMOSLCC2372_0043|arcA	LM5923_2922	LM5578_2973	LMOSLCC5850_0043|arcA	lmo0043	LMOSLCC2482_0048|arcA	LMOSLCC2755_0048|arcA	LMOSLCC2540_0049|arcA	LMOSLCC2378_0052|arcA	LMOATCC19117_0051|arcA	LMOL312_0051|arcA	LMOf2365_0052|arcA
COG0360	J	ribosomal protein S6.	LMOSLCC2376_0041|rpsF	lmo4a_0037|rpsF	LMOSLCC7179_0050|rpsF	LMOSLCC2479_0044|rpsF	LMOSLCC2372_0044|rpsF	LM5923_2921|rpsF	LM5578_2972|rpsF	LMOSLCC5850_0044|rpsF	lmo0044|rpsF	LMOSLCC2482_0049|rpsF	LMOSLCC2755_0049|rpsF	LMOSLCC2540_0050|rpsF	LMOSLCC2378_0053|rpsF	LMOATCC19117_0052|rpsF	LMOL312_0052|rpsF	LMOf2365_0053|rpsF
COG0629	L	single-strand binding protein.	LMOSLCC2376_0042|ssb-1	lmo4a_0038|ssb-1, lmo4a_2632|ssb-3	LMOSLCC7179_0051|ssb-1, LMOSLCC7179_2538	LMOSLCC2479_0045|ssb-1, LMOSLCC2479_2363	LMOSLCC2372_0045|ssb-1, LMOSLCC2372_2366	LM5923_2457, LM5923_2920|ssb	LM5578_0685, LM5578_2506, LM5578_2971|ssb	LMOSLCC5850_0045|ssb-1	lmo0045|ssb, lmo2308	LMOSLCC2482_0050|ssb-1, LMOSLCC2482_0660	LMOSLCC2755_0050|ssb-1	LMOSLCC2540_0051|ssb-1	LMOSLCC2378_0054|ssb-1	LMOATCC19117_0053|ssb-1	LMOL312_0053|ssb-1	LMOf2365_0054|ssb-1
COG0238	J	ribosomal protein S18.	LMOSLCC2376_0043|rpsR	lmo4a_0039|rpsR	LMOSLCC7179_0052|rpsR	LMOSLCC2479_0046|rpsR	LMOSLCC2372_0046|rpsR	LM5923_2919|rpsR	LM5578_2970|rpsR	LMOSLCC5850_0046|rpsR	lmo0046|rpsR	LMOSLCC2482_0051|rpsR	LMOSLCC2755_0051|rpsR	LMOSLCC2540_0052|rpsR	LMOSLCC2378_0055|rpsR	LMOATCC19117_0054|rpsR	LMOL312_0054|rpsR	LMOf2365_0055|rpsR
		lipoprotein, putative.	LMOSLCC2376_0044	lmo4a_0040	LMOSLCC7179_0053	LMOSLCC2479_0047	LMOSLCC2372_0047	LM5923_2918	LM5578_2969	LMOSLCC5850_0047	lmo0047	LMOSLCC2482_0052	LMOSLCC2755_0052	LMOSLCC2540_0053	LMOSLCC2378_0056	LMOATCC19117_0055	LMOL312_0055	LMOf2365_0056
		accessory gene regulator protein B.	LMOSLCC2376_0045|agrB	lmo4a_0041|agrB	LMOSLCC7179_0054|agrB	LMOSLCC2479_0048|agrB	LMOSLCC2372_0048|agrB	LM5923_2917	LM5578_2968	LMOSLCC5850_0048|agrB	lmo0048	LMOSLCC2482_0053|agrB	LMOSLCC2755_0053|agrB	LMOSLCC2540_0054|agrB	LMOSLCC2378_0057|agrB	LMOATCC19117_0056|agrB	LMOL312_0056|agrB	LMOf2365_0057
		accessory gene regulator protein D.	LMOSLCC2376_0046|agrD	lmo4a_0042|agrD	LMOSLCC7179_0055|agrD	LMOSLCC2479_0049|agrD	LMOSLCC2372_0049|agrD	LM5923_2916	LM5578_2967	LMOSLCC5850_0049|agrD	lmo0049	LMOSLCC2482_0054|agrD	LMOSLCC2755_0054|agrD	LMOSLCC2540_0055|agrD	LMOSLCC2378_0058|agrD	LMOATCC19117_0057|agrD	LMOL312_0057|agrD	LMOf2365_0058
		accessory gene regulator protein C.	LMOSLCC2376_0047|agrC	lmo4a_0043|agrC	LMOSLCC7179_0056|agrC	LMOSLCC2479_0050|agrC	LMOSLCC2372_0050|agrC	LM5923_2915	LM5578_2966	LMOSLCC5850_0050|agrC	lmo0050	LMOSLCC2482_0055|agrC	LMOSLCC2755_0055|agrC	LMOSLCC2540_0056|agrC	LMOSLCC2378_0059|agrC	LMOATCC19117_0058|agrC	LMOL312_0058|agrC	LMOf2365_0059|agrC
		DHH subfamily 1 protein.	LMOSLCC2376_0049	lmo4a_0045	LMOSLCC7179_0058	LMOSLCC2479_0052	LMOSLCC2372_0052	LM5923_2913	LM5578_2964	LMOSLCC5850_0052	lmo0052	LMOSLCC2482_0057	LMOSLCC2755_0057	LMOSLCC2540_0058	LMOSLCC2378_0062	LMOATCC19117_0060	LMOL312_0060	LMOf2365_0061
COG0359	J	ribosomal protein L9.	LMOSLCC2376_0050|rplI	lmo4a_0046|rplI	LMOSLCC7179_0059|rplI	LMOSLCC2479_0053|rplI	LMOSLCC2372_0053|rplI	LM5923_2912|rplI	LM5578_2963|rplI	LMOSLCC5850_0053|rplI	lmo0053|rplI	LMOSLCC2482_0058|rplI	LMOSLCC2755_0058|rplI	LMOSLCC2540_0059|rplI	LMOSLCC2378_0063|rplI	LMOATCC19117_0061|rplI	LMOL312_0061|rplI	LMOf2365_0062|rplI
COG0305	L	replicative DNA helicase.	LMOSLCC2376_0051|dnaC	lmo4a_0047|dnaC	LMOSLCC7179_0060|dnaC	LMOSLCC2479_0054|dnaC	LMOSLCC2372_0054|dnaC	LM5923_2911|dnaC	LM5578_2962|dnaC	LMOSLCC5850_0054|dnaC	lmo0054|dnaC	LMOSLCC2482_0059|dnaC	LMOSLCC2755_0059|dnaC	LMOSLCC2540_0060|dnaC	LMOSLCC2378_0064|dnaC	LMOATCC19117_0062|dnaC	LMOL312_0062|dnaC	LMOf2365_0063|dnaB
COG0104	F	adenylosuccinate synthetase.	LMOSLCC2376_0053|purA	lmo4a_0049|purA	LMOSLCC7179_0061|purA	LMOSLCC2479_0056|purA	LMOSLCC2372_0056|purA	LM5923_2909|purA	LM5578_2960|purA	LMOSLCC5850_0056|purA	lmo0055|purA	LMOSLCC2482_0061|purA	LMOSLCC2755_0061|purA	LMOSLCC2540_0062|purA	LMOSLCC2378_0066|purA	LMOATCC19117_0064|purA	LMOL312_0064|purA	LMOf2365_0065|purA
		hypothetical protein.	LMOSLCC2376_0054	lmo4a_0050	LMOSLCC7179_0062	LMOSLCC2479_0057	LMOSLCC2372_0057	LM5923_2908	LM5578_2959	LMOSLCC5850_0057	lmo0056	LMOSLCC2482_0063	LMOSLCC2755_0063	LMOSLCC2540_0064	LMOSLCC2378_0068	LMOATCC19117_0066	LMOL312_0066	LMOf2365_0067
		lipoprotein, putative.	LMOSLCC2376_0055	lmo4a_0051	LMOSLCC7179_0063	LMOSLCC2479_0058	LMOSLCC2372_0058	LM5923_2907	LM5578_2958	LMOSLCC5850_0058	lmo0057	LMOSLCC2482_0064	LMOSLCC2755_0064	LMOSLCC2540_0065	LMOSLCC2378_0069	LMOATCC19117_0067	LMOL312_0067	LMOf2365_0068
		YukD family protein.	LMOSLCC2376_0057	lmo4a_0053	LMOSLCC7179_0065	LMOSLCC2479_0060	LMOSLCC2372_0060	LM5923_2905	LM5578_2956	LMOSLCC5850_0060	lmo0059	LMOSLCC2482_0067	LMOSLCC2755_0066	LMOSLCC2540_0067	LMOSLCC2378_0071	LMOATCC19117_0069	LMOL312_0069	LMOf2365_0070
		hypothetical protein.	LMOSLCC2376_0058	lmo4a_0054	LMOSLCC7179_0066	LMOSLCC2479_0061	LMOSLCC2372_0061	LM5923_2904	LM5578_2955	LMOSLCC5850_0061	lmo0060	LMOSLCC2482_0068	LMOSLCC2755_0067	LMOSLCC2540_0068	LMOSLCC2378_0072	LMOATCC19117_0070	LMOL312_0070	LMOf2365_0071
COG1674	D	FtsK/SpoIIIE family protein.	LMOSLCC2376_0059	lmo4a_0055	LMOSLCC7179_0067	LMOSLCC2479_0062	LMOSLCC2372_0062	LM5923_2903	LM5578_2954	LMOSLCC5850_0062	lmo0061	LMOSLCC2482_0069	LMOSLCC2755_0068	LMOSLCC2540_0069	LMOSLCC2378_0073	LMOATCC19117_0071	LMOL312_0071	LMOf2365_0072
		hypothetical protein.	LMOSLCC2376_0064	lmo4a_0060	LMOSLCC7179_0077	LMOSLCC2479_0075	LMOSLCC2372_0075	LM5923_2888	LM5578_2939	LMOSLCC5850_0073	lmo0075	LMOSLCC2482_0084	LMOSLCC2755_0083	LMOSLCC2540_0084	LMOSLCC2378_0093	LMOATCC19117_0090	LMOL312_0082	LMOf2365_0092
		Ada regulatory protein.	LMOSLCC2376_0065|ada	lmo4a_0061|ada	LMOSLCC7179_0078|ada	LMOSLCC2479_0076|ada	LMOSLCC2372_0076|ada	LM5923_2887	LM5578_2938	LMOSLCC5850_0074|ada	lmo0076	LMOSLCC2482_0085|ada	LMOSLCC2755_0084|ada	LMOSLCC2540_0085|ada	LMOSLCC2378_0094|ada	LMOATCC19117_0091|ada	LMOL312_0083|ada	LMOf2365_0093|ada
		pentapeptide repeats domain protein.	LMOSLCC2376_0066	lmo4a_0062	LMOSLCC7179_0079	LMOSLCC2479_0077	LMOSLCC2372_0077	LM5923_2886	LM5578_2937	LMOSLCC5850_0075	lmo0077	LMOSLCC2482_0086	LMOSLCC2755_0085	LMOSLCC2540_0086	LMOSLCC2378_0095	LMOATCC19117_0092	LMOL312_0084	LMOf2365_0094
COG0111	EH	D-isomer specific 2-hydroxyacid dehydrogenase family protein.	LMOSLCC2376_0067	lmo4a_0063	LMOSLCC7179_0080	LMOSLCC2479_0078	LMOSLCC2372_0078	LM5923_2885	LM5578_2936	LMOSLCC5850_0076	lmo0078	LMOSLCC2482_0087	LMOSLCC2755_0086	LMOSLCC2540_0087	LMOSLCC2378_0096	LMOATCC19117_0093	LMOL312_0085	LMOf2365_0095
		transcriptional regulator, MerR family.	LMOSLCC2376_0071	lmo4a_0116	LMOSLCC7179_0081	LMOSLCC2479_0082	LMOSLCC2372_0082	LM5923_2884	LM5578_2935	LMOSLCC5850_0079	lmo0083	LMOSLCC2482_0091	LMOSLCC2755_0090	LMOSLCC2540_0091	LMOSLCC2378_0100	LMOATCC19117_0097	LMOL312_0086	LMOf2365_0100
COG0667	C	oxidoreductase, aldo/keto reductase family.	LMOSLCC2376_0072	lmo4a_0117	LMOSLCC7179_0082	LMOSLCC2479_0083	LMOSLCC2372_0083	LM5923_2883	LM5578_2934	LMOSLCC5850_0080	lmo0084	LMOSLCC2482_0092	LMOSLCC2755_0091	LMOSLCC2540_0092	LMOSLCC2378_0101	LMOATCC19117_0098	LMOL312_0087	LMOf2365_0101
		hypothetical protein.	LMOSLCC2376_0076	lmo4a_0120	LMOSLCC7179_0085	LMOSLCC2479_0086	LMOSLCC2372_0086	LM5923_2880	LM5578_2931	LMOSLCC5850_0083	lmo0087	LMOSLCC2482_0095	LMOSLCC2755_0094	LMOSLCC2540_0095	LMOSLCC2378_0104	LMOATCC19117_0101	LMOL312_0091	LMOf2365_0104
COG0636	C	ATP synthase F0, C subunit family protein.	LMOSLCC2376_0077	lmo4a_0121	LMOSLCC7179_0086	LMOSLCC2479_0087	LMOSLCC2372_0087	LM5923_2879	LM5578_2930	LMOSLCC5850_0084	lmo0088	LMOSLCC2482_0096	LMOSLCC2755_0095	LMOSLCC2540_0096	LMOSLCC2378_0105	LMOATCC19117_0102	LMOL312_0092	LMOf2365_0105
		ATP synthase F1, delta subunit, putative.	LMOSLCC2376_0078	lmo4a_0122	LMOSLCC7179_0087	LMOSLCC2479_0088	LMOSLCC2372_0088	LM5923_2878	LM5578_2929	LMOSLCC5850_0085	lmo0089	LMOSLCC2482_0097	LMOSLCC2755_0096	LMOSLCC2540_0097	LMOSLCC2378_0106	LMOATCC19117_0103	LMOL312_0093	LMOf2365_0106
COG0056	C	ATP synthase F1, alpha subunit.	LMOSLCC2376_0079	lmo4a_0123	LMOSLCC7179_0088	LMOSLCC2479_0089	LMOSLCC2372_0089	LM5923_2877	LM5578_2928	LMOSLCC5850_0086	lmo0090	LMOSLCC2482_0098	LMOSLCC2755_0097	LMOSLCC2540_0098	LMOSLCC2378_0107	LMOATCC19117_0104	LMOL312_0094	LMOf2365_0107|atpA-1
		ATP synthase F1, gamma subunit, putative.	LMOSLCC2376_0080	lmo4a_0124	LMOSLCC7179_0089	LMOSLCC2479_0090	LMOSLCC2372_0090	LM5923_2876	LM5578_2927	LMOSLCC5850_0087	lmo0091	LMOSLCC2482_0099	LMOSLCC2755_0098	LMOSLCC2540_0099	LMOSLCC2378_0108	LMOATCC19117_0105	LMOL312_0095	LMOf2365_0108
COG0055	C	ATP synthase F1, beta subunit.	LMOSLCC2376_0081	lmo4a_0125	LMOSLCC7179_0090	LMOSLCC2479_0091	LMOSLCC2372_0091	LM5923_2875	LM5578_2926	LMOSLCC5850_0088	lmo0092	LMOSLCC2482_0100	LMOSLCC2755_0099	LMOSLCC2540_0100	LMOSLCC2378_0109	LMOATCC19117_0106	LMOL312_0096	LMOf2365_0109|atpD-1
		ATP synthase F1, epsilon subunit, putative.	LMOSLCC2376_0082	lmo4a_0126	LMOSLCC7179_0091	LMOSLCC2479_0092	LMOSLCC2372_0092	LM5923_2874	LM5578_2925	LMOSLCC5850_0089	lmo0093	LMOSLCC2482_0101	LMOSLCC2755_0100	LMOSLCC2540_0101	LMOSLCC2378_0110	LMOATCC19117_0107	LMOL312_0097	LMOf2365_0110
		hypothetical protein.	LMOSLCC2376_0083	lmo4a_0127	LMOSLCC7179_0092	LMOSLCC2479_0093	LMOSLCC2372_0093	LM5923_2873	LM5578_2924	LMOSLCC5850_0090	lmo0094	LMOSLCC2482_0102	LMOSLCC2755_0101	LMOSLCC2540_0102	LMOSLCC2378_0111	LMOATCC19117_0108	LMOL312_0098	LMOf2365_0111
		cell wall surface anchor family protein (LPXTG motif).	LMOSLCC2376_0084	lmo4a_0128	LMOSLCC7179_0818	LMOSLCC2479_0850	LMOSLCC2372_0852	LM5923_0875	LM5578_0921	LMOSLCC5850_0840	lmo0842	LMOSLCC2482_0883, LMOSLCC2482_2007, LMOSLCC2482_2719	LMOSLCC2755_0840, LMOSLCC2755_2004, LMOSLCC2755_2720	LMOSLCC2540_0839, LMOSLCC2540_2025, LMOSLCC2540_2750	LMOSLCC2378_0856, LMOSLCC2378_1967	LMOATCC19117_0860, LMOATCC19117_1962	LMOL312_0842, LMOL312_1954	LMOf2365_0859, LMOf2365_1974
		PTS system, mannose-specific, IIAB component.	LMOSLCC2376_0086|manL	lmo4a_0130|manL	LMOSLCC7179_0094|manL	LMOSLCC2479_0095|manL	LMOSLCC2372_0095|manL	LM5923_2871	LM5578_2922	LMOSLCC5850_0092|manL	lmo0096	LMOSLCC2482_0104|manL	LMOSLCC2755_0103|manL	LMOSLCC2540_0104|manL	LMOSLCC2378_0113|manL	LMOATCC19117_0110|manL	LMOL312_0100|manL	LMOf2365_0113|manL
COG3715	G	PTS system, mannose/fructose/sorbose family, IIC component.	LMOSLCC2376_0087|manM	lmo4a_0131|manM	LMOSLCC7179_0095|manM	LMOSLCC2479_0096|manM	LMOSLCC2372_0096|manM	LM5923_2870	LM5578_2921	LMOSLCC5850_0093|manM	lmo0097	LMOSLCC2482_0105|manM	LMOSLCC2755_0104|manM	LMOSLCC2540_0105|manM	LMOSLCC2378_0114|manM	LMOATCC19117_0111|manM	LMOL312_0101|manM	LMOf2365_0114
COG3716	G	PTS system, mannose/fructose/sorbose family, IID component.	LMOSLCC2376_0088|manN	lmo4a_0132|manN	LMOSLCC7179_0096|manN	LMOSLCC2479_0097|manN	LMOSLCC2372_0097|manN	LM5923_2869	LM5578_2920	LMOSLCC5850_0094|manN	lmo0098	LMOSLCC2482_0106|manN	LMOSLCC2755_0105|manN	LMOSLCC2540_0106|manN	LMOSLCC2378_0115|manN	LMOATCC19117_0112|manN	LMOL312_0102|manN	LMOf2365_0115
		hypothetical protein.	LMOSLCC2376_0089	lmo4a_0133	LMOSLCC7179_0097	LMOSLCC2479_0098	LMOSLCC2372_0098	LM5923_2868	LM5578_2919	LMOSLCC5850_0095	lmo0099	LMOSLCC2482_0107	LMOSLCC2755_0106	LMOSLCC2540_0107	LMOSLCC2378_0116	LMOATCC19117_0113	LMOL312_0103	LMOf2365_0116
		hypothetical protein.	LMOSLCC2376_0090	lmo4a_0134	LMOSLCC7179_0098	LMOSLCC2479_0099	LMOSLCC2372_0099	LM5923_2867	LM5578_2918	LMOSLCC5850_0096	lmo0100	LMOSLCC2482_0108	LMOSLCC2755_0107	LMOSLCC2540_0108	LMOSLCC2378_0117	LMOATCC19117_0114	LMOL312_0104	LMOf2365_0117
COG0640	K	transcriptional regulator, ArsR family.	LMOSLCC2376_0092	lmo4a_0136	LMOSLCC7179_0099	LMOSLCC2479_0100	LMOSLCC2372_0100	LM5923_2866	LM5578_2917	LMOSLCC5850_0097	lmo0101	LMOSLCC2482_0109	LMOSLCC2755_0108	LMOSLCC2540_0109	LMOSLCC2378_0119	LMOATCC19117_0116	LMOL312_0106	LMOf2365_0119
COG1359	S	hypothetical protein.	LMOSLCC2376_0093	lmo4a_0137	LMOSLCC7179_0100	LMOSLCC2479_0101	LMOSLCC2372_0101	LM5923_2865	LM5578_2916	LMOSLCC5850_0098	lmo0102	LMOSLCC2482_0110	LMOSLCC2755_0109	LMOSLCC2540_0110	LMOSLCC2378_0120	LMOATCC19117_0117	LMOL312_0107	LMOf2365_0120
COG0778	C	nitroreductase family protein.	LMOSLCC2376_0094	lmo4a_0138	LMOSLCC7179_0101	LMOSLCC2479_0102	LMOSLCC2372_0102	LM5923_2864	LM5578_2915	LMOSLCC5850_0099	lmo0103	LMOSLCC2482_0111	LMOSLCC2755_0110	LMOSLCC2540_0111	LMOSLCC2378_0121	LMOATCC19117_0118	LMOL312_0108	LMOf2365_0121
		hypothetical protein.	LMOSLCC2376_0095	lmo4a_0139	LMOSLCC7179_0102	LMOSLCC2479_0103	LMOSLCC2372_0103	LM5923_2863	LM5578_2914	LMOSLCC5850_0100	lmo0104	LMOSLCC2482_0112	LMOSLCC2755_0111	LMOSLCC2540_0112	LMOSLCC2378_0122	LMOATCC19117_0119	LMOL312_0109	LMOf2365_0122
		chitinase B.	LMOSLCC2376_0096|chiA	lmo4a_0140|chiA	LMOSLCC7179_0103|chiA	LMOSLCC2479_0104|chiA	LMOSLCC2372_0104|chiA	LM5923_2862	LM5578_2913	LMOSLCC5850_0101|chiA	lmo0105	LMOSLCC2482_0113|chiA	LMOSLCC2755_0112|chiA	LMOSLCC2540_0113|chiA	LMOSLCC2378_0123|chiA	LMOATCC19117_0120|chiA	LMOL312_0110|chiA	LMOf2365_0123|chiB
COG1132	V	ABC transporter, ATP-binding/permease protein.	LMOSLCC2376_0099	lmo4a_0143	LMOSLCC7179_0106	LMOSLCC2479_0107	LMOSLCC2372_0107	LM5923_2859	LM5578_2910	LMOSLCC5850_0104	lmo0108	LMOSLCC2482_0121	LMOSLCC2755_0120	LMOSLCC2540_0116	LMOSLCC2378_0126	LMOATCC19117_0124	LMOL312_0113	LMOf2365_0126
		transcriptional regulator, AraC family.	LMOSLCC2376_0100	lmo4a_0144	LMOSLCC7179_0107	LMOSLCC2479_0108	LMOSLCC2372_0108	LM5923_2858	LM5578_2909	LMOSLCC5850_0105	lmo0109	LMOSLCC2482_0122	LMOSLCC2755_0121	LMOSLCC2540_0117	LMOSLCC2378_0127	LMOATCC19117_0125	LMOL312_0114	LMOf2365_0127
		lipase family protein.	LMOSLCC2376_0101	lmo4a_0145	LMOSLCC7179_0108	LMOSLCC2479_0109	LMOSLCC2372_0109	LM5923_2857	LM5578_2908	LMOSLCC5850_0106	lmo0110	LMOSLCC2482_0123	LMOSLCC2755_0122	LMOSLCC2540_0118	LMOSLCC2378_0128	LMOATCC19117_0126	LMOL312_0115	LMOf2365_0128
		EAL domain protein.	LMOSLCC2376_0102	lmo4a_0146	LMOSLCC7179_0109	LMOSLCC2479_0110	LMOSLCC2372_0110	LM5923_2856	LM5578_2907	LMOSLCC5850_0107	lmo0111	LMOSLCC2482_0124	LMOSLCC2755_0123	LMOSLCC2540_0119	LMOSLCC2378_0129	LMOATCC19117_0127	LMOL312_0116	LMOf2365_0129
		hypothetical protein.	LMOSLCC2376_0103	lmo4a_0147	LMOSLCC7179_0110	LMOSLCC2479_0111	LMOSLCC2372_0111	LM5923_2855	LM5578_2906	LMOSLCC5850_0108	lmo0112	LMOSLCC2482_0125	LMOSLCC2755_0124	LMOSLCC2540_0120	LMOSLCC2378_0130	LMOATCC19117_0128	LMOL312_0117	LMOf2365_0130
		hypothetical protein.	LMOSLCC2376_0105	lmo4a_0148	LMOSLCC7179_0111	LMOSLCC2479_0112	LMOSLCC2372_0112	LM5923_2854	LM5578_2905	LMOSLCC5850_0109	lmo0113	LMOSLCC2482_0126	LMOSLCC2755_0125	LMOSLCC2540_0121	LMOSLCC2378_0131	LMOATCC19117_0129	LMOL312_0118	LMOf2365_0131
		repressor protein, putative.	LMOSLCC2376_0106	lmo4a_0149	LMOSLCC7179_0112	LMOSLCC2479_0113	LMOSLCC2372_0113	LM5923_2853	LM5578_2904	LMOSLCC5850_0110	lmo0114	LMOSLCC2482_0127	LMOSLCC2755_0126	LMOSLCC2540_0122	LMOSLCC2378_0132	LMOATCC19117_0130	LMOL312_0119	LMOf2365_0132
		antigen D.	LMOSLCC2376_0107|lmaD	lmo4a_0150|lmaD	LMOSLCC7179_0113|lmaD	LMOSLCC2479_0114|lmaD	LMOSLCC2372_0114|lmaD	LM5923_2852|lmaD	LM5578_2903|lmaD	LMOSLCC5850_0111|lmaD	lmo0115|lmaD	LMOSLCC2482_0128|lmaD	LMOSLCC2755_0127|lmaD	LMOSLCC2540_0123|lmaD	LMOSLCC2378_0133|lmaD	LMOATCC19117_0131|lmaD	LMOL312_0120|lmaD	LMOf2365_0133|lmaD
		antigen C.	LMOSLCC2376_0108|lmaC	lmo4a_0151|lmaC	LMOSLCC7179_0114|lmaC	LMOSLCC2479_0115|lmaC	LMOSLCC2372_0115|lmaC	LM5923_2851|lmaC	LM5578_2902|lmaC	LMOSLCC5850_0112|lmaC	lmo0116|lmaC	LMOSLCC2482_0129|lmaC	LMOSLCC2755_0128|lmaC	LMOSLCC2540_0124|lmaC	LMOSLCC2378_0134|lmaC	LMOATCC19117_0132|lmaC	LMOL312_0121|lmaC	LMOf2365_0134|lmaC
		phage holin.	LMOSLCC2376_0109	lmo4a_0152	LMOSLCC7179_0126	LMOSLCC2479_0127	LMOSLCC2372_0127	LM5923_2839	LM5578_2890	LMOSLCC5850_0124	lmo0128	LMOSLCC2482_0141	LMOSLCC2755_0140	LMOSLCC2540_0136	LMOSLCC2378_0146	LMOATCC19117_0144	LMOL312_0133	LMOf2365_0146
COG0737	F	Ser/Thr protein phosphatase family protein (LPXTG motif).	LMOSLCC2376_0112	lmo4a_0155	LMOSLCC7179_0128	LMOSLCC2479_0129	LMOSLCC2372_0129	LM5923_2837	LM5578_2888	LMOSLCC5850_0126	lmo0130	LMOSLCC2482_0143	LMOSLCC2755_0142	LMOSLCC2540_0138	LMOSLCC2378_0148	LMOATCC19117_0146	LMOL312_0135	LMOf2365_0148
COG2200	T	EAL domain protein.	LMOSLCC2376_0113	lmo4a_0156	LMOSLCC7179_0129	LMOSLCC2479_0130	LMOSLCC2372_0131	LM5923_2836	LM5578_2887	LMOSLCC5850_0127	lmo0131	LMOSLCC2482_0144	LMOSLCC2755_0143	LMOSLCC2540_0139	LMOSLCC2378_0149	LMOATCC19117_0147	LMOL312_0136	LMOf2365_0149
		inosine-5-monophosphate dehydrogenase, putative.	LMOSLCC2376_0114	lmo4a_0157	LMOSLCC7179_0130	LMOSLCC2479_0131	LMOSLCC2372_0132	LM5923_2835	LM5578_2886	LMOSLCC5850_0128	lmo0132	LMOSLCC2482_0145	LMOSLCC2755_0144	LMOSLCC2540_0140	LMOSLCC2378_0150	LMOATCC19117_0148	LMOL312_0137	LMOf2365_0150
COG3592	S	hypothetical protein.	LMOSLCC2376_0115	lmo4a_0158	LMOSLCC7179_0131	LMOSLCC2479_0132	LMOSLCC2372_0133	LM5923_2834	LM5578_2885	LMOSLCC5850_0129	lmo0133	LMOSLCC2482_0146	LMOSLCC2755_0145	LMOSLCC2540_0141	LMOSLCC2378_0151	LMOATCC19117_0149	LMOL312_0138	LMOf2365_0151
COG2388	R	acetyltransferase, GNAT family.	LMOSLCC2376_0116	lmo4a_0159	LMOSLCC7179_0132	LMOSLCC2479_0133	LMOSLCC2372_0134	LM5923_2833	LM5578_2884	LMOSLCC5850_0130	lmo0134	LMOSLCC2482_0147	LMOSLCC2755_0146	LMOSLCC2540_0142	LMOSLCC2378_0152	LMOATCC19117_0150	LMOL312_0139	LMOf2365_0152
		oligopeptide ABC transporter, oligopeptide-binding protein.	LMOSLCC2376_0117	lmo4a_0160	LMOSLCC7179_0133	LMOSLCC2479_0134	LMOSLCC2372_0135	LM5923_2832	LM5578_2883	LMOSLCC5850_0131	lmo0135	LMOSLCC2482_0148	LMOSLCC2755_0147	LMOSLCC2540_0143	LMOSLCC2378_0153	LMOATCC19117_0151	LMOL312_0140	LMOf2365_0153
COG0601	EP	oligopeptide ABC transporter, permease protein.	LMOSLCC2376_0118	lmo4a_0161	LMOSLCC7179_0134	LMOSLCC2479_0135	LMOSLCC2372_0136	LM5923_2831	LM5578_2882	LMOSLCC5850_0132	lmo0136	LMOSLCC2482_0149	LMOSLCC2755_0148	LMOSLCC2540_0144	LMOSLCC2378_0154	LMOATCC19117_0152	LMOL312_0141	LMOf2365_0154
COG1173	EP	oligopeptide ABC transporter, permease protein.	LMOSLCC2376_0119	lmo4a_0162	LMOSLCC7179_0135	LMOSLCC2479_0136	LMOSLCC2372_0137	LM5923_2830	LM5578_2881	LMOSLCC5850_0133	lmo0137	LMOSLCC2482_0150	LMOSLCC2755_0149	LMOSLCC2540_0145	LMOSLCC2378_0155	LMOATCC19117_0153	LMOL312_0142	LMOf2365_0155
		bacterial extracellular solute-binding protein, family 5.	LMOSLCC2376_0127	lmo4a_0172	LMOSLCC7179_0146	LMOSLCC2479_0151	LMOSLCC2372_0153	LM5923_2814	LM5578_2865	LMOSLCC5850_0145	lmo0152	LMOSLCC2482_0155	LMOSLCC2755_0154	LMOSLCC2540_0157	LMOSLCC2378_0167	LMOATCC19117_0164	LMOL312_0153	LMOf2365_0167
COG0803	P	zinc ABC transporter, zinc-binding protein, lipoprotein.	LMOSLCC2376_0128	lmo4a_0173	LMOSLCC7179_0147	LMOSLCC2479_0152	LMOSLCC2372_0154	LM5923_2813	LM5578_2864	LMOSLCC5850_0146	lmo0153	LMOSLCC2482_0157	LMOSLCC2755_0156	LMOSLCC2540_0159	LMOSLCC2378_0169	LMOATCC19117_0166	LMOL312_0155	LMOf2365_0168
COG1121	P	zinc ABC transporter, ATP-binding protein.	LMOSLCC2376_0129	lmo4a_0174	LMOSLCC7179_0148	LMOSLCC2479_0153	LMOSLCC2372_0155	LM5923_2812	LM5578_2863	LMOSLCC5850_0147	lmo0154	LMOSLCC2482_0158	LMOSLCC2755_0157	LMOSLCC2540_0160	LMOSLCC2378_0170	LMOATCC19117_0167	LMOL312_0156	LMOf2365_0169|zurA-1
COG1108	P	zinc ABC transporter, permease protein.	LMOSLCC2376_0130	lmo4a_0175	LMOSLCC7179_0149	LMOSLCC2479_0154	LMOSLCC2372_0156	LM5923_2811	LM5578_2862	LMOSLCC5850_0148	lmo0155	LMOSLCC2482_0159	LMOSLCC2755_0158	LMOSLCC2540_0161	LMOSLCC2378_0171	LMOATCC19117_0168	LMOL312_0157	LMOf2365_0170|zurM-1
		hypothetical protein.	LMOSLCC2376_0131	lmo4a_0176	LMOSLCC7179_0150	LMOSLCC2479_0155	LMOSLCC2372_0157	LM5923_2810	LM5578_2861	LMOSLCC5850_0149	lmo0156	LMOSLCC2482_0160	LMOSLCC2755_0159	LMOSLCC2540_0162	LMOSLCC2378_0172	LMOATCC19117_0169	LMOL312_0158	LMOf2365_0171
		DNA repair helicase family protein.	LMOSLCC2376_0132	lmo4a_0177	LMOSLCC7179_0151	LMOSLCC2479_0156	LMOSLCC2372_0158	LM5923_2809	LM5578_2860	LMOSLCC5850_0150	lmo0157	LMOSLCC2482_0161	LMOSLCC2755_0160	LMOSLCC2540_0163	LMOSLCC2378_0173	LMOATCC19117_0170	LMOL312_0159	LMOf2365_0172
COG0561	R	Cof-like hydrolase.	LMOSLCC2376_0133	lmo4a_0178	LMOSLCC7179_0152	LMOSLCC2479_0157	LMOSLCC2372_0159	LM5923_2808	LM5578_2859	LMOSLCC5850_0151	lmo0158	LMOSLCC2482_0162	LMOSLCC2755_0161	LMOSLCC2540_0164	LMOSLCC2378_0174	LMOATCC19117_0171	LMOL312_0160	LMOf2365_0173
		cell wall surface anchor family protein (LPXTG motif).	LMOSLCC2376_0135	lmo4a_0180	LMOSLCC7179_0154	LMOSLCC2479_0159	LMOSLCC2372_0161	LM5923_2806	LM5578_2857	LMOSLCC5850_0153	lmo0160	LMOSLCC2482_0164	LMOSLCC2755_0163	LMOSLCC2540_0166	LMOSLCC2378_0176	LMOATCC19117_0173	LMOL312_0162	LMOf2365_0175
		STAS domain protein.	LMOSLCC2376_0136	lmo4a_0181	LMOSLCC7179_0155	LMOSLCC2479_0160	LMOSLCC2372_0162	LM5923_2805	LM5578_2856	LMOSLCC5850_0154	lmo0161	LMOSLCC2482_0165	LMOSLCC2755_0164	LMOSLCC2540_0167	LMOSLCC2378_0177	LMOATCC19117_0174	LMOL312_0163	LMOf2365_0176
COG0470	L	DNA polymerase III, delta subunit.	LMOSLCC2376_0137|holB	lmo4a_0182|holB	LMOSLCC7179_0156|holB	LMOSLCC2479_0161|holB	LMOSLCC2372_0163|holB	LM5923_2804	LM5578_2855	LMOSLCC5850_0155|holB	lmo0162	LMOSLCC2482_0166|holB	LMOSLCC2755_0165|holB	LMOSLCC2540_0168|holB	LMOSLCC2378_0178|holB	LMOATCC19117_0175|holB	LMOL312_0164|holB	LMOf2365_0177|holB
COG1774	S	hypothetical protein.	LMOSLCC2376_0138	lmo4a_0183	LMOSLCC7179_0157	LMOSLCC2479_0162	LMOSLCC2372_0164	LM5923_2803	LM5578_2854	LMOSLCC5850_0156	lmo0163	LMOSLCC2482_0167	LMOSLCC2755_0166	LMOSLCC2540_0169	LMOSLCC2378_0179	LMOATCC19117_0176	LMOL312_0165	LMOf2365_0178
		hypothetical protein.	LMOSLCC2376_0139	lmo4a_0184	LMOSLCC7179_0158	LMOSLCC2479_0163	LMOSLCC2372_0165	LM5923_2802	LM5578_2853	LMOSLCC5850_0157	lmo0164	LMOSLCC2482_0168	LMOSLCC2755_0167	LMOSLCC2540_0170	LMOSLCC2378_0180	LMOATCC19117_0177	LMOL312_0166	LMOf2365_0179
COG0500	QR	hypothetical protein.	LMOSLCC2376_0140	lmo4a_0185	LMOSLCC7179_0159	LMOSLCC2479_0164	LMOSLCC2372_0166	LM5923_2801	LM5578_2852	LMOSLCC5850_0158	lmo0165	LMOSLCC2482_0169	LMOSLCC2755_0168	LMOSLCC2540_0171	LMOSLCC2378_0181	LMOATCC19117_0178	LMOL312_0167	LMOf2365_0180
COG2827	L	endonuclease, putative.	LMOSLCC2376_0141	lmo4a_0186	LMOSLCC7179_0160	LMOSLCC2479_0165	LMOSLCC2372_0167	LM5923_2800	LM5578_2851	LMOSLCC5850_0159	lmo0166	LMOSLCC2482_0170	LMOSLCC2755_0169	LMOSLCC2540_0172	LMOSLCC2378_0182	LMOATCC19117_0179	LMOL312_0168	LMOf2365_0181
COG0313	R	tetrapyrrole methylase family protein.	LMOSLCC2376_0142	lmo4a_0187	LMOSLCC7179_0161	LMOSLCC2479_0166	LMOSLCC2372_0168	LM5923_2799	LM5578_2850	LMOSLCC5850_0160	lmo0167	LMOSLCC2482_0171	LMOSLCC2755_0170	LMOSLCC2540_0173	LMOSLCC2378_0183	LMOATCC19117_0180	LMOL312_0169	LMOf2365_0182
COG2002	K	transition state regulatory protein.	LMOSLCC2376_0143|abrB	lmo4a_0188|abrB	LMOSLCC7179_0162|abrB	LMOSLCC2479_0167|abrB	LMOSLCC2372_0169|abrB	LM5923_2798	LM5578_2849	LMOSLCC5850_0161|abrB	lmo0168	LMOSLCC2482_0172|abrB	LMOSLCC2755_0171|abrB	LMOSLCC2540_0174|abrB	LMOSLCC2378_0184|abrB	LMOATCC19117_0181|abrB	LMOL312_0170|abrB	LMOf2365_0183
COG0697	EGR	glucose uptake protein.	LMOSLCC2376_0144, LMOSLCC2376_0147	lmo4a_0189, lmo4a_0192	LMOSLCC7179_0163, LMOSLCC7179_0170	LMOSLCC2479_0168, LMOSLCC2479_0175	LMOSLCC2372_0170, LMOSLCC2372_0177	LM5923_2791, LM5923_2797	LM5578_2842, LM5578_2848	LMOSLCC5850_0162, LMOSLCC5850_0169	lmo0169, lmo0176	LMOSLCC2482_0173, LMOSLCC2482_0176	LMOSLCC2755_0172, LMOSLCC2755_0175	LMOSLCC2540_0175, LMOSLCC2540_0178	LMOSLCC2378_0185, LMOSLCC2378_0188	LMOATCC19117_0182, LMOATCC19117_0185	LMOL312_0171, LMOL312_0174	LMOf2365_0184, LMOf2365_0187
		hypothetical protein.	LMOSLCC2376_0145	lmo4a_0190	LMOSLCC7179_0164	LMOSLCC2479_0169	LMOSLCC2372_0171	LM5923_2796	LM5578_2847	LMOSLCC5850_0163	lmo0170	LMOSLCC2482_0174	LMOSLCC2755_0173	LMOSLCC2540_0176	LMOSLCC2378_0186	LMOATCC19117_0183	LMOL312_0172	LMOf2365_0185
		cell wall surface anchor family protein (LPXTG motif).	LMOSLCC2376_0146	lmo4a_0191	LMOSLCC7179_0169	LMOSLCC2479_0174	LMOSLCC2372_0176	LM5923_2792	LM5578_2843	LMOSLCC5850_0168	lmo0175	LMOSLCC2482_0175	LMOSLCC2755_0174	LMOSLCC2540_0177	LMOSLCC2378_0187	LMOATCC19117_0184	LMOL312_0173	LMOf2365_0186
COG0143	J	methionyl-tRNA synthetase.	LMOSLCC2376_0148|metS	lmo4a_0193|metS	LMOSLCC7179_0171|metS	LMOSLCC2479_0176|metS	LMOSLCC2372_0178|metS	LM5923_2790|metS	LM5578_2841|metS	LMOSLCC5850_0170|metS	lmo0177|metS	LMOSLCC2482_0177|metS	LMOSLCC2755_0176|metS	LMOSLCC2540_0179|metS	LMOSLCC2378_0189|metS	LMOATCC19117_0186|metS	LMOL312_0175|metS	LMOf2365_0188|metG
COG1175	G	sugar ABC transporter, permease protein.	LMOSLCC2376_0150	lmo4a_0195	LMOSLCC7179_0173	LMOSLCC2479_0179	LMOSLCC2372_0180	LM5923_2788	LM5578_2839	LMOSLCC5850_0173	lmo0179	LMOSLCC2482_0179	LMOSLCC2755_0178	LMOSLCC2540_0181	LMOSLCC2378_0191	LMOATCC19117_0188	LMOL312_0177	LMOf2365_0190
COG0395	G	sugar ABC transporter, permease protein.	LMOSLCC2376_0151	lmo4a_0196	LMOSLCC7179_0174	LMOSLCC2479_0180	LMOSLCC2372_0181	LM5923_2787	LM5578_2838	LMOSLCC5850_0174	lmo0180	LMOSLCC2482_0180	LMOSLCC2755_0179	LMOSLCC2540_0182	LMOSLCC2378_0192	LMOATCC19117_0189	LMOL312_0178	LMOf2365_0191
		sugar ABC transporter, sugar-binding protein.	LMOSLCC2376_0152	lmo4a_0197	LMOSLCC7179_0175	LMOSLCC2479_0181	LMOSLCC2372_0182	LM5923_2786	LM5578_2837	LMOSLCC5850_0175	lmo0181	LMOSLCC2482_0181	LMOSLCC2755_0180	LMOSLCC2540_0183	LMOSLCC2378_0193	LMOATCC19117_0190	LMOL312_0179	LMOf2365_0192
		glycosyl hydrolase, family 31.	LMOSLCC2376_0153	lmo4a_0198	LMOSLCC7179_0176	LMOSLCC2479_0182	LMOSLCC2372_0183	LM5923_2785	LM5578_2836	LMOSLCC5850_0176	lmo0182	LMOSLCC2482_0182	LMOSLCC2755_0181	LMOSLCC2540_0184	LMOSLCC2378_0194	LMOATCC19117_0191	LMOL312_0180	LMOf2365_0193
COG0366	G	oligo-1,6-glucosidase.	LMOSLCC2376_0155|malL-1	lmo4a_0200|malL-1	LMOSLCC7179_0178|malL-1	LMOSLCC2479_0184|malL-1	LMOSLCC2372_0185|malL-1	LM5923_2783	LM5578_2834	LMOSLCC5850_0178|malL-1	lmo0184	LMOSLCC2482_0184|malL-1	LMOSLCC2755_0183|malL-1	LMOSLCC2540_0187|malL-1	LMOSLCC2378_0197	LMOATCC19117_0193|malL-1	LMOL312_0182|malL-1	LMOf2365_0195|malL-1
COG0084	L	deoxyribonuclease, TatD family.	LMOSLCC2376_0156	lmo4a_0201	LMOSLCC7179_0179	LMOSLCC2479_0185	LMOSLCC2372_0186	LM5923_2782	LM5578_2833	LMOSLCC5850_0179	lmo0185	LMOSLCC2482_0185	LMOSLCC2755_0184	LMOSLCC2540_0188	LMOSLCC2378_0198	LMOATCC19117_0194	LMOL312_0183	LMOf2365_0196
		hypothetical protein.	LMOSLCC2376_0157	lmo4a_0202	LMOSLCC7179_0180	LMOSLCC2479_0186	LMOSLCC2372_0187	LM5923_2781	LM5578_2832	LMOSLCC5850_0180	lmo0186	LMOSLCC2482_0186	LMOSLCC2755_0185	LMOSLCC2540_0189	LMOSLCC2378_0199	LMOATCC19117_0195	LMOL312_0184	LMOf2365_0197
COG1658	L	primase-related protein.	LMOSLCC2376_0158|rnmV	lmo4a_0203|rnmV	LMOSLCC7179_0181|rnmV	LMOSLCC2479_0187|rnmV	LMOSLCC2372_0188|rnmV	LM5923_2780	LM5578_2831	LMOSLCC5850_0181|rnmV	lmo0187	LMOSLCC2482_0187|rnmV	LMOSLCC2755_0186|rnmV	LMOSLCC2540_0190|rnmV	LMOSLCC2378_0200|rnmV	LMOATCC19117_0196|rnmV	LMOL312_0185|rnmV	LMOf2365_0198
COG0030	J	dimethyladenosine transferase.	LMOSLCC2376_0159|ksgA	lmo4a_0204|ksgA	LMOSLCC7179_0182|ksgA	LMOSLCC2479_0188|ksgA	LMOSLCC2372_0189|ksgA	LM5923_2779|ksgA	LM5578_2830|ksgA	LMOSLCC5850_0182|ksgA	lmo0188|ksgA	LMOSLCC2482_0188|ksgA	LMOSLCC2755_0187|ksgA	LMOSLCC2540_0191|ksgA	LMOSLCC2378_0201|ksgA	LMOATCC19117_0197|ksgA	LMOL312_0186|ksgA	LMOf2365_0199|ksgA
		hypothetical protein.	LMOSLCC2376_0160	lmo4a_0205	LMOSLCC7179_0183	LMOSLCC2479_0189	LMOSLCC2372_0190	LM5923_2778	LM5578_2829	LMOSLCC5850_0183	lmo0189	LMOSLCC2482_0189	LMOSLCC2755_0188	LMOSLCC2540_0192	LMOSLCC2378_0202	LMOATCC19117_0198	LMOL312_0187	LMOf2365_0200
COG1947	I	4-(cytidine 5-diphospho)-2-C-methyl-D-erythritol kinase.	LMOSLCC2376_0161|ispE	lmo4a_0206|ispE	LMOSLCC7179_0184|ispE	LMOSLCC2479_0190|ispE	LMOSLCC2372_0191|ispE	LM5923_2777	LM5578_2828	LMOSLCC5850_0184|ispE	lmo0190	LMOSLCC2482_0190|ispE	LMOSLCC2755_0189|ispE	LMOSLCC2540_0193|ispE	LMOSLCC2378_0203|ispE	LMOATCC19117_0199|ispE	LMOL312_0188|ispE	LMOf2365_0201|ispE
COG3394	S	hypothetical protein.	LMOSLCC2376_0162	lmo4a_0207	LMOSLCC7179_0185	LMOSLCC2479_0191	LMOSLCC2372_0192	LM5923_2776	LM5578_2827	LMOSLCC5850_0185	lmo0191	LMOSLCC2482_0191	LMOSLCC2755_0190	LMOSLCC2540_0194	LMOSLCC2378_0204	LMOATCC19117_0200	LMOL312_0189	LMOf2365_0202
COG0503	F	Pur operon transcriptional repressor.	LMOSLCC2376_0163|purR	lmo4a_0208|purR	LMOSLCC7179_0186|purR	LMOSLCC2479_0192|purR	LMOSLCC2372_0193|purR	LM5923_2775	LM5578_2826	LMOSLCC5850_0186|purR	lmo0192	LMOSLCC2482_0192|purR	LMOSLCC2755_0191|purR	LMOSLCC2540_0195|purR	LMOSLCC2378_0205|purR	LMOATCC19117_0201|purR	LMOL312_0190|purR	LMOf2365_0203|purR
		secretion protein, HlyD family.	LMOSLCC2376_0164	lmo4a_0209	LMOSLCC7179_0187	LMOSLCC2479_0193	LMOSLCC2372_0194	LM5923_2774	LM5578_2825	LMOSLCC5850_0187	lmo0193	LMOSLCC2482_0193	LMOSLCC2755_0192	LMOSLCC2540_0196	LMOSLCC2378_0206	LMOATCC19117_0202	LMOL312_0191	LMOf2365_0204
COG1116	P	ABC transporter, ATP-binding protein.	LMOSLCC2376_0165, LMOSLCC2376_0389	lmo4a_0210	LMOSLCC7179_0188	LMOSLCC2479_0194	LMOSLCC2372_0195	LM5923_2773	LM5578_2824	LMOSLCC5850_0188	lmo0194	LMOSLCC2482_0194, LMOSLCC2482_0402	LMOSLCC2755_0193, LMOSLCC2755_0402	LMOSLCC2540_0197, LMOSLCC2540_0416	LMOSLCC2378_0207, LMOSLCC2378_0414	LMOATCC19117_0203, LMOATCC19117_0422	LMOL312_0192, LMOL312_0405	LMOf2365_0205, LMOf2365_0416
		ABC transporter, permease protein.	LMOSLCC2376_0166	lmo4a_0211	LMOSLCC7179_0189	LMOSLCC2479_0195	LMOSLCC2372_0196	LM5923_2772	LM5578_2823	LMOSLCC5850_0189	lmo0195	LMOSLCC2482_0195	LMOSLCC2755_0194	LMOSLCC2540_0198	LMOSLCC2378_0208	LMOATCC19117_0204	LMOL312_0193	LMOf2365_0206
COG2088	M	stage V sporulation protein G.	LMOSLCC2376_0167|spoVG-1, LMOSLCC2376_0168|spoVG-2	lmo4a_0212|spoVG-1, lmo4a_0213|spoVG-2	LMOSLCC7179_0190|spoVG-1, LMOSLCC7179_0191|spoVG-2	LMOSLCC2479_0196|spoVG-1, LMOSLCC2479_0197|spoVG-2	LMOSLCC2372_0197|spoVG-1, LMOSLCC2372_0198|spoVG-2	LM5923_2770, LM5923_2771	LM5578_2821, LM5578_2822	LMOSLCC5850_0190|spoVG-1, LMOSLCC5850_0191|spoVG-2	lmo0196, lmo0197	LMOSLCC2482_0196|spoVG-1, LMOSLCC2482_0197|spoVG-2	LMOSLCC2755_0195|spoVG-1, LMOSLCC2755_0196|spoVG-2	LMOSLCC2540_0199|spoVG-1, LMOSLCC2540_0200|spoVG-2	LMOSLCC2378_0209|spoVG-1, LMOSLCC2378_0210|spoVG-2	LMOATCC19117_0205|spoVG-2	LMOL312_0194|spoVG-1, LMOL312_0195|spoVG-2	LMOf2365_0207|spoVG-1, LMOf2365_0208|spoVG-2
COG1207	M	UDP-N-acetylglucosamine pyrophosphorylase.	LMOSLCC2376_0169|gcaD	lmo4a_0214|gcaD	LMOSLCC7179_0192|gcaD	LMOSLCC2479_0198|gcaD	LMOSLCC2372_0199|gcaD	LM5923_2769|gcaD	LM5578_2820|gcaD	LMOSLCC5850_0192|gcaD	lmo0198|gcaD	LMOSLCC2482_0198|gcaD	LMOSLCC2755_0197|gcaD	LMOSLCC2540_0201|gcaD	LMOSLCC2378_0211|gcaD	LMOATCC19117_0206|gcaD	LMOL312_0196|gcaD	LMOf2365_0209
COG0462	EF	ribose-phosphate pyrophosphokinase.	LMOSLCC2376_0170|prs-1	lmo4a_0215|prs-1	LMOSLCC7179_0193|prs-1	LMOSLCC2479_0199|prs-1	LMOSLCC2372_0200|prs-1	LM5923_2768|prs	LM5578_2819|prs	LMOSLCC5850_0193|prs-1	lmo0199|prs	LMOSLCC2482_0199|prs-1	LMOSLCC2755_0198|prs-1	LMOSLCC2540_0202|prs-1	LMOSLCC2378_0212|prs-1	LMOATCC19117_0207|prs-1	LMOL312_0197|prs-1	LMOf2365_0210|prs-1
		listeriolysin O.	LMOSLCC2376_0173|hly	lmo4a_0218|hly	LMOSLCC7179_0196|hly	LMOSLCC2479_0202|hly	LMOSLCC2372_0203|hly	LM5923_2765|hly	LM5578_2816|hly	LMOSLCC5850_0196|hly	lmo0202|hly	LMOSLCC2482_0202|hly	LMOSLCC2755_0201|hly	LMOSLCC2540_0205|hly	LMOSLCC2378_0215|hly	LMOATCC19117_0210|hly	LMOL312_0200|hly	LMOf2365_0213|hly
COG3227	E	zinc metalloproteinase.	LMOSLCC2376_0174|mpl	lmo4a_0219|mpl	LMOSLCC7179_0197|mpl	LMOSLCC2479_0203|mpl	LMOSLCC2372_0204|mpl	LM5923_2764|mpl	LM5578_2815|mpl	LMOSLCC5850_0197|mpl	lmo0203|mpl	LMOSLCC2482_0203|mpl	LMOSLCC2755_0202|mpl	LMOSLCC2540_0206|mpl	LMOSLCC2378_0216|mpl	LMOATCC19117_0211|mpl	LMOL312_0201|mpl	LMOf2365_0214|mpl
		actin-assembly inducing protein.	LMOSLCC2376_0175|actA	lmo4a_0220|actA	LMOSLCC7179_0198|actA	LMOSLCC2479_0204|actA	LMOSLCC2372_0205|actA	LM5923_2763|actA	LM5578_2814|actA	LMOSLCC5850_0198|actA	lmo0204|actA	LMOSLCC2482_0204|actA	LMOSLCC2755_0203|actA	LMOSLCC2540_0207|actA	LMOSLCC2378_0217|actA	LMOATCC19117_0212|actA	LMOL312_0202|actA	LMOf2365_0215|actA
		phosphatidylcholine-specific phospholipase C.	LMOSLCC2376_0176|plcB	lmo4a_0221|plcB	LMOSLCC7179_0199|plcB	LMOSLCC2479_0205|plcB	LMOSLCC2372_0206|plcB	LM5923_2762|plcB	LM5578_2813|plcB	LMOSLCC5850_0199|plcB	lmo0205|plcB	LMOSLCC2482_0205|plcB	LMOSLCC2755_0204|plcB	LMOSLCC2540_0208|plcB	LMOSLCC2378_0218|plcB	LMOATCC19117_0213|plcB	LMOL312_0203|plcB	LMOf2365_0216|plcB
		lipoprotein, putative.	LMOSLCC2376_0177|vclZ	lmo4a_0223|vclZ	LMOSLCC7179_0201|vclZ	LMOSLCC2479_0207|vclZ	LMOSLCC2372_0208|vclZ	LM5923_2760	LM5578_2811	LMOSLCC5850_0201|vclZ	lmo0207	LMOSLCC2482_0207|vclZ	LMOSLCC2755_0205|vclZ	LMOSLCC2540_0210|vclZ	LMOSLCC2378_0219|vclZ	LMOATCC19117_0214|vclZ	LMOL312_0204|vclZ	LMOf2365_0218
COG0393	S	hypothetical protein.	LMOSLCC2376_0178	lmo4a_0224|vclB	LMOSLCC7179_0202	LMOSLCC2479_0208	LMOSLCC2372_0209	LM5923_2759	LM5578_2810	LMOSLCC5850_0202	lmo0208	LMOSLCC2482_0208	LMOSLCC2755_0206	LMOSLCC2540_0211	LMOSLCC2378_0220	LMOATCC19117_0215	LMOL312_0205	LMOf2365_0219
		hypothetical protein.	LMOSLCC2376_0179|vclA	lmo4a_0225|vclA	LMOSLCC7179_0203|vclA	LMOSLCC2479_0209|vclA	LMOSLCC2372_0210|vclA	LM5923_2758	LM5578_2809	LMOSLCC5850_0203|vclA	lmo0209	LMOSLCC2482_0209|vclA	LMOSLCC2755_0207|vclA	LMOSLCC2540_0212|vclA	LMOSLCC2378_0221|vclA	LMOATCC19117_0216|vclA	LMOL312_0206|vclA	LMOf2365_0220
COG0039	C	L-lactate dehydrogenase.	LMOSLCC2376_0180|ldh-1	lmo4a_0226|ldh-1	LMOSLCC7179_0204|ldh-1	LMOSLCC2479_0210|ldh-1	LMOSLCC2372_0211|ldh-1	LM5923_2757|ldh	LM5578_2808|ldh	LMOSLCC5850_0204|ldh-1	lmo0210|ldh	LMOSLCC2482_0210|ldh-1	LMOSLCC2755_0208|ldh-1	LMOSLCC2540_0213|ldh-1	LMOSLCC2378_0222|ldh-1	LMOATCC19117_0217|ldh-1	LMOL312_0207|ldh-1	LMOf2365_0221|ldh-1
COG1825	J	ribosomal 5S rRNA E-loop binding protein Ctc/L25/TL5.	LMOSLCC2376_0181|ctc	lmo4a_0227|ctc	LMOSLCC7179_0205|ctc	LMOSLCC2479_0211|ctc	LMOSLCC2372_0212|ctc	LM5923_2756|ctc	LM5578_2807|ctc	LMOSLCC5850_0205|ctc	lmo0211|ctc	LMOSLCC2482_0211|ctc	LMOSLCC2755_0209|ctc	LMOSLCC2540_0214|ctc	LMOSLCC2378_0223|ctc	LMOATCC19117_0218|ctc	LMOL312_0208|ctc	LMOf2365_0222
		acetyltransferase, GNAT family.	LMOSLCC2376_0182	lmo4a_0228	LMOSLCC7179_0206	LMOSLCC2479_0212	LMOSLCC2372_0213	LM5923_2755	LM5578_2806	LMOSLCC5850_0206	lmo0212	LMOSLCC2482_0212	LMOSLCC2755_0210	LMOSLCC2540_0215	LMOSLCC2378_0224	LMOATCC19117_0219	LMOL312_0209	LMOf2365_0223
COG0193	J	peptidyl-tRNA hydrolase.	LMOSLCC2376_0183|pth	lmo4a_0229|pth	LMOSLCC7179_0207|pth	LMOSLCC2479_0213|pth	LMOSLCC2372_0214|pth	LM5923_2754|pth	LM5578_2805|pth	LMOSLCC5850_0207|pth	lmo0213|pth	LMOSLCC2482_0213|pth	LMOSLCC2755_0211|pth	LMOSLCC2540_0216|pth	LMOSLCC2378_0225|pth	LMOATCC19117_0220|pth	LMOL312_0210|pth	LMOf2365_0224|pth
COG1197	KL	transcription-repair coupling factor.	LMOSLCC2376_0184|mfd	lmo4a_0230|mfd	LMOSLCC7179_0208|mfd	LMOSLCC2479_0214|mfd	LMOSLCC2372_0215|mfd	LM5923_2753|mfd	LM5578_2804|mfd	LMOSLCC5850_0208|mfd	lmo0214|mfd	LMOSLCC2482_0214|mfd	LMOSLCC2755_0212|mfd	LMOSLCC2540_0217|mfd	LMOSLCC2378_0226|mfd	LMOATCC19117_0221|mfd	LMOL312_0211|mfd	LMOf2365_0225|mfd
		polysaccharide biosynthesis family protein.	LMOSLCC2376_0185	lmo4a_0231	LMOSLCC7179_0209	LMOSLCC2479_0215	LMOSLCC2372_0216	LM5923_2752	LM5578_2803	LMOSLCC5850_0209	lmo0215	LMOSLCC2482_0215	LMOSLCC2755_0213	LMOSLCC2540_0218	LMOSLCC2378_0227	LMOATCC19117_0222	LMOL312_0212	LMOf2365_0226
COG1188	J	S4 domain protein.	LMOSLCC2376_0186	lmo4a_0232	LMOSLCC7179_0210	LMOSLCC2479_0216	LMOSLCC2372_0217	LM5923_2751	LM5578_2802	LMOSLCC5850_0210	lmo0216	LMOSLCC2482_0216	LMOSLCC2755_0214	LMOSLCC2540_0219	LMOSLCC2378_0228	LMOATCC19117_0223	LMOL312_0213	LMOf2365_0227
		cell division protein, putative.	LMOSLCC2376_0187|divIC	lmo4a_0233|divIC	LMOSLCC7179_0211|divIC	LMOSLCC2479_0217|divIC	LMOSLCC2372_0218|divIC	LM5923_2750	LM5578_2801	LMOSLCC5850_0211|divIC	lmo0217	LMOSLCC2482_0217|divIC	LMOSLCC2755_0215|divIC	LMOSLCC2540_0220|divIC	LMOSLCC2378_0229|divIC	LMOATCC19117_0224|divIC	LMOL312_0214|divIC	LMOf2365_0228
COG1098	J	S1 RNA-binding domain protein.	LMOSLCC2376_0188	lmo4a_0234	LMOSLCC7179_0212	LMOSLCC2479_0218	LMOSLCC2372_0219	LM5923_2749	LM5578_2800	LMOSLCC5850_0212	lmo0218	LMOSLCC2482_0218	LMOSLCC2755_0216	LMOSLCC2540_0221	LMOSLCC2378_0230	LMOATCC19117_0225	LMOL312_0215	LMOf2365_0229
		bifunctional protein TilS/HprT.	LMOSLCC2376_0189	lmo4a_0235	LMOSLCC7179_0213	LMOSLCC2479_0219	LMOSLCC2372_0220	LM5923_2748	LM5578_2799	LMOSLCC5850_0213	lmo0219	LMOSLCC2482_0219	LMOSLCC2755_0217	LMOSLCC2540_0222	LMOSLCC2378_0231	LMOATCC19117_0226	LMOL312_0216	LMOf2365_0230
COG0465	O	ATP-dependent metalloprotease.	LMOSLCC2376_0190|ftsH	lmo4a_0236|ftsH	LMOSLCC7179_0214|ftsH	LMOSLCC2479_0220|ftsH	LMOSLCC2372_0221|ftsH	LM5923_2747|ftsH	LM5578_2798|ftsH	LMOSLCC5850_0214|ftsH	lmo0220|ftsH	LMOSLCC2482_0220|ftsH	LMOSLCC2755_0218|ftsH	LMOSLCC2540_0223|ftsH	LMOSLCC2378_0232|ftsH	LMOATCC19117_0227|ftsH	LMOL312_0217|ftsH	LMOf2365_0231|ftsH
COG1521	K	transcriptional activator, Baf family.	LMOSLCC2376_0191	lmo4a_0237	LMOSLCC7179_0215	LMOSLCC2479_0221	LMOSLCC2372_0222	LM5923_2746	LM5578_2797	LMOSLCC5850_0215	lmo0221	LMOSLCC2482_0221	LMOSLCC2755_0219	LMOSLCC2540_0224	LMOSLCC2378_0233	LMOATCC19117_0228	LMOL312_0218	LMOf2365_0232
COG1281	O	chaperonin Hsp33 family.	LMOSLCC2376_0192	lmo4a_0238	LMOSLCC7179_0216	LMOSLCC2479_0222	LMOSLCC2372_0223	LM5923_2745	LM5578_2796	LMOSLCC5850_0216	lmo0222	LMOSLCC2482_0222	LMOSLCC2755_0220	LMOSLCC2540_0225	LMOSLCC2378_0234	LMOATCC19117_0229	LMOL312_0219	LMOf2365_0233
COG0031	E	cysteine synthase A.	LMOSLCC2376_0193|cysK	lmo4a_0239|cysK	LMOSLCC7179_0217|cysK	LMOSLCC2479_0223|cysK	LMOSLCC2372_0224|cysK	LM5923_2744|cysK	LM5578_2795|cysK	LMOSLCC5850_0217|cysK	lmo0223|cysK	LMOSLCC2482_0223|cysK	LMOSLCC2755_0221|cysK	LMOSLCC2540_0226|cysK	LMOSLCC2378_0235|cysK	LMOATCC19117_0230|cysK	LMOL312_0220|cysK	LMOf2365_0234|cysK
COG0294	H	dihydropteroate synthase.	LMOSLCC2376_0194|folP	lmo4a_0240|folP	LMOSLCC7179_0219|folP	LMOSLCC2479_0225|folP	LMOSLCC2372_0226|folP	LM5923_2742|sul	LM5578_2793|sul	LMOSLCC5850_0218|folP	lmo0224|sul	LMOSLCC2482_0224|folP	LMOSLCC2755_0222|folP	LMOSLCC2540_0230|folP	LMOSLCC2378_0237|folP	LMOATCC19117_0232|folP	LMOL312_0222|folP	LMOf2365_0236|folP
COG1539	H	dihydroneopterin aldolase.	LMOSLCC2376_0195|folB	lmo4a_0241|folB	LMOSLCC7179_0220|folB	LMOSLCC2479_0226|folB	LMOSLCC2372_0227|folB	LM5923_2741|folA	LM5578_2792|folA	LMOSLCC5850_0219|folB	lmo0225|folA	LMOSLCC2482_0225|folB	LMOSLCC2755_0223|folB	LMOSLCC2540_0231|folB	LMOSLCC2378_0238|folB	LMOATCC19117_0233|folB	LMOL312_0223|folB	LMOf2365_0237|folB
COG0801	H	2-amino-4-hydroxy-6-hydroxymethyldihydropteridine pyrophosphokinase.	LMOSLCC2376_0196|folK	lmo4a_0242|folK	LMOSLCC7179_0221|folK	LMOSLCC2479_0227|folK	LMOSLCC2372_0228|folK	LM5923_2740|folK	LM5578_2791|folK	LMOSLCC5850_0220|folK	lmo0226|folK	LMOSLCC2482_0226|folK	LMOSLCC2755_0224|folK	LMOSLCC2540_0232|folK	LMOSLCC2378_0239|folK	LMOATCC19117_0234|folK	LMOL312_0224|folK	LMOf2365_0238|folK
COG0042	J	dihydrouridine synthase.	LMOSLCC2376_0197	lmo4a_0243	LMOSLCC7179_0222	LMOSLCC2479_0228	LMOSLCC2372_0229	LM5923_2739	LM5578_2790	LMOSLCC5850_0221	lmo0227	LMOSLCC2482_0227	LMOSLCC2755_0225	LMOSLCC2540_0233	LMOSLCC2378_0240	LMOATCC19117_0235	LMOL312_0225	LMOf2365_0239
COG1190	J	lysyl-tRNA synthetase.	LMOSLCC2376_0198|lysS	lmo4a_0244|lysS	LMOSLCC7179_0223|lysS	LMOSLCC2479_0229|lysS	LMOSLCC2372_0230|lysS	LM5923_2738|lysS	LM5578_2789|lysS	LMOSLCC5850_0222|lysS	lmo0228|lysS	LMOSLCC2482_0228|lysS	LMOSLCC2755_0226|lysS	LMOSLCC2540_0234|lysS	LMOSLCC2378_0241|lysS	LMOATCC19117_0236|lysS	LMOL312_0226|lysS	LMOf2365_0240|lysS
		modulator of CtsR repression.	LMOSLCC2376_0200|mcsA	lmo4a_0246|mcsA	LMOSLCC7179_0225|mcsA	LMOSLCC2479_0231|mcsA	LMOSLCC2372_0232|mcsA	LM5923_0271	LM5578_0272	LMOSLCC5850_0224|mcsA	lmo0230	LMOSLCC2482_0230|mcsA	LMOSLCC2755_0228|mcsA	LMOSLCC2540_0236|mcsA	LMOSLCC2378_0243|mcsA	LMOATCC19117_0238|mcsA	LMOL312_0228|mcsA	LMOf2365_0242
		modulator of CtsR repression.	LMOSLCC2376_0201|mcsB	lmo4a_0247|mcsB	LMOSLCC7179_0226|mcsB	LMOSLCC2479_0232|mcsB	LMOSLCC2372_0233|mcsB	LM5923_0272	LM5578_0273	LMOSLCC5850_0225|mcsB	lmo0231	LMOSLCC2482_0231|mcsB	LMOSLCC2755_0229|mcsB	LMOSLCC2540_0237|mcsB	LMOSLCC2378_0244|mcsB	LMOATCC19117_0239|mcsB	LMOL312_0229|mcsB	LMOf2365_0243
COG0542	O	ATP-dependent Clp protease ATP-binding subunit.	LMOSLCC2376_0202|clpC	lmo4a_0248|clpC	LMOSLCC7179_0227|clpC	LMOSLCC2479_0233|clpC	LMOSLCC2372_0234|clpC	LM5923_0273|clpC	LM5578_0274|clpC	LMOSLCC5850_0226|clpC	lmo0232|clpC	LMOSLCC2482_0232|clpC	LMOSLCC2755_0230|clpC	LMOSLCC2540_0238|clpC	LMOSLCC2378_0245|clpC	LMOATCC19117_0240|clpC	LMOL312_0230|clpC	LMOf2365_0244
COG1066	O	DNA repair protein.	LMOSLCC2376_0203|radA	lmo4a_0249|radA	LMOSLCC7179_0228|radA	LMOSLCC2479_0234|radA	LMOSLCC2372_0235|radA	LM5923_0274	LM5578_0275	LMOSLCC5850_0227|radA	lmo0233	LMOSLCC2482_0233|radA	LMOSLCC2755_0231|radA	LMOSLCC2540_0239|radA	LMOSLCC2378_0246|radA	LMOATCC19117_0241|radA	LMOL312_0231|radA	LMOf2365_0245|radA
COG1211	I	4-diphosphocytidyl-2C-methyl-D-erythritol synthase.	LMOSLCC2376_0205|ispD	lmo4a_0251|ispD	LMOSLCC7179_0230|ispD	LMOSLCC2479_0236|ispD	LMOSLCC2372_0237|ispD	LM5923_0276|ispD	LM5578_0277|ispD	LMOSLCC5850_0230|ispD	lmo0235	LMOSLCC2482_0235|ispD	LMOSLCC2755_0233|ispD	LMOSLCC2540_0241|ispD	LMOSLCC2378_0248|ispD	LMOATCC19117_0243|ispD	LMOL312_0233|ispD	LMOf2365_0247|ispD
COG0245	I	2C-methyl-D-erythritol 2,4-cyclodiphosphate synthase.	LMOSLCC2376_0206|ispF	lmo4a_0252|ispF	LMOSLCC7179_0231|ispF	LMOSLCC2479_0237|ispF	LMOSLCC2372_0238|ispF	LM5923_0277|ispF	LM5578_0278|ispF	LMOSLCC5850_0231|ispF	lmo0236	LMOSLCC2482_0236|ispF	LMOSLCC2755_0234|ispF	LMOSLCC2540_0242|ispF	LMOSLCC2378_0249|ispF	LMOATCC19117_0244|ispF	LMOL312_0234|ispF	LMOf2365_0248|ispF
COG0008	J	glutamyl-tRNA synthetase.	LMOSLCC2376_0207|gltX	lmo4a_0253|gltX	LMOSLCC7179_0232|gltX	LMOSLCC2479_0238|gltX	LMOSLCC2372_0239|gltX	LM5923_0278|gltX	LM5578_0279|gltX	LMOSLCC5850_0232|gltX	lmo0237|gltX	LMOSLCC2482_0237|gltX	LMOSLCC2755_0235|gltX	LMOSLCC2540_0243|gltX	LMOSLCC2378_0250|gltX	LMOATCC19117_0245|gltX	LMOL312_0235|gltX	LMOf2365_0249|gltX
COG1045	E	serine O-acetyltransferase.	LMOSLCC2376_0208|cysE	lmo4a_0254|cysE	LMOSLCC7179_0233|cysE	LMOSLCC2479_0239|cysE	LMOSLCC2372_0240|cysE	LM5923_0279|cysE	LM5578_0280|cysE	LMOSLCC5850_0233|cysE	lmo0238|cysE	LMOSLCC2482_0238|cysE	LMOSLCC2755_0236|cysE	LMOSLCC2540_0244|cysE	LMOSLCC2378_0251|cysE	LMOATCC19117_0246|cysE	LMOL312_0236|cysE	LMOf2365_0250|cysE
COG0215	J	cysteinyl-tRNA synthetase.	LMOSLCC2376_0209|cysS	lmo4a_0255|cysS	LMOSLCC7179_0234|cysS	LMOSLCC2479_0240|cysS	LMOSLCC2372_0241|cysS	LM5923_0280|cysS	LM5578_0281|cysS	LMOSLCC5850_0234|cysS	lmo0239|cysS	LMOSLCC2482_0239|cysS	LMOSLCC2755_0237|cysS	LMOSLCC2540_0245|cysS	LMOSLCC2378_0252|cysS	LMOATCC19117_0247|cysS	LMOL312_0237|cysS	LMOf2365_0251|cysS
COG1939	S	hypothetical protein.	LMOSLCC2376_0210	lmo4a_0256	LMOSLCC7179_0235	LMOSLCC2479_0241	LMOSLCC2372_0242	LM5923_0281	LM5578_0282	LMOSLCC5850_0235	lmo0240	LMOSLCC2482_0240	LMOSLCC2755_0238	LMOSLCC2540_0246	LMOSLCC2378_0253	LMOATCC19117_0248	LMOL312_0238	LMOf2365_0252
COG0566	J	RNA methyltransferase, TrmH family, group 3.	LMOSLCC2376_0211	lmo4a_0257	LMOSLCC7179_0236	LMOSLCC2479_0242	LMOSLCC2372_0243	LM5923_0282	LM5578_0283	LMOSLCC5850_0236	lmo0241	LMOSLCC2482_0241	LMOSLCC2755_0239	LMOSLCC2540_0247	LMOSLCC2378_0254	LMOATCC19117_0249	LMOL312_0239	LMOf2365_0253
COG3688	R	hypothetical protein.	LMOSLCC2376_0212	lmo4a_0258	LMOSLCC7179_0237	LMOSLCC2479_0243	LMOSLCC2372_0244	LM5923_0283	LM5578_0284	LMOSLCC5850_0237	lmo0242	LMOSLCC2482_0242	LMOSLCC2755_0240	LMOSLCC2540_0248	LMOSLCC2378_0255	LMOATCC19117_0250	LMOL312_0240	LMOf2365_0254
COG1595	K	RNA polymerase sigma-30 factor.	LMOSLCC2376_0213|sigH	lmo4a_0259|sigH	LMOSLCC7179_0238|sigH	LMOSLCC2479_0244|sigH	LMOSLCC2372_0245|sigH	LM5923_0284|sigH	LM5578_0285|sigH	LMOSLCC5850_0238|sigH	lmo0243|sigH	LMOSLCC2482_0243|sigH	LMOSLCC2755_0241|sigH	LMOSLCC2540_0249|sigH	LMOSLCC2378_0256|sigH	LMOATCC19117_0251|sigH	LMOL312_0241|sigH	LMOf2365_0255|sigH
COG0690	U	preprotein translocase, SecE subunit.	LMOSLCC2376_0214|secE	lmo4a_0261|secE	LMOSLCC7179_0239|secE	LMOSLCC2479_0245|secE	LMOSLCC2372_0246|secE	LM5923_0285|secE	LM5578_0286|secE	LMOSLCC5850_0239|secE	lmo0245|secE	LMOSLCC2482_0244|secE	LMOSLCC2755_0242|secE	LMOSLCC2540_0250|secE	LMOSLCC2378_0257|secE	LMOATCC19117_0252|secE	LMOL312_0242|secE	LMOf2365_0257|secE
COG0250	K	transcription antitermination factor.	LMOSLCC2376_0215|nusG	lmo4a_0262|nusG	LMOSLCC7179_0240|nusG	LMOSLCC2479_0246|nusG	LMOSLCC2372_0247|nusG	LM5923_0286|nusG	LM5578_0287|nusG	LMOSLCC5850_0240|nusG	lmo0246|nusG	LMOSLCC2482_0245|nusG	LMOSLCC2755_0243|nusG	LMOSLCC2540_0251|nusG	LMOSLCC2378_0258|nusG	LMOATCC19117_0253|nusG	LMOL312_0243|nusG	LMOf2365_0258|nusG
		hypothetical protein.	LMOSLCC2376_0216	lmo4a_0263	LMOSLCC7179_0241	LMOSLCC2479_0247	LMOSLCC2372_0248	LM5923_0287	LM5578_0288	LMOSLCC5850_0241	lmo0247	LMOSLCC2482_0246	LMOSLCC2755_0244	LMOSLCC2540_0252	LMOSLCC2378_0259	LMOATCC19117_0254	LMOL312_0244	LMOf2365_0259
COG0080	J	ribosomal protein L11.	LMOSLCC2376_0217|rplK	lmo4a_0264|rplK	LMOSLCC7179_0242|rplK	LMOSLCC2479_0248|rplK	LMOSLCC2372_0249|rplK	LM5923_0288|rplK	LM5578_0289|rplK	LMOSLCC5850_0242|rplK	lmo0248|rplK	LMOSLCC2482_0247|rplK	LMOSLCC2755_0245|rplK	LMOSLCC2540_0253|rplK	LMOSLCC2378_0260|rplK	LMOATCC19117_0255|rplK	LMOL312_0245|rplK	LMOf2365_0260|rplK
COG0081	J	ribosomal protein L1.	LMOSLCC2376_0218|rplA	lmo4a_0265|rplA	LMOSLCC7179_0243|rplA	LMOSLCC2479_0249|rplA	LMOSLCC2372_0250|rplA	LM5923_0289|rplA	LM5578_0290|rplA	LMOSLCC5850_0243|rplA	lmo0249|rplA	LMOSLCC2482_0248|rplA	LMOSLCC2755_0246|rplA	LMOSLCC2540_0254|rplA	LMOSLCC2378_0261|rplA	LMOATCC19117_0256|rplA	LMOL312_0246|rplA	LMOf2365_0261|rplA
COG0244	J	ribosomal protein L10.	LMOSLCC2376_0219|rplJ	lmo4a_0266|rplJ	LMOSLCC7179_0244|rplJ	LMOSLCC2479_0250|rplJ	LMOSLCC2372_0251|rplJ	LM5923_0290|rplJ	LM5578_0291|rplJ	LMOSLCC5850_0244|rplJ	lmo0250|rplJ	LMOSLCC2482_0249|rplJ	LMOSLCC2755_0247|rplJ	LMOSLCC2540_0255|rplJ	LMOSLCC2378_0262|rplJ	LMOATCC19117_0257|rplJ	LMOL312_0247|rplJ	LMOf2365_0262|rplJ
COG0222	J	ribosomal protein L7/L12.	LMOSLCC2376_0220|rplL	lmo4a_0267|rplL	LMOSLCC7179_0245|rplL	LMOSLCC2479_0251|rplL	LMOSLCC2372_0252|rplL	LM5923_0291|rplL	LM5578_0292|rplL	LMOSLCC5850_0245|rplL	lmo0251|rplL	LMOSLCC2482_0250|rplL	LMOSLCC2755_0248|rplL	LMOSLCC2540_0256|rplL	LMOSLCC2378_0263|rplL	LMOATCC19117_0258|rplL	LMOL312_0248|rplL	LMOf2365_0263|rplL
COG2813	J	ribosomal RNA small subunit methyltransferase C.	LMOSLCC2376_0225	lmo4a_0272	LMOSLCC7179_0247	LMOSLCC2479_0256	LMOSLCC2372_0257	LM5923_0293	LM5578_0294	LMOSLCC5850_0247	lmo0256	LMOSLCC2482_0251	LMOSLCC2755_0249	LMOSLCC2540_0257	LMOSLCC2378_0264	LMOATCC19117_0259	LMOL312_0249	LMOf2365_0264
COG0085	K	DNA-directed RNA polymerase, beta subunit.	LMOSLCC2376_0228|rpoB	lmo4a_0282|rpoB	LMOSLCC7179_0249|rpoB	LMOSLCC2479_0258|rpoB	LMOSLCC2372_0259|rpoB	LM5923_0301|rpoB	LM5578_0302|rpoB	LMOSLCC5850_0249|rpoB	lmo0258|rpoB	LMOSLCC2482_0261|rpoB	LMOSLCC2755_0258|rpoB	LMOSLCC2540_0266|rpoB	LMOSLCC2378_0273|rpoB	LMOATCC19117_0268|rpoB	LMOL312_0258|rpoB	LMOf2365_0274|rpoB
COG0086	K	DNA-directed RNA polymerase, beta' subunit.	LMOSLCC2376_0229|rpoC	lmo4a_0283|rpoC	LMOSLCC7179_0250|rpoC	LMOSLCC2479_0259|rpoC	LMOSLCC2372_0260|rpoC	LM5923_0302|rpoC	LM5578_0303|rpoC	LMOSLCC5850_0250|rpoC	lmo0259|rpoC	LMOSLCC2482_0262|rpoC	LMOSLCC2755_0259|rpoC	LMOSLCC2540_0267|rpoC	LMOSLCC2378_0274|rpoC	LMOATCC19117_0269|rpoC	LMOL312_0259|rpoC	LMOf2365_0275|rpoC
		hypothetical protein.	LMOSLCC2376_0230	lmo4a_0284	LMOSLCC7179_0251	LMOSLCC2479_0260	LMOSLCC2372_0261	LM5923_0303	LM5578_0304	LMOSLCC5850_0251	lmo0260	LMOSLCC2482_0263	LMOSLCC2755_0260	LMOSLCC2540_0268	LMOSLCC2378_0275	LMOATCC19117_0270	LMOL312_0260	LMOf2365_0276
		succinyldiaminopimelate desuccinylase.	LMOSLCC2376_0236|dapE	lmo4a_0286|dapE	LMOSLCC7179_0257|dapE	LMOSLCC2479_0265|dapE	LMOSLCC2372_0266|dapE	LM5923_0309	LM5578_0310	LMOSLCC5850_0257|dapE	lmo0265	LMOSLCC2482_0271|dapE	LMOSLCC2755_0269|dapE	LMOSLCC2540_0277|dapE	LMOSLCC2378_0285|dapE	LMOATCC19117_0281|dapE	LMOL312_0270|dapE	LMOf2365_0284
COG1846	K	transcriptional regulator, MarR family.	LMOSLCC2376_0238	lmo4a_0287	LMOSLCC7179_0258	LMOSLCC2479_0266	LMOSLCC2372_0267	LM5923_0310	LM5578_0311	LMOSLCC5850_0258	lmo0266	LMOSLCC2482_0272	LMOSLCC2755_0270	LMOSLCC2540_0278	LMOSLCC2378_0286	LMOATCC19117_0282	LMOL312_0271	LMOf2365_0285
COG0346	E	glyoxalase family protein.	LMOSLCC2376_0239	lmo4a_0288	LMOSLCC7179_0259	LMOSLCC2479_0267	LMOSLCC2372_0268	LM5923_0311	LM5578_0312	LMOSLCC5850_0259	lmo0267	LMOSLCC2482_0273	LMOSLCC2755_0271	LMOSLCC2540_0279	LMOSLCC2378_0287	LMOATCC19117_0283	LMOL312_0272	LMOf2365_0286
COG0406	G	phosphoglycerate mutase family protein.	LMOSLCC2376_0240	lmo4a_0289	LMOSLCC7179_0260	LMOSLCC2479_0268	LMOSLCC2372_0269	LM5923_0312	LM5578_0313	LMOSLCC5850_0260	lmo0268	LMOSLCC2482_0274	LMOSLCC2755_0272	LMOSLCC2540_0280	LMOSLCC2378_0288	LMOATCC19117_0284	LMOL312_0273	LMOf2365_0287
		oligopeptide transport system permease protein.	LMOSLCC2376_0241	lmo4a_0290	LMOSLCC7179_0261	LMOSLCC2479_0269	LMOSLCC2372_0270	LM5923_0313	LM5578_0314	LMOSLCC5850_0261	lmo0269	LMOSLCC2482_0275	LMOSLCC2755_0273	LMOSLCC2540_0281	LMOSLCC2378_0289	LMOATCC19117_0285	LMOL312_0274	LMOf2365_0288
		hypothetical protein.	LMOSLCC2376_0243	lmo4a_0292	LMOSLCC7179_0262	LMOSLCC2479_0270	LMOSLCC2372_0271	LM5923_0314	LM5578_0315	LMOSLCC5850_0262	lmo0270	LMOSLCC2482_0277	LMOSLCC2755_0275	LMOSLCC2540_0283	LMOSLCC2378_0291	LMOATCC19117_0287	LMOL312_0276	LMOf2365_0290
COG2723	G	glycosyl hydrolase, family 1.	LMOSLCC2376_0244, LMOSLCC2376_2657	lmo4a_0293, lmo4a_2827	LMOSLCC7179_0263, LMOSLCC7179_2733	LMOSLCC2479_0271, LMOSLCC2479_2839	LMOSLCC2372_0272, LMOSLCC2372_2840	LM5923_0097, LM5923_0315	LM5578_0097, LM5578_0316	LMOSLCC5850_0263, LMOSLCC5850_2774	lmo0271, lmo2761	LMOSLCC2482_0278, LMOSLCC2482_2783	LMOSLCC2755_0276, LMOSLCC2755_2784	LMOSLCC2540_0284, LMOSLCC2540_2814	LMOSLCC2378_0292, LMOSLCC2378_2779	LMOATCC19117_0288, LMOATCC19117_2774	LMOL312_0277, LMOL312_2729	LMOf2365_0291, LMOf2365_2751
COG0561	R	hydrolase, haloacid dehalogenase-like family.	LMOSLCC2376_0246	lmo4a_0294	LMOSLCC7179_0264	LMOSLCC2479_0272	LMOSLCC2372_0273	LM5923_0316	LM5578_0317	LMOSLCC5850_0264	lmo0272	LMOSLCC2482_0279	LMOSLCC2755_0277	LMOSLCC2540_0285	LMOSLCC2378_0293	LMOATCC19117_0289	LMOL312_0278	LMOf2365_0292
		acetyltransferase, GNAT family.	LMOSLCC2376_0247	lmo4a_0295	LMOSLCC7179_0265	LMOSLCC2479_0273	LMOSLCC2372_0274	LM5923_0317	LM5578_0318	LMOSLCC5850_0265	lmo0273	LMOSLCC2482_0280	LMOSLCC2755_0278	LMOSLCC2540_0286	LMOSLCC2378_0294	LMOATCC19117_0290	LMOL312_0279	LMOf2365_0293
		hypothetical protein.	LMOSLCC2376_0248	lmo4a_0296	LMOSLCC7179_0266	LMOSLCC2479_0274	LMOSLCC2372_0275	LM5923_0318	LM5578_0319	LMOSLCC5850_0266	lmo0274	LMOSLCC2482_0281	LMOSLCC2755_0279	LMOSLCC2540_0287	LMOSLCC2378_0295	LMOATCC19117_0291	LMOL312_0280	LMOf2365_0294
		competence protein ComEC/Rec2-related protein.	LMOSLCC2376_0249	lmo4a_0297	LMOSLCC7179_0267	LMOSLCC2479_0275	LMOSLCC2372_0276	LM5923_0319	LM5578_0320	LMOSLCC5850_0267	lmo0275	LMOSLCC2482_0282	LMOSLCC2755_0280	LMOSLCC2540_0288	LMOSLCC2378_0296	LMOATCC19117_0292	LMOL312_0281	LMOf2365_0295
		hydrolase, haloacid dehalogenase-like family.	LMOSLCC2376_0250	lmo4a_0298	LMOSLCC7179_0268	LMOSLCC2479_0276	LMOSLCC2372_0277	LM5923_0320	LM5578_0321	LMOSLCC5850_0268	lmo0276	LMOSLCC2482_0283	LMOSLCC2755_0281	LMOSLCC2540_0289	LMOSLCC2378_0297	LMOATCC19117_0293	LMOL312_0282	LMOf2365_0296
COG1118	P	sugar ABC transporter, ATP-binding protein.	LMOSLCC2376_0252	lmo4a_0300	LMOSLCC7179_0270	LMOSLCC2479_0278	LMOSLCC2372_0279	LM5923_0322	LM5578_0323	LMOSLCC5850_0270	lmo0278	LMOSLCC2482_0285	LMOSLCC2755_0284	LMOSLCC2540_0291	LMOSLCC2378_0299	LMOATCC19117_0295	LMOL312_0284	LMOf2365_0298
COG1328	F	anaerobic ribonucleoside-triphosphate reductase.	LMOSLCC2376_0253|nrdD	lmo4a_0301|nrdD	LMOSLCC7179_0271|nrdD	LMOSLCC2479_0279|nrdD	LMOSLCC2372_0280|nrdD	LM5923_0323	LM5578_0324	LMOSLCC5850_0271|nrdD	lmo0279	LMOSLCC2482_0286|nrdD	LMOSLCC2755_0285|nrdD	LMOSLCC2540_0292|nrdD	LMOSLCC2378_0300|nrdD	LMOATCC19117_0296|nrdD	LMOL312_0285|nrdD	LMOf2365_0299|nrdD
COG0602	O	anaerobic ribonucleoside-triphosphate reductase activating protein.	LMOSLCC2376_0254|nrdG	lmo4a_0302|nrdG	LMOSLCC7179_0272|nrdG	LMOSLCC2479_0280|nrdG	LMOSLCC2372_0281|nrdG	LM5923_0324	LM5578_0325	LMOSLCC5850_0272|nrdG	lmo0280	LMOSLCC2482_0287|nrdG	LMOSLCC2755_0286|nrdG	LMOSLCC2540_0293|nrdG	LMOSLCC2378_0301|nrdG	LMOATCC19117_0297|nrdG	LMOL312_0286|nrdG	LMOf2365_0300|nrdG
		hypothetical protein.	LMOSLCC2376_0258	lmo4a_0306	LMOSLCC7179_0273	LMOSLCC2479_0281	LMOSLCC2372_0282	LM5923_0325	LM5578_0326	LMOSLCC5850_0278	lmo0281	LMOSLCC2482_0288	LMOSLCC2755_0287	LMOSLCC2540_0294	LMOSLCC2378_0302	LMOATCC19117_0298	LMOL312_0287	LMOf2365_0301
COG0388	R	hypothetical protein.	LMOSLCC2376_0259	lmo4a_0307	LMOSLCC7179_0274	LMOSLCC2479_0282	LMOSLCC2372_0283	LM5923_0326	LM5578_0327	LMOSLCC5850_0279	lmo0282	LMOSLCC2482_0289	LMOSLCC2755_0288	LMOSLCC2540_0295	LMOSLCC2378_0303	LMOATCC19117_0299	LMOL312_0288	LMOf2365_0302
COG2011	P	ABC transporter, permease protein.	LMOSLCC2376_0261	lmo4a_0308	LMOSLCC7179_0276	LMOSLCC2479_0284	LMOSLCC2372_0285	LM5923_0328	LM5578_0329	LMOSLCC5850_0281	lmo0283	LMOSLCC2482_0291	LMOSLCC2755_0290	LMOSLCC2540_0297	LMOSLCC2378_0305	LMOATCC19117_0301	LMOL312_0290	LMOf2365_0303
COG0444	EP	ABC transporter, ATP-binding protein.	LMOSLCC2376_0262	lmo4a_0309	LMOSLCC7179_0277	LMOSLCC2479_0285	LMOSLCC2372_0286	LM5923_0329	LM5578_0330	LMOSLCC5850_0282	lmo0284	LMOSLCC2482_0292	LMOSLCC2755_0291	LMOSLCC2540_0298	LMOSLCC2378_0306	LMOATCC19117_0302	LMOL312_0291	LMOf2365_0304
COG1464	P	ABC transporter, substrate-binding protein.	LMOSLCC2376_0263	lmo4a_0310	LMOSLCC7179_0278	LMOSLCC2479_0286	LMOSLCC2372_0287	LM5923_0330	LM5578_0331	LMOSLCC5850_0283	lmo0285	LMOSLCC2482_0293	LMOSLCC2755_0292	LMOSLCC2540_0299	LMOSLCC2378_0307	LMOATCC19117_0303	LMOL312_0292	LMOf2365_0305
COG0436	E	aminotransferase, class I.	LMOSLCC2376_0264	lmo4a_0311	LMOSLCC7179_0279	LMOSLCC2479_0287	LMOSLCC2372_0288	LM5923_0331	LM5578_0332	LMOSLCC5850_0284	lmo0286	LMOSLCC2482_0294	LMOSLCC2755_0293	LMOSLCC2540_0300	LMOSLCC2378_0308	LMOATCC19117_0304	LMOL312_0293	LMOf2365_0306
COG0745	KT	DNA-binding response regulator.	LMOSLCC2376_0265	lmo4a_0312	LMOSLCC7179_0280	LMOSLCC2479_0288	LMOSLCC2372_0289	LM5923_0332	LM5578_0333	LMOSLCC5850_0285	lmo0287	LMOSLCC2482_0295	LMOSLCC2755_0294	LMOSLCC2540_0301	LMOSLCC2378_0309	LMOATCC19117_0305	LMOL312_0294	LMOf2365_0307
COG0642	T	sensory box histidine kinase.	LMOSLCC2376_0266	lmo4a_0313	LMOSLCC7179_0281	LMOSLCC2479_0289	LMOSLCC2372_0290	LM5923_0333	LM5578_0334	LMOSLCC5850_0286	lmo0288	LMOSLCC2482_0296	LMOSLCC2755_0295	LMOSLCC2540_0302	LMOSLCC2378_0310	LMOATCC19117_0306	LMOL312_0295	LMOf2365_0308
		two-component system regulatory protein.	LMOSLCC2376_0267	lmo4a_0314	LMOSLCC7179_0282	LMOSLCC2479_0290	LMOSLCC2372_0291	LM5923_0334	LM5578_0335	LMOSLCC5850_0287	lmo0289	LMOSLCC2482_0297	LMOSLCC2755_0296	LMOSLCC2540_0303	LMOSLCC2378_0311	LMOATCC19117_0307	LMOL312_0296	LMOf2365_0309
		hypothetical protein.	LMOSLCC2376_0268	lmo4a_0315	LMOSLCC7179_0283	LMOSLCC2479_0291	LMOSLCC2372_0292	LM5923_0335	LM5578_0336	LMOSLCC5850_0288	lmo0290	LMOSLCC2482_0298	LMOSLCC2755_0297	LMOSLCC2540_0304	LMOSLCC2378_0312	LMOATCC19117_0308	LMOL312_0297	LMOf2365_0310
COG1235	R	metallo-beta-lactamase family protein.	LMOSLCC2376_0269	lmo4a_0316	LMOSLCC7179_0284	LMOSLCC2479_0292	LMOSLCC2372_0293	LM5923_0336	LM5578_0337	LMOSLCC5850_0289	lmo0291	LMOSLCC2482_0299	LMOSLCC2755_0298	LMOSLCC2540_0305	LMOSLCC2378_0313	LMOATCC19117_0309	LMOL312_0298	LMOf2365_0311
COG0265	O	serine protease.	LMOSLCC2376_0270|htrA	lmo4a_0317|htrA	LMOSLCC7179_0285|htrA	LMOSLCC2479_0293|htrA	LMOSLCC2372_0294|htrA	LM5923_0337	LM5578_0338	LMOSLCC5850_0290|htrA	lmo0292	LMOSLCC2482_0300|htrA	LMOSLCC2755_0299|htrA	LMOSLCC2540_0306|htrA	LMOSLCC2378_0314|htrA	LMOATCC19117_0310|htrA	LMOL312_0299|htrA	LMOf2365_0312
COG1576	S	hypothetical protein.	LMOSLCC2376_0271	lmo4a_0318	LMOSLCC7179_0286	LMOSLCC2479_0294	LMOSLCC2372_0295	LM5923_0338	LM5578_0339	LMOSLCC5850_0291	lmo0293	LMOSLCC2482_0301	LMOSLCC2755_0300	LMOSLCC2540_0308	LMOSLCC2378_0315	LMOATCC19117_0311	LMOL312_0300	LMOf2365_0314
		hypothetical protein.	LMOSLCC2376_0275	lmo4a_0319	LMOSLCC7179_0289	LMOSLCC2479_0297	LMOSLCC2372_0298	LM5923_0341	LM5578_0342	LMOSLCC5850_0302	lmo0296	LMOSLCC2482_0308	LMOSLCC2755_0307	LMOSLCC2540_0311	LMOSLCC2378_0318	LMOATCC19117_0314	LMOL312_0303	LMOf2365_0317
		transcriptional antiterminator.	LMOSLCC2376_0276	lmo4a_0320	LMOSLCC7179_0290	LMOSLCC2479_0298	LMOSLCC2372_0299	LM5923_0342	LM5578_0343	LMOSLCC5850_0303	lmo0297	LMOSLCC2482_0309	LMOSLCC2755_0308	LMOSLCC2540_0312	LMOSLCC2378_0319	LMOATCC19117_0315	LMOL312_0304	LMOf2365_0318
		PTS system, IIC component.	LMOSLCC2376_0277	lmo4a_0321	LMOSLCC7179_0291	LMOSLCC2479_0299	LMOSLCC2372_0300	LM5923_0343	LM5578_0344	LMOSLCC5850_0304	lmo0298	LMOSLCC2482_0310	LMOSLCC2755_0309	LMOSLCC2540_0313	LMOSLCC2378_0320	LMOATCC19117_0316	LMOL312_0305	LMOf2365_0319
COG1440	G	PTS system, IIB component.	LMOSLCC2376_0278	lmo4a_0322	LMOSLCC7179_0292	LMOSLCC2479_0300	LMOSLCC2372_0301	LM5923_0344	LM5578_0345	LMOSLCC5850_0305	lmo0299	LMOSLCC2482_0311	LMOSLCC2755_0310	LMOSLCC2540_0314	LMOSLCC2378_0321	LMOATCC19117_0317	LMOL312_0306	LMOf2365_0320
		glycosyl hydrolase, family 1.	LMOSLCC2376_0279	lmo4a_0323	LMOSLCC7179_0293	LMOSLCC2479_0301	LMOSLCC2372_0302	LM5923_0345	LM5578_0346	LMOSLCC5850_0306	lmo0300	LMOSLCC2482_0312	LMOSLCC2755_0311	LMOSLCC2540_0315	LMOSLCC2378_0322	LMOATCC19117_0318	LMOL312_0307	LMOf2365_0321
		PTS system, IIA component.	LMOSLCC2376_0280	lmo4a_0324	LMOSLCC7179_0294	LMOSLCC2479_0302	LMOSLCC2372_0303	LM5923_0346	LM5578_0347	LMOSLCC5850_0307	lmo0301	LMOSLCC2482_0313	LMOSLCC2755_0312	LMOSLCC2540_0316	LMOSLCC2378_0323	LMOATCC19117_0319	LMOL312_0308	LMOf2365_0322
		threonine aldolase family protein.	LMOSLCC2376_0284	lmo4a_0327	LMOSLCC7179_0298	LMOSLCC2479_0306	LMOSLCC2372_0307	LM5923_0350	LM5578_0351	LMOSLCC5850_0311	lmo0305	LMOSLCC2482_0317	LMOSLCC2755_0316	LMOSLCC2540_0320	LMOSLCC2378_0329	LMOATCC19117_0329	LMOL312_0311	LMOf2365_0330
		hypothetical protein.	LMOSLCC2376_0291	lmo4a_0334	LMOSLCC7179_0301	LMOSLCC2479_0315	LMOSLCC2372_0316	LM5923_0351	LM5578_0352	LMOSLCC5850_0317	lmo0314	LMOSLCC2482_0319	LMOSLCC2755_0318	LMOSLCC2540_0326	LMOSLCC2378_0331	LMOATCC19117_0330	LMOL312_0312	LMOf2365_0332
		TENA/THI-4 family protein.	LMOSLCC2376_0292	lmo4a_0335	LMOSLCC7179_0302	LMOSLCC2479_0316	LMOSLCC2372_0317	LM5923_0352	LM5578_0353	LMOSLCC5850_0318	lmo0315	LMOSLCC2482_0320	LMOSLCC2755_0319	LMOSLCC2540_0327	LMOSLCC2378_0332	LMOATCC19117_0331	LMOL312_0313	LMOf2365_0333
COG2145	H	hydroxyethylthiazole kinase.	LMOSLCC2376_0293|thiM	lmo4a_0336|thiM	LMOSLCC7179_0303|thiM	LMOSLCC2479_0317|thiM	LMOSLCC2372_0318|thiM	LM5923_0353	LM5578_0354	LMOSLCC5850_0319|thiM	lmo0316	LMOSLCC2482_0321|thiM	LMOSLCC2755_0320|thiM	LMOSLCC2540_0328|thiM	LMOSLCC2378_0333|thiM	LMOATCC19117_0332|thiM	LMOL312_0314|thiM	LMOf2365_0334|thiM
COG0351	H	phosphomethylpyrimidine kinase.	LMOSLCC2376_0294|thiD-1	lmo4a_0337|thiD-1	LMOSLCC7179_0304|thiD-1	LMOSLCC2479_0318|thiD-1	LMOSLCC2372_0319|thiD-1	LM5923_0354	LM5578_0355	LMOSLCC5850_0320|thiD-1	lmo0317	LMOSLCC2482_0322|thiD-1	LMOSLCC2755_0321|thiD-1	LMOSLCC2540_0329|thiD-1	LMOSLCC2378_0334|thiD-1	LMOATCC19117_0333|thiD-1	LMOL312_0315|thiD-1	LMOf2365_0335|thiD-1
COG0352	H	thiamine-phosphate pyrophosphorylase.	LMOSLCC2376_0295|thiE	lmo4a_0338|thiE	LMOSLCC7179_0305|thiE	LMOSLCC2479_0319|thiE	LMOSLCC2372_0320|thiE	LM5923_0355	LM5578_0356	LMOSLCC5850_0321|thiE	lmo0318	LMOSLCC2482_0323|thiE	LMOSLCC2755_0322|thiE	LMOSLCC2540_0330|thiE	LMOSLCC2378_0335|thiE	LMOATCC19117_0334|thiE	LMOL312_0316|thiE	LMOf2365_0336|thiE
		hypothetical protein.	LMOSLCC2376_0297	lmo4a_0340	LMOSLCC7179_0308	LMOSLCC2479_0322	LMOSLCC2372_0323	LM5923_0357	LM5578_0358	LMOSLCC5850_0323	lmo0321	LMOSLCC2482_0326	LMOSLCC2755_0325	LMOSLCC2540_0333	LMOSLCC2378_0338	LMOATCC19117_0340	LMOL312_0319	LMOf2365_0339
		hypothetical protein.	LMOSLCC2376_0298	lmo4a_0341	LMOSLCC7179_0309	LMOSLCC2479_0323	LMOSLCC2372_0324	LM5923_0358	LM5578_0359	LMOSLCC5850_0324	lmo0322	LMOSLCC2482_0327	LMOSLCC2755_0326	LMOSLCC2540_0334	LMOSLCC2378_0339	LMOATCC19117_0341	LMOL312_0320	LMOf2365_0340
		endonuclease/exonuclease/phosphatase family protein.	LMOSLCC2376_0299	lmo4a_0342	LMOSLCC7179_0310	LMOSLCC2479_0324	LMOSLCC2372_0325	LM5923_0359	LM5578_0360	LMOSLCC5850_0325	lmo0323	LMOSLCC2482_0328	LMOSLCC2755_0327	LMOSLCC2540_0335	LMOSLCC2378_0340	LMOATCC19117_0342	LMOL312_0321	LMOf2365_0341
		lipoprotein, putative.	LMOSLCC2376_0300	lmo4a_0343	LMOSLCC7179_0311	LMOSLCC2479_0325	LMOSLCC2372_0326	LM5923_0360	LM5578_0361	LMOSLCC5850_0326	lmo0324	LMOSLCC2482_0329	LMOSLCC2755_0328	LMOSLCC2540_0336	LMOSLCC2378_0341	LMOATCC19117_0343	LMOL312_0322	LMOf2365_0342
		transcriptional activator, Rgg family.	LMOSLCC2376_0301	lmo4a_0344	LMOSLCC7179_0312	LMOSLCC2479_0326	LMOSLCC2372_0327	LM5923_0361	LM5578_0362	LMOSLCC5850_0327	lmo0325	LMOSLCC2482_0330	LMOSLCC2755_0329	LMOSLCC2540_0337	LMOSLCC2378_0342	LMOATCC19117_0344	LMOL312_0323	LMOf2365_0343
		transcriptional activator, Rgg family.	LMOSLCC2376_0302	lmo4a_0345	LMOSLCC7179_0313	LMOSLCC2479_0327	LMOSLCC2372_0328	LM5923_0362	LM5578_0363	LMOSLCC5850_0328	lmo0326	LMOSLCC2482_0331	LMOSLCC2755_0330	LMOSLCC2540_0338	LMOSLCC2378_0343	LMOATCC19117_0345	LMOL312_0324	LMOf2365_0344
		leucine-rich repeat domain protein (LPXTG motif).	LMOSLCC2376_0303	lmo4a_0346	LMOSLCC7179_0314	LMOSLCC2479_0328	LMOSLCC2372_0329	LM5923_0363	LM5578_0364	LMOSLCC5850_0329	lmo0327	LMOSLCC2482_0332	LMOSLCC2755_0331	LMOSLCC2540_0339	LMOSLCC2378_0344	LMOATCC19117_0346	LMOL312_0325	LMOf2365_0345
		hypothetical protein.	LMOSLCC2376_0304	lmo4a_0347	LMOSLCC7179_0315	LMOSLCC2479_0329	LMOSLCC2372_0330	LM5923_0364	LM5578_0365	LMOSLCC5850_0330	lmo0328	LMOSLCC2482_0333	LMOSLCC2755_0332	LMOSLCC2540_0340	LMOSLCC2378_0345	LMOATCC19117_0347	LMOL312_0326	LMOf2365_0346
		leucine-rich repeat domain protein (LPXTG motif).	LMOSLCC2376_0305	lmo4a_0348	LMOSLCC7179_0316	LMOSLCC2479_0330	LMOSLCC2372_0331	LM5923_0365	LM5578_0366	LMOSLCC5850_0331	lmo0331	LMOSLCC2482_0334	LMOSLCC2755_0333	LMOSLCC2540_0341	LMOSLCC2378_0346	LMOATCC19117_0348	LMOL312_0327	LMOf2365_0347
		hypothetical protein.	LMOSLCC2376_0308, LMOSLCC2376_0360	lmo4a_0163, lmo4a_0351, lmo4a_0391	LMOSLCC7179_0136, LMOSLCC7179_0320	LMOSLCC2479_0137, LMOSLCC2479_0334	LMOSLCC2372_0138, LMOSLCC2372_0335	LM5923_2828	LM5578_2879	LMOSLCC5850_0135, LMOSLCC5850_0335	lmo0138, lmo0335	LMOSLCC2482_0114, LMOSLCC2482_0151, LMOSLCC2482_0338	LMOSLCC2755_0113, LMOSLCC2755_0150, LMOSLCC2755_0337	LMOSLCC2540_0147, LMOSLCC2540_0345	LMOSLCC2378_0156, LMOSLCC2378_0350, LMOSLCC2378_0828	LMOATCC19117_0154, LMOATCC19117_0352, LMOATCC19117_0832	LMOL312_0143, LMOL312_0331, LMOL312_0814	LMOf2365_0156, LMOf2365_0352, LMOf2365_0831
COG0021	G	transketolase.	LMOSLCC2376_0322|tkt-1	lmo4a_0359|tkt-1	LMOSLCC7179_0328|tkt-1	LMOSLCC2479_0342|tkt-1	LMOSLCC2372_0343|tkt-1	LM5923_0376	LM5578_0377	LMOSLCC5850_0344|tkt-1	lmo0342	LMOSLCC2482_0344|tkt-1	LMOSLCC2755_0343|tkt-1	LMOSLCC2540_0354|tkt-1	LMOSLCC2378_0359|tkt-1	LMOATCC19117_0367|tkt-1	LMOL312_0340|tkt-1	LMOf2365_0362|tkt-1
COG0176	G	transaldolase.	LMOSLCC2376_0323|talC-1, LMOSLCC2376_2638|talC-2	lmo4a_0360|talC-1, lmo4a_2806|talC-2	LMOSLCC7179_0329|talC-1, LMOSLCC7179_2715|talC-2	LMOSLCC2479_0343|talC-1, LMOSLCC2479_2821|talC-2	LMOSLCC2372_0344|talC-1, LMOSLCC2372_2822|talC-2	LM5923_0116, LM5923_0377	LM5578_0116, LM5578_0378	LMOSLCC5850_0345|talC-1, LMOSLCC5850_2756|talC-2	lmo0343, lmo2743	LMOSLCC2482_0345|talC-1, LMOSLCC2482_2765|talC-2	LMOSLCC2755_0344|talC-1, LMOSLCC2755_2766|talC-2	LMOSLCC2540_0355|talC-1, LMOSLCC2540_2796|talC-2	LMOSLCC2378_0360|talC-1, LMOSLCC2378_2758|talC-2	LMOATCC19117_0368|talC-1, LMOATCC19117_2754|talC-2	LMOL312_0341|talC-1, LMOL312_2710|talC-2	LMOf2365_0363, LMOf2365_2730
COG1028	IQR	oxidoreductase, short-chain dehydrogenase/reductase family.	LMOSLCC2376_0324	lmo4a_0361	LMOSLCC7179_0330	LMOSLCC2479_0344	LMOSLCC2372_0345	LM5923_0378	LM5578_0379	LMOSLCC5850_0346	lmo0344	LMOSLCC2482_0346	LMOSLCC2755_0345	LMOSLCC2540_0356	LMOSLCC2378_0361	LMOATCC19117_0369	LMOL312_0342	LMOf2365_0364
COG0698	G	ribose 5-phosphate isomerase B.	LMOSLCC2376_0325|rpiB-1	lmo4a_0362|rpiB-1	LMOSLCC7179_0331|rpiB-1	LMOSLCC2479_0345|rpiB-1	LMOSLCC2372_0346|rpiB-1	LM5923_0379	LM5578_0380	LMOSLCC5850_0347|rpiB-1	lmo0345	LMOSLCC2482_0347|rpiB-1	LMOSLCC2755_0346|rpiB-1	LMOSLCC2540_0357|rpiB-1	LMOSLCC2378_0362|rpiB-1	LMOATCC19117_0370|rpiB-1	LMOL312_0343|rpiB-1	LMOf2365_0365|rpiB-1
		triosephosphate isomerase.	LMOSLCC2376_0326|tpiA-1	lmo4a_0363|tpiA-1	LMOSLCC7179_0332|tpiA-1	LMOSLCC2479_0346|tpiA-1	LMOSLCC2372_0347|tpiA-1	LM5923_0380	LM5578_0381	LMOSLCC5850_0348|tpiA-1	lmo0346	LMOSLCC2482_0348|tpiA-1	LMOSLCC2755_0347|tpiA-1	LMOSLCC2540_0358|tpiA-1	LMOSLCC2378_0363|tpiA-1	LMOATCC19117_0371|tpiA-1	LMOL312_0344|tpiA-1	LMOf2365_0366|tpiA-1
COG2376	G	dihydroxyacetone kinase.	LMOSLCC2376_0327	lmo4a_0364	LMOSLCC7179_0333	LMOSLCC2479_0347	LMOSLCC2372_0348	LM5923_0381	LM5578_0382	LMOSLCC5850_0349	lmo0347	LMOSLCC2482_0349	LMOSLCC2755_0348	LMOSLCC2540_0359	LMOSLCC2378_0364	LMOATCC19117_0372	LMOL312_0345	LMOf2365_0367
COG2376	G	dihydroxyacetone kinase.	LMOSLCC2376_0328	lmo4a_0365	LMOSLCC7179_0334	LMOSLCC2479_0348	LMOSLCC2372_0349	LM5923_0382	LM5578_0383	LMOSLCC5850_0350	lmo0348	LMOSLCC2482_0350	LMOSLCC2755_0349	LMOSLCC2540_0360	LMOSLCC2378_0365	LMOATCC19117_0373	LMOL312_0346	LMOf2365_0368
		hypothetical protein.	LMOSLCC2376_0329	lmo4a_0366	LMOSLCC7179_0335	LMOSLCC2479_0349	LMOSLCC2372_0350	LM5923_0383	LM5578_0384	LMOSLCC5850_0351	lmo0349	LMOSLCC2482_0351	LMOSLCC2755_0350	LMOSLCC2540_0361	LMOSLCC2378_0366	LMOATCC19117_0374	LMOL312_0347	LMOf2365_0369
		hypothetical protein.	LMOSLCC2376_0330	lmo4a_0367	LMOSLCC7179_0336	LMOSLCC2479_0350	LMOSLCC2372_0351	LM5923_0384	LM5578_0385	LMOSLCC5850_0352	lmo0350	LMOSLCC2482_0352	LMOSLCC2755_0351	LMOSLCC2540_0362	LMOSLCC2378_0367	LMOATCC19117_0375	LMOL312_0348	LMOf2365_0370
		PTS-dependent dihydroxyacetone kinase, phosphotransferase subunit.	LMOSLCC2376_0331	lmo4a_0368	LMOSLCC7179_0337	LMOSLCC2479_0351	LMOSLCC2372_0352	LM5923_0385	LM5578_0386	LMOSLCC5850_0353	lmo0351	LMOSLCC2482_0353	LMOSLCC2755_0352	LMOSLCC2540_0363	LMOSLCC2378_0368	LMOATCC19117_0376	LMOL312_0349	LMOf2365_0371
COG1349	GK	transcriptional regulator, DeoR family.	LMOSLCC2376_0332	lmo4a_0369	LMOSLCC7179_0338	LMOSLCC2479_0352	LMOSLCC2372_0353	LM5923_0386	LM5578_0387	LMOSLCC5850_0354	lmo0352	LMOSLCC2482_0354	LMOSLCC2755_0353	LMOSLCC2540_0364	LMOSLCC2378_0369	LMOATCC19117_0377	LMOL312_0350	LMOf2365_0372
		acetyltransferase, GNAT family.	LMOSLCC2376_0333	lmo4a_0370	LMOSLCC7179_0339	LMOSLCC2479_0353	LMOSLCC2372_0354	LM5923_0387	LM5578_0388	LMOSLCC5850_0355	lmo0353	LMOSLCC2482_0355	LMOSLCC2755_0354	LMOSLCC2540_0365	LMOSLCC2378_0370	LMOATCC19117_0378	LMOL312_0351	LMOf2365_0373
COG0318	IQ	long-chain acyl-CoA synthetase, putative.	LMOSLCC2376_0335	lmo4a_0372	LMOSLCC7179_0340	LMOSLCC2479_0354	LMOSLCC2372_0355	LM5923_0388	LM5578_0389	LMOSLCC5850_0356	lmo0354	LMOSLCC2482_0357	LMOSLCC2755_0356	LMOSLCC2540_0367	LMOSLCC2378_0372	LMOATCC19117_0380	LMOL312_0353	LMOf2365_0375
COG1053	C	fumarate reductase, flavoprotein subunit.	LMOSLCC2376_0336|frdC	lmo4a_0373|frdC	LMOSLCC7179_0341|frdC	LMOSLCC2479_0355|frdC	LMOSLCC2372_0356|frdC	LM5923_0389	LM5578_0390	LMOSLCC5850_0357|frdC	lmo0355	LMOSLCC2482_0358|frdC	LMOSLCC2755_0357|frdC	LMOSLCC2540_0368|frdC	LMOSLCC2378_0373|frdC	LMOATCC19117_0381|frdC	LMOL312_0354|frdC	LMOf2365_0376
COG0673	R	oxidoreductase family protein.	LMOSLCC2376_0337	lmo4a_0374	LMOSLCC7179_0342	LMOSLCC2479_0356	LMOSLCC2372_0357	LM5923_0390	LM5578_0391	LMOSLCC5850_0358	lmo0356	LMOSLCC2482_0359	LMOSLCC2755_0358	LMOSLCC2540_0369	LMOSLCC2378_0374	LMOATCC19117_0382	LMOL312_0355	LMOf2365_0377
COG0191	G	fructose-bisphosphate aldolase, class II family.	LMOSLCC2376_0340	lmo4a_0377	LMOSLCC7179_0346	LMOSLCC2479_0359	LMOSLCC2372_0361	LM5923_0393	LM5578_0394	LMOSLCC5850_0361	lmo0359	LMOSLCC2482_0362	LMOSLCC2755_0361	LMOSLCC2540_0372	LMOSLCC2378_0377	LMOATCC19117_0386	LMOL312_0358	LMOf2365_0379
		transcriptional regulator, DeoR family.	LMOSLCC2376_0341	lmo4a_0378	LMOSLCC7179_0347	LMOSLCC2479_0360	LMOSLCC2372_0362	LM5923_0394	LM5578_0395	LMOSLCC5850_0362	lmo0360	LMOSLCC2482_0363	LMOSLCC2755_0362	LMOSLCC2540_0373	LMOSLCC2378_0378	LMOATCC19117_0387	LMOL312_0359	LMOf2365_0380
		MutT/nudix family protein.	LMOSLCC2376_0350	lmo4a_0381	LMOSLCC7179_0355	LMOSLCC2479_0368	LMOSLCC2372_0370	LM5923_0401	LM5578_0402	LMOSLCC5850_0370	lmo0368	LMOSLCC2482_0366	LMOSLCC2755_0365	LMOSLCC2540_0382	LMOSLCC2378_0381	LMOATCC19117_0390	LMOL312_0368	LMOf2365_0384
COG0217	S	hypothetical protein.	LMOSLCC2376_0351	lmo4a_0382	LMOSLCC7179_0356	LMOSLCC2479_0369	LMOSLCC2372_0371	LM5923_0402	LM5578_0403	LMOSLCC5850_0371	lmo0369	LMOSLCC2482_0367	LMOSLCC2755_0366	LMOSLCC2540_0383	LMOSLCC2378_0382	LMOATCC19117_0391	LMOL312_0369	LMOf2365_0385
COG2824	P	alkylphosphonate utilization operon protein.	LMOSLCC2376_0352|phnA	lmo4a_0383|phnA	LMOSLCC7179_0357|phnA	LMOSLCC2479_0370|phnA	LMOSLCC2372_0372|phnA	LM5923_0403	LM5578_0404	LMOSLCC5850_0372|phnA	lmo0370	LMOSLCC2482_0368|phnA	LMOSLCC2755_0367|phnA	LMOSLCC2540_0384|phnA	LMOSLCC2378_0383|phnA	LMOATCC19117_0392|phnA	LMOL312_0370|phnA	LMOf2365_0386|phnA
		transcriptional regulator, GntR family.	LMOSLCC2376_0353	lmo4a_0384	LMOSLCC7179_0358	LMOSLCC2479_0371	LMOSLCC2372_0373	LM5923_0404	LM5578_0405	LMOSLCC5850_0373	lmo0371	LMOSLCC2482_0369	LMOSLCC2755_0368	LMOSLCC2540_0385	LMOSLCC2378_0384	LMOATCC19117_0393	LMOL312_0371	LMOf2365_0387
COG2723	G	glycosyl hydrolase, family 1.	LMOSLCC2376_0354, LMOSLCC2376_0553	lmo4a_0385, lmo4a_0589	LMOSLCC7179_0359, LMOSLCC7179_0550	LMOSLCC2479_0372, LMOSLCC2479_0581	LMOSLCC2372_0374, LMOSLCC2372_0583	LM5923_0405, LM5923_0601	LM5578_0406, LM5578_0602	LMOSLCC5850_0374, LMOSLCC5850_0567	lmo0372, lmo0574	LMOSLCC2482_0370, LMOSLCC2482_0576	LMOSLCC2755_0369, LMOSLCC2755_0579	LMOSLCC2540_0386, LMOSLCC2540_0579	LMOSLCC2378_0385, LMOSLCC2378_0598	LMOATCC19117_0394, LMOATCC19117_0604	LMOL312_0372, LMOL312_0582	LMOf2365_0388, LMOf2365_0603
		PTS system, beta-glucoside-specific, IIC component.	LMOSLCC2376_0355	lmo4a_0386	LMOSLCC7179_0360	LMOSLCC2479_0373	LMOSLCC2372_0375	LM5923_0406	LM5578_0407	LMOSLCC5850_0375	lmo0373	LMOSLCC2482_0371	LMOSLCC2755_0370	LMOSLCC2540_0387	LMOSLCC2378_0386	LMOATCC19117_0395	LMOL312_0373	LMOf2365_0389
COG1440	G	PTS system, beta-glucoside-specific, IIB component.	LMOSLCC2376_0356	lmo4a_0387	LMOSLCC7179_0361	LMOSLCC2479_0374	LMOSLCC2372_0376	LM5923_0407	LM5578_0408	LMOSLCC5850_0376	lmo0374	LMOSLCC2482_0372	LMOSLCC2755_0371	LMOSLCC2540_0388	LMOSLCC2378_0387	LMOATCC19117_0396	LMOL312_0374	LMOf2365_0390
		hypothetical protein.	LMOSLCC2376_0357	lmo4a_0388	LMOSLCC7179_0362	LMOSLCC2479_0375	LMOSLCC2372_0377	LM5923_0408	LM5578_0409	LMOSLCC5850_0377	lmo0375	LMOSLCC2482_0373	LMOSLCC2755_0372	LMOSLCC2540_0389	LMOSLCC2378_0388	LMOATCC19117_0397	LMOL312_0375	LMOf2365_0391
		hypothetical protein.	LMOSLCC2376_0359	lmo4a_0390	LMOSLCC7179_0364	LMOSLCC2479_0377	LMOSLCC2372_0379	LM5923_0410	LM5578_0411	LMOSLCC5850_0379	lmo0377	LMOSLCC2482_0375	LMOSLCC2755_0374	LMOSLCC2540_0391	LMOSLCC2378_0391	LMOATCC19117_0399	LMOL312_0377	LMOf2365_0393
COG1349	GK	transcriptional regulator, DeoR family.	LMOSLCC2376_0368|iolR	lmo4a_0395|iolR	LMOSLCC7179_0370|iolR	LMOSLCC2479_0384|iolR	LMOSLCC2372_0386|iolR	LM5923_0415	LM5578_0416	LMOSLCC5850_0385|iolR	lmo0382	LMOSLCC2482_0380|iolR	LMOSLCC2755_0380|iolR	LMOSLCC2540_0394|iolR	LMOSLCC2378_0392|iolR	LMOATCC19117_0400|iolR	LMOL312_0383|iolR	LMOf2365_0394
COG1012	C	methylmalonate-semialdehyde dehydrogenase.	LMOSLCC2376_0369|iolA	lmo4a_0396|iolA	LMOSLCC7179_0371|iolA	LMOSLCC2479_0385|iolA	LMOSLCC2372_0387|iolA	LM5923_0416	LM5578_0417	LMOSLCC5850_0386|iolA	lmo0383	LMOSLCC2482_0381|iolA	LMOSLCC2755_0381|iolA	LMOSLCC2540_0395|iolA	LMOSLCC2378_0393|iolA	LMOATCC19117_0401|iolA	LMOL312_0384|iolA	LMOf2365_0395|mmsA
COG3718	G	myo-inositol catabolism protein.	LMOSLCC2376_0370|iolB	lmo4a_0397|iolB	LMOSLCC7179_0372|iolB	LMOSLCC2479_0386|iolB	LMOSLCC2372_0388|iolB	LM5923_0417	LM5578_0418	LMOSLCC5850_0387|iolB	lmo0384	LMOSLCC2482_0382|iolB	LMOSLCC2755_0382|iolB	LMOSLCC2540_0396|iolB	LMOSLCC2378_0394|iolB	LMOATCC19117_0402|iolB	LMOL312_0385|iolB	LMOf2365_0396
COG0524	G	myo-inositol catabolism protein.	LMOSLCC2376_0371|iolC	lmo4a_0398|iolC	LMOSLCC7179_0373|iolC	LMOSLCC2479_0387|iolC	LMOSLCC2372_0389|iolC	LM5923_0418	LM5578_0419	LMOSLCC5850_0388|iolC	lmo0385	LMOSLCC2482_0383|iolC	LMOSLCC2755_0383|iolC	LMOSLCC2540_0397|iolC	LMOSLCC2378_0395|iolC	LMOATCC19117_0403|iolC	LMOL312_0386|iolC	LMOf2365_0397
COG0028	EH	myo-inositol catabolism protein.	LMOSLCC2376_0372|iolD	lmo4a_0399|iolD	LMOSLCC7179_0374|iolD	LMOSLCC2479_0388|iolD	LMOSLCC2372_0390|iolD	LM5923_0419	LM5578_0420	LMOSLCC5850_0389|iolD	lmo0386	LMOSLCC2482_0384|iolD	LMOSLCC2755_0384|iolD	LMOSLCC2540_0398|iolD	LMOSLCC2378_0396|iolD	LMOATCC19117_0404|iolD	LMOL312_0387|iolD	LMOf2365_0398
		hypothetical protein.	LMOSLCC2376_0373	lmo4a_0400	LMOSLCC7179_0375	LMOSLCC2479_0389	LMOSLCC2372_0391	LM5923_0420	LM5578_0421	LMOSLCC5850_0390	lmo0387	LMOSLCC2482_0385	LMOSLCC2755_0385	LMOSLCC2540_0399	LMOSLCC2378_0397	LMOATCC19117_0405	LMOL312_0388	LMOf2365_0399
		hypothetical protein.	LMOSLCC2376_0374	lmo4a_0401	LMOSLCC7179_0376	LMOSLCC2479_0390	LMOSLCC2372_0392	LM5923_0421	LM5578_0422	LMOSLCC5850_0391	lmo0388	LMOSLCC2482_0386	LMOSLCC2755_0386	LMOSLCC2540_0400	LMOSLCC2378_0398	LMOATCC19117_0406	LMOL312_0389	LMOf2365_0400
		low temperature requirement A.	LMOSLCC2376_0375|ltrA	lmo4a_0402|ltrA	LMOSLCC7179_0377|ltrA	LMOSLCC2479_0391|ltrA	LMOSLCC2372_0393|ltrA	LM5923_0422|ltrA	LM5578_0423|ltrA	LMOSLCC5850_0392|ltrA	lmo0389|ltrA	LMOSLCC2482_0387|ltrA	LMOSLCC2755_0387|ltrA	LMOSLCC2540_0401|ltrA	LMOSLCC2378_0399|ltrA	LMOATCC19117_0407|ltrA	LMOL312_0390|ltrA	LMOf2365_0401
COG0692	L	uracil-DNA glycosylase.	LMOSLCC2376_0376|ung-1	lmo4a_0403|ung-1	LMOSLCC7179_0378|ung-1	LMOSLCC2479_0392|ung-1	LMOSLCC2372_0394|ung-1	LM5923_0423	LM5578_0424	LMOSLCC5850_0393|ung-1	lmo0390	LMOSLCC2482_0388|ung-1	LMOSLCC2755_0388|ung-1	LMOSLCC2540_0402|ung-1	LMOSLCC2378_0400|ung-1	LMOATCC19117_0408|ung-1	LMOL312_0391|ung-1	LMOf2365_0402|ung-1
		hypothetical protein.	LMOSLCC2376_0377	lmo4a_0404	LMOSLCC7179_0379	LMOSLCC2479_0393	LMOSLCC2372_0395	LM5923_0424	LM5578_0425	LMOSLCC5850_0394	lmo0391	LMOSLCC2482_0389	LMOSLCC2755_0389	LMOSLCC2540_0403	LMOSLCC2378_0401	LMOATCC19117_0409	LMOL312_0392	LMOf2365_0403
		hypothetical protein.	LMOSLCC2376_0378	lmo4a_0405	LMOSLCC7179_0380	LMOSLCC2479_0394	LMOSLCC2372_0396	LM5923_0425	LM5578_0426	LMOSLCC5850_0395	lmo0392	LMOSLCC2482_0390	LMOSLCC2755_0390	LMOSLCC2540_0404	LMOSLCC2378_0402	LMOATCC19117_0410	LMOL312_0393	LMOf2365_0404
		hypothetical protein.	LMOSLCC2376_0379	lmo4a_0406	LMOSLCC7179_0381	LMOSLCC2479_0395	LMOSLCC2372_0397	LM5923_0426	LM5578_0427	LMOSLCC5850_0396	lmo0393	LMOSLCC2482_0391	LMOSLCC2755_0391	LMOSLCC2540_0405	LMOSLCC2378_0403	LMOATCC19117_0411	LMOL312_0394	LMOf2365_0405
		NLP/P60 domain protein.	LMOSLCC2376_0380	lmo4a_0407	LMOSLCC7179_0382	LMOSLCC2479_0396	LMOSLCC2372_0398	LM5923_0427	LM5578_0428	LMOSLCC5850_0397	lmo0394	LMOSLCC2482_0392	LMOSLCC2755_0392	LMOSLCC2540_0406	LMOSLCC2378_0404	LMOATCC19117_0412	LMOL312_0395	LMOf2365_0406
COG0345	E	pyrroline-5-carboxylate reductase.	LMOSLCC2376_0382|proC	lmo4a_0409|proC	LMOSLCC7179_0384|proC	LMOSLCC2479_0398|proC	LMOSLCC2372_0400|proC	LM5923_0429|proC	LM5578_0430|proC	LMOSLCC5850_0399|proC	lmo0396	LMOSLCC2482_0394|proC	LMOSLCC2755_0394|proC	LMOSLCC2540_0408|proC	LMOSLCC2378_0406|proC	LMOATCC19117_0414|proC	LMOL312_0398|proC	LMOf2365_0408|proC
		hypothetical protein.	LMOSLCC2376_0392	lmo4a_0410	LMOSLCC7179_0385	LMOSLCC2479_0399	LMOSLCC2372_0401	LM5923_0430	LM5578_0431	LMOSLCC5850_0400	lmo0397	LMOSLCC2482_0405	LMOSLCC2755_0405	LMOSLCC2540_0419	LMOSLCC2378_0417	LMOATCC19117_0425	LMOL312_0408	LMOf2365_0419
		glycosyl hydrolase, family 38.	LMOSLCC2376_0396	lmo4a_0414	LMOSLCC7179_0389	LMOSLCC2479_0403	LMOSLCC2372_0405	LM5923_0434	LM5578_0435	LMOSLCC5850_0404	lmo0401	LMOSLCC2482_0409	LMOSLCC2755_0409	LMOSLCC2540_0423	LMOSLCC2378_0421	LMOATCC19117_0429	LMOL312_0412	LMOf2365_0421
		transcriptional antiterminator.	LMOSLCC2376_0397	lmo4a_0415	LMOSLCC7179_0390	LMOSLCC2479_0404	LMOSLCC2372_0406	LM5923_0435	LM5578_0436	LMOSLCC5850_0405	lmo0402	LMOSLCC2482_0410	LMOSLCC2755_0410	LMOSLCC2540_0424	LMOSLCC2378_0422	LMOATCC19117_0430	LMOL312_0413	LMOf2365_0422
		hypothetical protein.	LMOSLCC2376_0398	lmo4a_0416	LMOSLCC7179_0391	LMOSLCC2479_0405	LMOSLCC2372_0407	LM5923_0436	LM5578_0437	LMOSLCC5850_0406	lmo0403	LMOSLCC2482_0411	LMOSLCC2755_0411	LMOSLCC2540_0425	LMOSLCC2378_0423	LMOATCC19117_0431	LMOL312_0414	LMOf2365_0423
		hypothetical protein.	LMOSLCC2376_0399	lmo4a_0417	LMOSLCC7179_0392	LMOSLCC2479_0406	LMOSLCC2372_0408	LM5923_0437	LM5578_0438	LMOSLCC5850_0407	lmo0404	LMOSLCC2482_0412	LMOSLCC2755_0412	LMOSLCC2540_0426	LMOSLCC2378_0424	LMOATCC19117_0432	LMOL312_0415	LMOf2365_0424
COG0306	P	phosphate transporter family protein.	LMOSLCC2376_0400, LMOSLCC2376_2207	lmo4a_0418, lmo4a_2310	LMOSLCC7179_0393, LMOSLCC7179_2227	LMOSLCC2479_0407, LMOSLCC2479_2314	LMOSLCC2372_0409, LMOSLCC2372_2317	LM5923_0438, LM5923_2403	LM5578_0439, LM5578_2452	LMOSLCC5850_0408, LMOSLCC5850_2317	lmo0405, lmo2249	LMOSLCC2482_0413, LMOSLCC2482_2315	LMOSLCC2755_0413, LMOSLCC2755_2317	LMOSLCC2540_0427, LMOSLCC2540_2348	LMOSLCC2378_0425, LMOSLCC2378_2317	LMOATCC19117_0433, LMOATCC19117_2312	LMOL312_0416, LMOL312_2268	LMOf2365_0425, LMOf2365_2282
COG0346	E	glyoxalase family protein.	LMOSLCC2376_0401	lmo4a_0419	LMOSLCC7179_0394	LMOSLCC2479_0408	LMOSLCC2372_0410	LM5923_0439	LM5578_0440	LMOSLCC5850_0409	lmo0406	LMOSLCC2482_0414	LMOSLCC2755_0414	LMOSLCC2540_0428	LMOSLCC2378_0426	LMOATCC19117_0434	LMOL312_0417	LMOf2365_0426
		hypothetical protein.	LMOSLCC2376_0402	lmo4a_0420	LMOSLCC7179_0395	LMOSLCC2479_0409	LMOSLCC2372_0411	LM5923_0440	LM5578_0441	LMOSLCC5850_0410	lmo0407	LMOSLCC2482_0415	LMOSLCC2755_0415	LMOSLCC2540_0429	LMOSLCC2378_0427	LMOATCC19117_0435	LMOL312_0418	LMOf2365_0427
		hypothetical protein.	LMOSLCC2376_0403	lmo4a_0421	LMOSLCC7179_0396	LMOSLCC2479_0410	LMOSLCC2372_0412	LM5923_0441	LM5578_0442	LMOSLCC5850_0411	lmo0408	LMOSLCC2482_0416	LMOSLCC2755_0416	LMOSLCC2540_0430	LMOSLCC2378_0428	LMOATCC19117_0436	LMOL312_0419	LMOf2365_0428
		hypothetical protein.	LMOSLCC2376_0405	lmo4a_0423	LMOSLCC7179_0400	LMOSLCC2479_0413	LMOSLCC2372_0415	LM5923_0444	LM5578_0445	LMOSLCC5850_0414	lmo0412	LMOSLCC2482_0419	LMOSLCC2755_0419	LMOSLCC2540_0433	LMOSLCC2378_0431	LMOATCC19117_0439	LMOL312_0422	LMOf2365_0431
		hypothetical protein.	LMOSLCC2376_0406	lmo4a_0424	LMOSLCC7179_0401	LMOSLCC2479_0414	LMOSLCC2372_0416	LM5923_0445	LM5578_0446	LMOSLCC5850_0415	lmo0413	LMOSLCC2482_0420	LMOSLCC2755_0421	LMOSLCC2540_0435	LMOSLCC2378_0433	LMOATCC19117_0441	LMOL312_0424	LMOf2365_0432
COG0428	P	ZIP zinc transporter family protein.	LMOSLCC2376_0407	lmo4a_0425	LMOSLCC7179_0402	LMOSLCC2479_0415	LMOSLCC2372_0417	LM5923_0446	LM5578_0447	LMOSLCC5850_0416	lmo0414	LMOSLCC2482_0421	LMOSLCC2755_0422	LMOSLCC2540_0436	LMOSLCC2378_0434	LMOATCC19117_0442	LMOL312_0425	LMOf2365_0433
		polysaccharide deacetylase family protein.	LMOSLCC2376_0408	lmo4a_0426	LMOSLCC7179_0403	LMOSLCC2479_0416	LMOSLCC2372_0418	LM5923_0447	LM5578_0448	LMOSLCC5850_0417	lmo0415	LMOSLCC2482_0422	LMOSLCC2755_0423	LMOSLCC2540_0437	LMOSLCC2378_0435|yjeA	LMOATCC19117_0443	LMOL312_0426|pgdA	LMOf2365_0434
COG1476	K	HTH domain protein.	LMOSLCC2376_0409	lmo4a_0427	LMOSLCC7179_0404	LMOSLCC2479_0417, LMOSLCC2479_2470	LMOSLCC2372_0419, LMOSLCC2372_2471	LM5923_0448	LM5578_0449	LMOSLCC5850_0418, LMOSLCC5850_2411	lmo0416, lmo2408	LMOSLCC2482_0423	LMOSLCC2755_0424	LMOSLCC2540_0438	LMOSLCC2378_0436	LMOATCC19117_0444	LMOL312_0427	LMOf2365_0435
		hypothetical protein.	LMOSLCC2376_0410	lmo4a_0428	LMOSLCC7179_0405	LMOSLCC2479_0418	LMOSLCC2372_0420	LM5923_0449	LM5578_0450	LMOSLCC5850_0419	lmo0417	LMOSLCC2482_0424	LMOSLCC2755_0425	LMOSLCC2540_0439	LMOSLCC2378_0437	LMOATCC19117_0445	LMOL312_0428	LMOf2365_0436
		hypothetical protein.	LMOSLCC2376_0411	lmo4a_0429	LMOSLCC7179_0406	LMOSLCC2479_0419	LMOSLCC2372_0421	LM5923_0450	LM5578_0451	LMOSLCC5850_0420	lmo0418	LMOSLCC2482_0425	LMOSLCC2755_0426	LMOSLCC2540_0440	LMOSLCC2378_0438	LMOATCC19117_0446	LMOL312_0429	LMOf2365_0437
COG0561	R	Cof-like hydrolase.	LMOSLCC2376_0413	lmo4a_0430	LMOSLCC7179_0408	LMOSLCC2479_0421	LMOSLCC2372_0423	LM5923_0452	LM5578_0453	LMOSLCC5850_0422	lmo0420	LMOSLCC2482_0427	LMOSLCC2755_0428	LMOSLCC2540_0442	LMOSLCC2378_0440	LMOATCC19117_0448	LMOL312_0431	LMOf2365_0439
COG0697	EGR	sugar transport protein.	LMOSLCC2376_0417	lmo4a_0434	LMOSLCC7179_0412	LMOSLCC2479_0425	LMOSLCC2372_0427	LM5923_0456	LM5578_0457	LMOSLCC5850_0426	lmo0424	LMOSLCC2482_0428	LMOSLCC2755_0429	LMOSLCC2540_0443	LMOSLCC2378_0441	LMOATCC19117_0449	LMOL312_0432	LMOf2365_0440
		transcriptional antiterminator.	LMOSLCC2376_0418	lmo4a_0435	LMOSLCC7179_0413	LMOSLCC2479_0426	LMOSLCC2372_0428	LM5923_0457	LM5578_0458	LMOSLCC5850_0427	lmo0425	LMOSLCC2482_0429	LMOSLCC2755_0430	LMOSLCC2540_0444	LMOSLCC2378_0442	LMOATCC19117_0450	LMOL312_0433	LMOf2365_0441
COG1762	GT	PTS system, fructose-specific, IIA component.	LMOSLCC2376_0419	lmo4a_0436	LMOSLCC7179_0414	LMOSLCC2479_0427	LMOSLCC2372_0429	LM5923_0458	LM5578_0459	LMOSLCC5850_0428	lmo0426	LMOSLCC2482_0430	LMOSLCC2755_0431	LMOSLCC2540_0445	LMOSLCC2378_0443	LMOATCC19117_0451	LMOL312_0434	LMOf2365_0442
COG1445	G	PTS system, fructose-specific, IIB component.	LMOSLCC2376_0420	lmo4a_0437	LMOSLCC7179_0415	LMOSLCC2479_0428	LMOSLCC2372_0430	LM5923_0459	LM5578_0460	LMOSLCC5850_0429	lmo0427	LMOSLCC2482_0431	LMOSLCC2755_0432	LMOSLCC2540_0446	LMOSLCC2378_0444	LMOATCC19117_0452	LMOL312_0435	LMOf2365_0443
COG1299	G	PTS system, fructose-specific, IIC component.	LMOSLCC2376_0421	lmo4a_0438	LMOSLCC7179_0416	LMOSLCC2479_0429	LMOSLCC2372_0431	LM5923_0460	LM5578_0461	LMOSLCC5850_0430	lmo0428	LMOSLCC2482_0432	LMOSLCC2755_0433	LMOSLCC2540_0447	LMOSLCC2378_0445	LMOATCC19117_0453	LMOL312_0436	LMOf2365_0444
		glycosyl hydrolase, family 38.	LMOSLCC2376_0422	lmo4a_0439	LMOSLCC7179_0417	LMOSLCC2479_0430	LMOSLCC2372_0432	LM5923_0461	LM5578_0462	LMOSLCC5850_0431	lmo0429	LMOSLCC2482_0433	LMOSLCC2755_0434	LMOSLCC2540_0448	LMOSLCC2378_0446	LMOATCC19117_0454	LMOL312_0437	LMOf2365_0445
		transcriptional regulator, LysR family.	LMOSLCC2376_0423	lmo4a_0441	LMOSLCC7179_0418	LMOSLCC2479_0431	LMOSLCC2372_0433	LM5923_0462	LM5578_0463	LMOSLCC5850_0432	lmo0430	LMOSLCC2482_0434	LMOSLCC2755_0435	LMOSLCC2540_0449	LMOSLCC2378_0447	LMOATCC19117_0455	LMOL312_0438	LMOf2365_0446
COG0110	R	acetyltransferase, CysE/LacA/LpxA/NodL family.	LMOSLCC2376_0424	lmo4a_0442	LMOSLCC7179_0419	LMOSLCC2479_0432	LMOSLCC2372_0434	LM5923_0463	LM5578_0464	LMOSLCC5850_0433	lmo0431	LMOSLCC2482_0435	LMOSLCC2755_0436	LMOSLCC2540_0450	LMOSLCC2378_0448	LMOATCC19117_0456	LMOL312_0439	LMOf2365_0447
COG0300	R	oxidoreductase, short-chain dehydrogenase/reductase family.	LMOSLCC2376_0425	lmo4a_0443	LMOSLCC7179_0420	LMOSLCC2479_0433	LMOSLCC2372_0435	LM5923_0464	LM5578_0465	LMOSLCC5850_0434	lmo0432	LMOSLCC2482_0436	LMOSLCC2755_0437	LMOSLCC2540_0451	LMOSLCC2378_0449	LMOATCC19117_0457	LMOL312_0440	LMOf2365_0448
COG1959	K	transcriptional regulator, putative.	LMOSLCC2376_0435	lmo4a_0457	LMOSLCC7179_0424	LMOSLCC2479_0439	LMOSLCC2372_0440	LM5923_0468	LM5578_0469	LMOSLCC5850_0438	lmo0436	LMOSLCC2482_0440	LMOSLCC2755_0441	LMOSLCC2540_0455	LMOSLCC2378_0468	LMOATCC19117_0476	LMOL312_0451	LMOf2365_0473
COG0702	GM	hypothetical protein.	LMOSLCC2376_0436	lmo4a_0458	LMOSLCC7179_0425	LMOSLCC2479_0440	LMOSLCC2372_0441	LM5923_0469	LM5578_0470	LMOSLCC5850_0439	lmo0437	LMOSLCC2482_0441	LMOSLCC2755_0442	LMOSLCC2540_0456	LMOSLCC2378_0469	LMOATCC19117_0477	LMOL312_0452	LMOf2365_0474
		hypothetical protein.	LMOSLCC2376_0438	lmo4a_0462	LMOSLCC7179_0427	LMOSLCC2479_0442	LMOSLCC2372_0443	LM5923_0471	LM5578_0472	LMOSLCC5850_0441	lmo0439	LMOSLCC2482_0443	LMOSLCC2755_0444	LMOSLCC2540_0459	LMOSLCC2378_0471	LMOATCC19117_0479	LMOL312_0454	LMOf2365_0476
		hypothetical protein.	LMOSLCC2376_0439	lmo4a_0463	LMOSLCC7179_0428	LMOSLCC2479_0443	LMOSLCC2372_0444	LM5923_0472	LM5578_0473	LMOSLCC5850_0442	lmo0440	LMOSLCC2482_0444	LMOSLCC2755_0445	LMOSLCC2540_0460	LMOSLCC2378_0472	LMOATCC19117_0480	LMOL312_0455	LMOf2365_0477
		penicillin-binding family protein.	LMOSLCC2376_0440|pbpC	lmo4a_0464|pbpC	LMOSLCC7179_0429|pbpC	LMOSLCC2479_0444|pbpC	LMOSLCC2372_0445|pbpC	LM5923_0473	LM5578_0474	LMOSLCC5850_0443|pbpC	lmo0441	LMOSLCC2482_0445|pbpC	LMOSLCC2755_0446|pbpC	LMOSLCC2540_0461|pbpC	LMOSLCC2378_0473|pbpC	LMOATCC19117_0481|pbpC	LMOL312_0456|pbpC	LMOf2365_0478
		hypothetical protein.	LMOSLCC2376_0441	lmo4a_0465	LMOSLCC7179_0430	LMOSLCC2479_0445	LMOSLCC2372_0446	LM5923_0474	LM5578_0475	LMOSLCC5850_0444	lmo0442	LMOSLCC2482_0446	LMOSLCC2755_0447	LMOSLCC2540_0462	LMOSLCC2378_0474	LMOATCC19117_0482	LMOL312_0457	LMOf2365_0479
		transcriptional regulator, LytR/CpsA/Psr family.	LMOSLCC2376_0442	lmo4a_0466	LMOSLCC7179_0431	LMOSLCC2479_0446	LMOSLCC2372_0447	LM5923_0475	LM5578_0476	LMOSLCC5850_0445	lmo0443	LMOSLCC2482_0447	LMOSLCC2755_0448	LMOSLCC2540_0463	LMOSLCC2378_0475	LMOATCC19117_0483	LMOL312_0458	LMOf2365_0480
COG0076	E	glutamate decarboxylase.	LMOSLCC2376_0446, LMOSLCC2376_2258|gadG, LMOSLCC2376_2326|gadB	lmo4a_2362|gadG, lmo4a_2435|gadB	LMOSLCC7179_2278|gadG, LMOSLCC7179_2345|gadB	LMOSLCC2479_0450, LMOSLCC2479_2424|gadG, LMOSLCC2479_2496|gadB	LMOSLCC2372_0451, LMOSLCC2372_2426|gadG, LMOSLCC2372_2496|gadB	LM5923_0479, LM5923_2512, LM5923_2578	LM5578_0480, LM5578_2562, LM5578_2629	LMOSLCC5850_0449, LMOSLCC5850_2368|gadG, LMOSLCC5850_2436|gadB	lmo0447, lmo2363, lmo2434	LMOSLCC2482_0451, LMOSLCC2482_2366|gadG, LMOSLCC2482_2436|gadB	LMOSLCC2755_0452, LMOSLCC2755_2368|gadG, LMOSLCC2755_2437|gadB	LMOSLCC2540_2398|gadG, LMOSLCC2540_2466|gadB	LMOSLCC2378_2367|gadG, LMOSLCC2378_2436|gadB	LMOATCC19117_2362|gadG, LMOATCC19117_2442|gadB	LMOL312_2324|gadG, LMOL312_2393|gadB	LMOf2365_2334|gadB, LMOf2365_2405|gadG
COG0531	E	glutamate/gamma-aminobutyrate antiporter.	LMOSLCC2376_0447, LMOSLCC2376_2257|gadC	lmo4a_2361|gadC	LMOSLCC7179_2277|gadC	LMOSLCC2479_0451, LMOSLCC2479_2423|gadC	LMOSLCC2372_0452, LMOSLCC2372_2425|gadC	LM5923_0480, LM5923_2511	LM5578_0481, LM5578_2561	LMOSLCC5850_0450, LMOSLCC5850_2367|gadC	lmo0448, lmo2362	LMOSLCC2482_0452, LMOSLCC2482_2365|gadC	LMOSLCC2755_0453, LMOSLCC2755_2367|gadC	LMOSLCC2540_2397|gadC	LMOSLCC2378_2366|gadC	LMOATCC19117_2361|gadC	LMOL312_2323|gadC	LMOf2365_2333
		hypothetical protein.	LMOSLCC2376_0449	lmo4a_0468	LMOSLCC7179_0433	LMOSLCC2479_0453	LMOSLCC2372_0454	LM5923_0482	LM5578_0483	LMOSLCC5850_0452	lmo0449	LMOSLCC2482_0454	LMOSLCC2755_0455	LMOSLCC2540_0465	LMOSLCC2378_0477	LMOATCC19117_0485	LMOL312_0460	LMOf2365_0482
		hypothetical protein.	LMOSLCC2376_0450	lmo4a_0469	LMOSLCC7179_0434	LMOSLCC2479_0454	LMOSLCC2372_0455	LM5923_0483	LM5578_0484	LMOSLCC5850_0453	lmo0450	LMOSLCC2482_0455	LMOSLCC2755_0456	LMOSLCC2540_0466	LMOSLCC2378_0478	LMOATCC19117_0486	LMOL312_0461	LMOf2365_0483
		hypothetical protein.	LMOSLCC2376_0451	lmo4a_0470	LMOSLCC7179_0435	LMOSLCC2479_0455	LMOSLCC2372_0456	LM5923_0484	LM5578_0485	LMOSLCC5850_0454	lmo0451	LMOSLCC2482_0456	LMOSLCC2755_0457	LMOSLCC2540_0467	LMOSLCC2378_0479	LMOATCC19117_0487	LMOL312_0462	LMOf2365_0484
		hypothetical protein.	LMOSLCC2376_0452	lmo4a_0471	LMOSLCC7179_0436	LMOSLCC2479_0456	LMOSLCC2372_0457	LM5923_0485	LM5578_0486	LMOSLCC5850_0455	lmo0452	LMOSLCC2482_0457	LMOSLCC2755_0458	LMOSLCC2540_0468	LMOSLCC2378_0480	LMOATCC19117_0488	LMOL312_0463	LMOf2365_0485
		hypothetical protein.	LMOSLCC2376_0453	lmo4a_0472	LMOSLCC7179_0437	LMOSLCC2479_0457	LMOSLCC2372_0458	LM5923_0486	LM5578_0487	LMOSLCC5850_0456	lmo0453	LMOSLCC2482_0458	LMOSLCC2755_0459	LMOSLCC2540_0469	LMOSLCC2378_0481	LMOATCC19117_0489	LMOL312_0464	LMOf2365_0486
COG0714	R	MoxR-like ATPases.	LMOSLCC2376_0454	lmo4a_0473	LMOSLCC7179_0438	LMOSLCC2479_0458	LMOSLCC2372_0459	LM5923_0487	LM5578_0488	LMOSLCC5850_0457	lmo0454	LMOSLCC2482_0459	LMOSLCC2755_0460	LMOSLCC2540_0470	LMOSLCC2378_0482	LMOATCC19117_0490	LMOL312_0465	LMOf2365_0487
		hypothetical protein.	LMOSLCC2376_0455	lmo4a_0474	LMOSLCC7179_0439	LMOSLCC2479_0459	LMOSLCC2372_0460	LM5923_0488	LM5578_0489	LMOSLCC5850_0458	lmo0455	LMOSLCC2482_0460	LMOSLCC2755_0461	LMOSLCC2540_0471	LMOSLCC2378_0483	LMOATCC19117_0491	LMOL312_0466	LMOf2365_0488
		cytosine/purines/uracil/thiamine/allantoin permease family protein.	LMOSLCC2376_0456	lmo4a_0475	LMOSLCC7179_0440	LMOSLCC2479_0460	LMOSLCC2372_0461	LM5923_0489	LM5578_0490	LMOSLCC5850_0459	lmo0456	LMOSLCC2482_0461	LMOSLCC2755_0462	LMOSLCC2540_0472	LMOSLCC2378_0484	LMOATCC19117_0492	LMOL312_0467	LMOf2365_0489
COG3535	S	hypothetical protein.	LMOSLCC2376_0457	lmo4a_0476	LMOSLCC7179_0441	LMOSLCC2479_0461	LMOSLCC2372_0462	LM5923_0490	LM5578_0491	LMOSLCC5850_0460	lmo0457	LMOSLCC2482_0462	LMOSLCC2755_0463	LMOSLCC2540_0473	LMOSLCC2378_0485	LMOATCC19117_0493	LMOL312_0468	LMOf2365_0490
COG0145	EQ	hydantoinase/oxoprolinase family protein.	LMOSLCC2376_0458	lmo4a_0477	LMOSLCC7179_0442	LMOSLCC2479_0462	LMOSLCC2372_0463	LM5923_0491	LM5578_0492	LMOSLCC5850_0461	lmo0458	LMOSLCC2482_0463	LMOSLCC2755_0464	LMOSLCC2540_0474	LMOSLCC2378_0486	LMOATCC19117_0494	LMOL312_0469	LMOf2365_0491
		hypothetical protein.	LMOSLCC2376_0461	lmo4a_0485	LMOSLCC7179_0452	LMOSLCC2479_0487	LMOSLCC2372_0488	LM5923_0502	LM5578_0503	LMOSLCC5850_0473	lmo0480	LMOSLCC2482_0474	LMOSLCC2755_0478	LMOSLCC2540_0485	LMOSLCC2378_0502	LMOATCC19117_0507	LMOL312_0482	LMOf2365_0507
		hypothetical protein.	LMOSLCC2376_0462	lmo4a_0486	LMOSLCC7179_0453	LMOSLCC2479_0488	LMOSLCC2372_0489	LM5923_0503	LM5578_0504	LMOSLCC5850_0474	lmo0481	LMOSLCC2482_0475	LMOSLCC2755_0479	LMOSLCC2540_0486	LMOSLCC2378_0503	LMOATCC19117_0508	LMOL312_0483	LMOf2365_0508
COG0820	R	hypothetical protein.	LMOSLCC2376_0463	lmo4a_0487	LMOSLCC7179_0454	LMOSLCC2479_0489	LMOSLCC2372_0490	LM5923_0504	LM5578_0505	LMOSLCC5850_0475	lmo0482	LMOSLCC2482_0476	LMOSLCC2755_0480	LMOSLCC2540_0487	LMOSLCC2378_0504	LMOATCC19117_0509	LMOL312_0484	LMOf2365_0509
		hypothetical protein.	LMOSLCC2376_0464	lmo4a_0488	LMOSLCC7179_0455	LMOSLCC2479_0490	LMOSLCC2372_0491	LM5923_0505	LM5578_0506	LMOSLCC5850_0476	lmo0483	LMOSLCC2482_0477	LMOSLCC2755_0481	LMOSLCC2540_0488	LMOSLCC2378_0505	LMOATCC19117_0510	LMOL312_0485	LMOf2365_0510
		hypothetical protein.	LMOSLCC2376_0465	lmo4a_0489	LMOSLCC7179_0457	LMOSLCC2479_0491	LMOSLCC2372_0492	LM5923_0506	LM5578_0507	LMOSLCC5850_0477	lmo0484	LMOSLCC2482_0478	LMOSLCC2755_0482	LMOSLCC2540_0489	LMOSLCC2378_0506	LMOATCC19117_0511	LMOL312_0486	LMOf2365_0511
		nitroreductase family protein.	LMOSLCC2376_0467	lmo4a_0495	LMOSLCC7179_0458	LMOSLCC2479_0492	LMOSLCC2372_0493	LM5923_0507	LM5578_0508	LMOSLCC5850_0478	lmo0485	LMOSLCC2482_0481	LMOSLCC2755_0484	LMOSLCC2540_0491	LMOSLCC2378_0510	LMOATCC19117_0515	LMOL312_0490	LMOf2365_0515
COG0333	J	ribosomal protein L32.	LMOSLCC2376_0468|rpmF-1, LMOSLCC2376_2001|rpmF-2	lmo4a_0496|rpmF-1, lmo4a_2096|rpmF-2	LMOSLCC7179_0459|rpmF-1, LMOSLCC7179_2018|rpmF-2	LMOSLCC2479_0493|rpmF-1, LMOSLCC2479_2110|rpmF-2	LMOSLCC2372_0494|rpmF-1, LMOSLCC2372_2113|rpmF-2	LM5923_0508|rpmF	LM5578_0509|rpmF	LMOSLCC5850_0479|rpmF-1, LMOSLCC5850_2108|rpmF-2	lmo0486|rpmF, lmo2047|rpmF	LMOSLCC2482_0482|rpmF-1, LMOSLCC2482_2105|rpmF-2	LMOSLCC2755_0485|rpmF-1, LMOSLCC2755_2109|rpmF-2	LMOSLCC2540_0492|rpmF-1, LMOSLCC2540_2140|rpmF-2	LMOSLCC2378_0511|rpmF-1, LMOSLCC2378_2071|rpmF-2	LMOATCC19117_0516|rpmF-1, LMOATCC19117_2067|rpmF-2	LMOL312_0491|rpmF-1, LMOL312_2060|rpmF-2	LMOf2365_0516|rpmF-1, LMOf2365_2078|rpmF-2
		MutT/nudix family protein.	LMOSLCC2376_0469	lmo4a_0497	LMOSLCC7179_0460	LMOSLCC2479_0494	LMOSLCC2372_0495	LM5923_0509	LM5578_0510	LMOSLCC5850_0480	lmo0487	LMOSLCC2482_0483	LMOSLCC2755_0486	LMOSLCC2540_0493	LMOSLCC2378_0512	LMOATCC19117_0517	LMOL312_0492	LMOf2365_0517
		transcriptional regulator, LysR family.	LMOSLCC2376_0470	lmo4a_0498	LMOSLCC7179_0461	LMOSLCC2479_0495	LMOSLCC2372_0496	LM5923_0510	LM5578_0511	LMOSLCC5850_0481	lmo0488	LMOSLCC2482_0484	LMOSLCC2755_0487	LMOSLCC2540_0494	LMOSLCC2378_0513	LMOATCC19117_0518	LMOL312_0493	LMOf2365_0518
		NADH:flavin oxidoreductase.	LMOSLCC2376_0471	lmo4a_0499	LMOSLCC7179_0462	LMOSLCC2479_0496	LMOSLCC2372_0497	LM5923_0511	LM5578_0512	LMOSLCC5850_0482	lmo0489	LMOSLCC2482_0485	LMOSLCC2755_0488	LMOSLCC2540_0495	LMOSLCC2378_0514	LMOATCC19117_0519	LMOL312_0494	LMOf2365_0519
COG0169	E	shikimate 5-dehydrogenase.	LMOSLCC2376_0472|aroE-1	lmo4a_0500|aroE-1	LMOSLCC7179_0463|aroE-1	LMOSLCC2479_0497|aroE-1	LMOSLCC2372_0498|aroE-1	LM5923_0512|aroE	LM5578_0513|aroE	LMOSLCC5850_0483|aroE-1	lmo0490	LMOSLCC2482_0486|aroE-1	LMOSLCC2755_0489|aroE-1	LMOSLCC2540_0496|aroE-1	LMOSLCC2378_0515|aroE-1	LMOATCC19117_0520|aroE-1	LMOL312_0495|aroE-1	LMOf2365_0520|aroE
COG0710	E	3-dehydroquinate dehydratase, type I.	LMOSLCC2376_0473|aroD	lmo4a_0501|aroD	LMOSLCC7179_0464|aroD	LMOSLCC2479_0498|aroD	LMOSLCC2372_0499|aroD	LM5923_0513|aroD	LM5578_0514|aroD	LMOSLCC5850_0484|aroD	lmo0491	LMOSLCC2482_0487|aroD	LMOSLCC2755_0490|aroD	LMOSLCC2540_0497|aroD	LMOSLCC2378_0516|aroD	LMOATCC19117_0521|aroD	LMOL312_0496|aroD	LMOf2365_0521|aroD
		lipase/acylhydrolase family protein.	LMOSLCC2376_0474	lmo4a_0502	LMOSLCC7179_0467	LMOSLCC2479_0501	LMOSLCC2372_0502	LM5923_0516	LM5578_0517	LMOSLCC5850_0487	lmo0494	LMOSLCC2482_0490	LMOSLCC2755_0493	LMOSLCC2540_0500	LMOSLCC2378_0519	LMOATCC19117_0524	LMOL312_0499	LMOf2365_0524
		hypothetical protein.	LMOSLCC2376_0476	lmo4a_0504	LMOSLCC7179_0469	LMOSLCC2479_0503	LMOSLCC2372_0504	LM5923_0518	LM5578_0519	LMOSLCC5850_0489	lmo0496	LMOSLCC2482_0492	LMOSLCC2755_0495	LMOSLCC2540_0502	LMOSLCC2378_0522	LMOATCC19117_0526	LMOL312_0501	LMOf2365_0526
COG0698	G	ribose 5-phosphate isomerase B.	LMOSLCC2376_0477|rpiB-2, LMOSLCC2376_2559|rpiB-3	lmo4a_0505|rpiB-2, lmo4a_2726|rpiB-3	LMOSLCC7179_0471|rpiB-2, LMOSLCC7179_2632|rpiB-3	LMOSLCC2479_0505|rpiB-2, LMOSLCC2479_2728|rpiB-3	LMOSLCC2372_0506|rpiB-2, LMOSLCC2372_2728|rpiB-3	LM5923_0198, LM5923_0520	LM5578_0198, LM5578_0521	LMOSLCC5850_0491|rpiB-2, LMOSLCC5850_2674|rpiB-3	lmo0498, lmo2662	LMOSLCC2482_0494|rpiB-2, LMOSLCC2482_2681|rpiB-3	LMOSLCC2755_0497|rpiB-2, LMOSLCC2755_2682|rpiB-3	LMOSLCC2540_0504|rpiB-2, LMOSLCC2540_2703|rpiB-3	LMOSLCC2378_0523|rpiB-2, LMOSLCC2378_2671|rpiB-3	LMOATCC19117_0527|rpiB-2, LMOATCC19117_2672|rpiB-3	LMOL312_0502|rpiB-2, LMOL312_2628|rpiB-3	LMOf2365_0527|rpiB-2, LMOf2365_2642|rpiB-3
COG0036	G	ribulose-phosphate 3-epimerase family protein.	LMOSLCC2376_0478, LMOSLCC2376_2558	lmo4a_0506, lmo4a_2725	LMOSLCC7179_0472, LMOSLCC7179_2631	LMOSLCC2479_0506, LMOSLCC2479_2727	LMOSLCC2372_0507, LMOSLCC2372_2727	LM5923_0199, LM5923_0521	LM5578_0199, LM5578_0522	LMOSLCC5850_0492, LMOSLCC5850_2673	lmo0499, lmo2661	LMOSLCC2482_0495, LMOSLCC2482_2680	LMOSLCC2755_0498, LMOSLCC2755_2681	LMOSLCC2540_0505, LMOSLCC2540_2702	LMOSLCC2378_0524, LMOSLCC2378_2670	LMOATCC19117_0528, LMOATCC19117_2671	LMOL312_0503, LMOL312_2627	LMOf2365_0528, LMOf2365_2641
		transaldolase, putative.	LMOSLCC2376_0479	lmo4a_0507	LMOSLCC7179_0473	LMOSLCC2479_0507	LMOSLCC2372_0508	LM5923_0522	LM5578_0523	LMOSLCC5850_0493	lmo0500	LMOSLCC2482_0496	LMOSLCC2755_0499	LMOSLCC2540_0506	LMOSLCC2378_0525	LMOATCC19117_0529	LMOL312_0504	LMOf2365_0529
		transcriptional antiterminator.	LMOSLCC2376_0480	lmo4a_0508	LMOSLCC7179_0474	LMOSLCC2479_0508	LMOSLCC2372_0509	LM5923_0523	LM5578_0524	LMOSLCC5850_0494	lmo0501	LMOSLCC2482_0497	LMOSLCC2755_0500	LMOSLCC2540_0507	LMOSLCC2378_0526	LMOATCC19117_0530	LMOL312_0505	LMOf2365_0530
COG0794	M	SIS domain protein.	LMOSLCC2376_0481	lmo4a_0509	LMOSLCC7179_0475	LMOSLCC2479_0509	LMOSLCC2372_0510	LM5923_0524	LM5578_0525	LMOSLCC5850_0495	lmo0502	LMOSLCC2482_0498	LMOSLCC2755_0501	LMOSLCC2540_0508	LMOSLCC2378_0527	LMOATCC19117_0531	LMOL312_0506	LMOf2365_0531
COG1762	GT	PTS system, IIA component.	LMOSLCC2376_0482	lmo4a_0510	LMOSLCC7179_0476	LMOSLCC2479_0510	LMOSLCC2372_0511	LM5923_0525	LM5578_0526	LMOSLCC5850_0496	lmo0503	LMOSLCC2482_0499	LMOSLCC2755_0502	LMOSLCC2540_0509	LMOSLCC2378_0528	LMOATCC19117_0532	LMOL312_0507	LMOf2365_0532
		hypothetical protein.	LMOSLCC2376_0483	lmo4a_0511	LMOSLCC7179_0477	LMOSLCC2479_0511	LMOSLCC2372_0512	LM5923_0526	LM5578_0527	LMOSLCC5850_0497	lmo0504	LMOSLCC2482_0500	LMOSLCC2755_0503	LMOSLCC2540_0510	LMOSLCC2378_0529	LMOATCC19117_0533	LMOL312_0508	LMOf2365_0533
COG0036	G	ribulose-phosphate 3-epimerase.	LMOSLCC2376_0484|rpe-1	lmo4a_0512|rpe-1	LMOSLCC7179_0478|rpe-1	LMOSLCC2479_0512|rpe-1	LMOSLCC2372_0513|rpe-1	LM5923_0527	LM5578_0528	LMOSLCC5850_0498|rpe-1	lmo0505	LMOSLCC2482_0501|rpe-1	LMOSLCC2755_0504|rpe-1	LMOSLCC2540_0511|rpe-1	LMOSLCC2378_0530|rpe-1	LMOATCC19117_0534|rpe-1	LMOL312_0509|rpe-1	LMOf2365_0534|rpe-1
COG1063	ER	alcohol dehydrogenase, zinc-dependent.	LMOSLCC2376_0485	lmo4a_0513	LMOSLCC7179_0479	LMOSLCC2479_0513	LMOSLCC2372_0514	LM5923_0528	LM5578_0529	LMOSLCC5850_0499	lmo0506	LMOSLCC2482_0502	LMOSLCC2755_0505	LMOSLCC2540_0512	LMOSLCC2378_0531	LMOATCC19117_0535	LMOL312_0510	LMOf2365_0535
		PTS system, galactitol-specific, IIB component.	LMOSLCC2376_0486	lmo4a_0514	LMOSLCC7179_0480	LMOSLCC2479_0514	LMOSLCC2372_0515	LM5923_0529	LM5578_0530	LMOSLCC5850_0500	lmo0507	LMOSLCC2482_0503	LMOSLCC2755_0506	LMOSLCC2540_0513	LMOSLCC2378_0532	LMOATCC19117_0536	LMOL312_0511	LMOf2365_0536
		PTS system, galactitol-specific, IIC component.	LMOSLCC2376_0487	lmo4a_0515	LMOSLCC7179_0481	LMOSLCC2479_0515	LMOSLCC2372_0516	LM5923_0530	LM5578_0531	LMOSLCC5850_0501	lmo0508	LMOSLCC2482_0504	LMOSLCC2755_0507	LMOSLCC2540_0514	LMOSLCC2378_0533	LMOATCC19117_0537	LMOL312_0512	LMOf2365_0537
COG0462	EF	ribose-phosphate pyrophosphokinase.	LMOSLCC2376_0488|prs-2	lmo4a_0516|prs-2	LMOSLCC7179_0482|prs-2	LMOSLCC2479_0516|prs-2	LMOSLCC2372_0517|prs-2	LM5923_0531	LM5578_0532	LMOSLCC5850_0502|prs-2	lmo0509|prs	LMOSLCC2482_0505|prs-2	LMOSLCC2755_0508|prs-2	LMOSLCC2540_0515|prs-2	LMOSLCC2378_0534|prs-2	LMOATCC19117_0538|prs-2	LMOL312_0513|prs-2	LMOf2365_0538|prs-2
COG0518	F	glutamine amidotransferase, class I.	LMOSLCC2376_0491	lmo4a_0519	LMOSLCC7179_0484	LMOSLCC2479_0518	LMOSLCC2372_0519	LM5923_0533	LM5578_0534	LMOSLCC5850_0504	lmo0511	LMOSLCC2482_0507	LMOSLCC2755_0510	LMOSLCC2540_0517	LMOSLCC2378_0536	LMOATCC19117_0540	LMOL312_0515	LMOf2365_0540
		hypothetical protein.	LMOSLCC2376_0492	lmo4a_0520	LMOSLCC7179_0487	LMOSLCC2479_0519	LMOSLCC2372_0520	LM5923_0534	LM5578_0535	LMOSLCC5850_0505	lmo0512	LMOSLCC2482_0508	LMOSLCC2755_0511	LMOSLCC2540_0518	LMOSLCC2378_0537	LMOATCC19117_0541	LMOL312_0516	LMOf2365_0541
COG1846	K	transcriptional regulator, MarR family.	LMOSLCC2376_0493	lmo4a_0521	LMOSLCC7179_0488	LMOSLCC2479_0520	LMOSLCC2372_0521	LM5923_0535	LM5578_0536	LMOSLCC5850_0506	lmo0513	LMOSLCC2482_0509	LMOSLCC2755_0512	LMOSLCC2540_0519	LMOSLCC2378_0538	LMOATCC19117_0542	LMOL312_0517	LMOf2365_0542
COG0589	T	universal stress protein family.	LMOSLCC2376_0495	lmo4a_0523	LMOSLCC7179_0490	LMOSLCC2479_0522	LMOSLCC2372_0524	LM5923_0537	LM5578_0538	LMOSLCC5850_0508	lmo0515	LMOSLCC2482_0511	LMOSLCC2755_0514	LMOSLCC2540_0521	LMOSLCC2378_0540	LMOATCC19117_0544	LMOL312_0519	LMOf2365_0544
		CapA domain protein.	LMOSLCC2376_0496	lmo4a_0524	LMOSLCC7179_0491	LMOSLCC2479_0523	LMOSLCC2372_0525	LM5923_0538	LM5578_0539	LMOSLCC5850_0509	lmo0516	LMOSLCC2482_0512	LMOSLCC2755_0515	LMOSLCC2540_0522	LMOSLCC2378_0541	LMOATCC19117_0545	LMOL312_0520	LMOf2365_0545
		phosphoglycerate mutase family protein.	LMOSLCC2376_0497	lmo4a_0525	LMOSLCC7179_0492	LMOSLCC2479_0524	LMOSLCC2372_0526	LM5923_0539	LM5578_0540	LMOSLCC5850_0510	lmo0517	LMOSLCC2482_0513	LMOSLCC2755_0516	LMOSLCC2540_0523	LMOSLCC2378_0542	LMOATCC19117_0548	LMOL312_0521	LMOf2365_0546
COG3759	S	membrane protein, putative.	LMOSLCC2376_0498	lmo4a_0533	LMOSLCC7179_0493	LMOSLCC2479_0525	LMOSLCC2372_0527	LM5923_0540	LM5578_0541	LMOSLCC5850_0511	lmo0518	LMOSLCC2482_0521	LMOSLCC2755_0524	LMOSLCC2540_0524	LMOSLCC2378_0543	LMOATCC19117_0549	LMOL312_0522	LMOf2365_0547
COG0477	EGPR	drug resistance transporter, EmrB/QacA family.	LMOSLCC2376_0499	lmo4a_0534	LMOSLCC7179_0494	LMOSLCC2479_0526	LMOSLCC2372_0528	LM5923_0541	LM5578_0542	LMOSLCC5850_0512	lmo0519	LMOSLCC2482_0522	LMOSLCC2755_0525	LMOSLCC2540_0525	LMOSLCC2378_0544	LMOATCC19117_0550	LMOL312_0523	LMOf2365_0548
		ROK family protein.	LMOSLCC2376_0500	lmo4a_0535	LMOSLCC7179_0495	LMOSLCC2479_0527	LMOSLCC2372_0529	LM5923_0542	LM5578_0543	LMOSLCC5850_0513	lmo0520	LMOSLCC2482_0523	LMOSLCC2755_0526	LMOSLCC2540_0526	LMOSLCC2378_0545	LMOATCC19117_0551	LMOL312_0524	LMOf2365_0549
COG1486	G	glycosyl hydrolase, family 4.	LMOSLCC2376_0501, LMOSLCC2376_0515	lmo4a_0536, lmo4a_0551	LMOSLCC7179_0496, LMOSLCC7179_0511	LMOSLCC2479_0528, LMOSLCC2479_0543	LMOSLCC2372_0530, LMOSLCC2372_0545	LM5923_0548, LM5923_0563	LM5578_0549, LM5578_0564	LMOSLCC5850_0514, LMOSLCC5850_0529	lmo0521, lmo0536	LMOSLCC2482_0524, LMOSLCC2482_0538	LMOSLCC2755_0527, LMOSLCC2755_0541	LMOSLCC2540_0527, LMOSLCC2540_0541	LMOSLCC2378_0546, LMOSLCC2378_0560	LMOATCC19117_0552, LMOATCC19117_0566	LMOL312_0530, LMOL312_0544	LMOf2365_0550, LMOf2365_0565
COG1737	K	SIS domain protein.	LMOSLCC2376_0502	lmo4a_0537	LMOSLCC7179_0497	LMOSLCC2479_0529	LMOSLCC2372_0531	LM5923_0549	LM5578_0550	LMOSLCC5850_0515	lmo0522	LMOSLCC2482_0525	LMOSLCC2755_0528	LMOSLCC2540_0528	LMOSLCC2378_0547	LMOATCC19117_0553	LMOL312_0531	LMOf2365_0551
		hypothetical protein.	LMOSLCC2376_0503	lmo4a_0538	LMOSLCC7179_0498	LMOSLCC2479_0530	LMOSLCC2372_0532	LM5923_0550	LM5578_0551	LMOSLCC5850_0516	lmo0523	LMOSLCC2482_0526	LMOSLCC2755_0529	LMOSLCC2540_0529	LMOSLCC2378_0548	LMOATCC19117_0554	LMOL312_0532	LMOf2365_0552
		sulfate transporter family protein.	LMOSLCC2376_0504	lmo4a_0539	LMOSLCC7179_0499	LMOSLCC2479_0531	LMOSLCC2372_0533	LM5923_0551	LM5578_0552	LMOSLCC5850_0517	lmo0524	LMOSLCC2482_0527	LMOSLCC2755_0530	LMOSLCC2540_0530	LMOSLCC2378_0549	LMOATCC19117_0555	LMOL312_0533	LMOf2365_0553
COG0789	K	transcriptional activator,TipA family.	LMOSLCC2376_0505	lmo4a_0540	LMOSLCC7179_0501	LMOSLCC2479_0533	LMOSLCC2372_0535	LM5923_0553	LM5578_0554	LMOSLCC5850_0519	lmo0526	LMOSLCC2482_0528	LMOSLCC2755_0531	LMOSLCC2540_0531	LMOSLCC2378_0550	LMOATCC19117_0556	LMOL312_0534	LMOf2365_0555
		membrane protein, putative.	LMOSLCC2376_0506	lmo4a_0541	LMOSLCC7179_0502	LMOSLCC2479_0534	LMOSLCC2372_0536	LM5923_0554	LM5578_0555	LMOSLCC5850_0520	lmo0527	LMOSLCC2482_0529	LMOSLCC2755_0532	LMOSLCC2540_0532	LMOSLCC2378_0551	LMOATCC19117_0557	LMOL312_0535	LMOf2365_0556
		hypothetical protein.	LMOSLCC2376_0507	lmo4a_0542	LMOSLCC7179_0503	LMOSLCC2479_0535	LMOSLCC2372_0537	LM5923_0555	LM5578_0556	LMOSLCC5850_0521	lmo0528	LMOSLCC2482_0530	LMOSLCC2755_0533	LMOSLCC2540_0533	LMOSLCC2378_0552	LMOATCC19117_0558	LMOL312_0536	LMOf2365_0557
COG1215	M	glycosyl transferase, family 2.	LMOSLCC2376_0508	lmo4a_0543	LMOSLCC7179_0504	LMOSLCC2479_0536	LMOSLCC2372_0538	LM5923_0556	LM5578_0557	LMOSLCC5850_0522	lmo0529	LMOSLCC2482_0531	LMOSLCC2755_0534	LMOSLCC2540_0534	LMOSLCC2378_0553	LMOATCC19117_0559	LMOL312_0537	LMOf2365_0558
		hypothetical protein.	LMOSLCC2376_0509	lmo4a_0544	LMOSLCC7179_0505	LMOSLCC2479_0537	LMOSLCC2372_0539	LM5923_0557	LM5578_0558	LMOSLCC5850_0523	lmo0530	LMOSLCC2482_0532	LMOSLCC2755_0535	LMOSLCC2540_0535	LMOSLCC2378_0554	LMOATCC19117_0560	LMOL312_0538	LMOf2365_0559
		hypothetical protein.	LMOSLCC2376_0510	lmo4a_0545	LMOSLCC7179_0506	LMOSLCC2479_0538	LMOSLCC2372_0540	LM5923_0558	LM5578_0559	LMOSLCC5850_0524	lmo0531	LMOSLCC2482_0533	LMOSLCC2755_0536	LMOSLCC2540_0536	LMOSLCC2378_0555	LMOATCC19117_0561	LMOL312_0539	LMOf2365_0560
		hypothetical protein.	LMOSLCC2376_0511	lmo4a_0547	LMOSLCC7179_0507	LMOSLCC2479_0539	LMOSLCC2372_0541	LM5923_0559	LM5578_0560	LMOSLCC5850_0525	lmo0532	LMOSLCC2482_0534	LMOSLCC2755_0537	LMOSLCC2540_0537	LMOSLCC2378_0556	LMOATCC19117_0562	LMOL312_0540	LMOf2365_0561
COG3830	T	ACT domain protein.	LMOSLCC2376_0512	lmo4a_0548	LMOSLCC7179_0508	LMOSLCC2479_0540	LMOSLCC2372_0542	LM5923_0560	LM5578_0561	LMOSLCC5850_0526	lmo0533	LMOSLCC2482_0535	LMOSLCC2755_0538	LMOSLCC2540_0538	LMOSLCC2378_0557	LMOATCC19117_0563	LMOL312_0541	LMOf2365_0562
COG2848	S	hypothetical protein.	LMOSLCC2376_0513	lmo4a_0549	LMOSLCC7179_0509	LMOSLCC2479_0541	LMOSLCC2372_0543	LM5923_0561	LM5578_0562	LMOSLCC5850_0527	lmo0534	LMOSLCC2482_0536	LMOSLCC2755_0539	LMOSLCC2540_0539	LMOSLCC2378_0558	LMOATCC19117_0564	LMOL312_0542	LMOf2365_0563
		transcriptional regulator, LacI family.	LMOSLCC2376_0514	lmo4a_0550	LMOSLCC7179_0510	LMOSLCC2479_0542	LMOSLCC2372_0544	LM5923_0562	LM5578_0563	LMOSLCC5850_0528	lmo0535	LMOSLCC2482_0537	LMOSLCC2755_0540	LMOSLCC2540_0540	LMOSLCC2378_0559	LMOATCC19117_0565	LMOL312_0543	LMOf2365_0564
COG0624	E	N-carbamoyl-L-amino acid amidohydrolase, putative.	LMOSLCC2376_0516|argE	lmo4a_0552|argE	LMOSLCC7179_0512|argE	LMOSLCC2479_0544|argE	LMOSLCC2372_0546|argE	LM5923_0564	LM5578_0565	LMOSLCC5850_0530|argE	lmo0537	LMOSLCC2482_0539|argE	LMOSLCC2755_0542|argE	LMOSLCC2540_0542|argE	LMOSLCC2378_0561|argE	LMOATCC19117_0567|argE	LMOL312_0545|argE	LMOf2365_0566
COG1473	R	N-acyl-L-amino acid amidohydrolase, putative.	LMOSLCC2376_0517	lmo4a_0553	LMOSLCC7179_0513	LMOSLCC2479_0545	LMOSLCC2372_0547	LM5923_0565	LM5578_0566	LMOSLCC5850_0531	lmo0538	LMOSLCC2482_0540	LMOSLCC2755_0543	LMOSLCC2540_0543	LMOSLCC2378_0562	LMOATCC19117_0568	LMOL312_0546	LMOf2365_0567
COG3684	G	tagatose 1,6-diphosphate aldolase, putative.	LMOSLCC2376_0518|lacD	lmo4a_0554|lacD	LMOSLCC7179_0514|lacD	LMOSLCC2479_0546|lacD	LMOSLCC2372_0548|lacD	LM5923_0566	LM5578_0567	LMOSLCC5850_0532|lacD	lmo0539	LMOSLCC2482_0541|lacD	LMOSLCC2755_0544|lacD	LMOSLCC2540_0544|lacD	LMOSLCC2378_0563|lacD	LMOATCC19117_0569|lacD	LMOL312_0547|lacD	LMOf2365_0568
COG1680	V	penicillin-binding protein, putative.	LMOSLCC2376_0519|pbpX	lmo4a_0555|pbpX	LMOSLCC7179_0515|pbpX	LMOSLCC2479_0547|pbpX	LMOSLCC2372_0549|pbpX	LM5923_0567	LM5578_0568	LMOSLCC5850_0533|pbpX	lmo0540	LMOSLCC2482_0542|pbpX	LMOSLCC2755_0545|pbpX	LMOSLCC2540_0545|pbpX	LMOSLCC2378_0564|pbpX	LMOATCC19117_0570|pbpX	LMOL312_0548|pbpX	LMOf2365_0569
		ABC transporter, substrate-binding protein.	LMOSLCC2376_0520	lmo4a_0556	LMOSLCC7179_0516	LMOSLCC2479_0548	LMOSLCC2372_0550	LM5923_0568	LM5578_0569	LMOSLCC5850_0534	lmo0541	LMOSLCC2482_0543	LMOSLCC2755_0546	LMOSLCC2540_0546	LMOSLCC2378_0565	LMOATCC19117_0571	LMOL312_0549	LMOf2365_0570
		PTS system, glucitol/sorbitol-specific, IIA component.	LMOSLCC2376_0521	lmo4a_0557	LMOSLCC7179_0518	LMOSLCC2479_0549	LMOSLCC2372_0551	LM5923_0569	LM5578_0570	LMOSLCC5850_0535	lmo0542	LMOSLCC2482_0544	LMOSLCC2755_0547	LMOSLCC2540_0547	LMOSLCC2378_0566	LMOATCC19117_0572	LMOL312_0550	LMOf2365_0571|srlB
COG3732	G	PTS system, glucitol/sorbitol-specific, IIBC component.	LMOSLCC2376_0522	lmo4a_0558	LMOSLCC7179_0519	LMOSLCC2479_0550	LMOSLCC2372_0552	LM5923_0570	LM5578_0571	LMOSLCC5850_0536	lmo0543	LMOSLCC2482_0545	LMOSLCC2755_0548	LMOSLCC2540_0548	LMOSLCC2378_0567	LMOATCC19117_0573	LMOL312_0551	LMOf2365_0572|srlE
COG3730	G	PTS system, glucitol/sorbitol-specific, IIC component.	LMOSLCC2376_0523	lmo4a_0559	LMOSLCC7179_0520	LMOSLCC2479_0551	LMOSLCC2372_0553	LM5923_0571	LM5578_0572	LMOSLCC5850_0537	lmo0544	LMOSLCC2482_0546	LMOSLCC2755_0549	LMOSLCC2540_0549	LMOSLCC2378_0568	LMOATCC19117_0574	LMOL312_0552	LMOf2365_0573|srlA
		glucitol operon activator.	LMOSLCC2376_0524	lmo4a_0560	LMOSLCC7179_0521	LMOSLCC2479_0552	LMOSLCC2372_0554	LM5923_0572	LM5578_0573	LMOSLCC5850_0538	lmo0545	LMOSLCC2482_0547	LMOSLCC2755_0550	LMOSLCC2540_0550	LMOSLCC2378_0569	LMOATCC19117_0575	LMOL312_0553	LMOf2365_0574
COG0460	E	oxidoreductase, putative.	LMOSLCC2376_0525	lmo4a_0561	LMOSLCC7179_0522	LMOSLCC2479_0553	LMOSLCC2372_0555	LM5923_0573	LM5578_0574	LMOSLCC5850_0539	lmo0546	LMOSLCC2482_0548	LMOSLCC2755_0551	LMOSLCC2540_0551	LMOSLCC2378_0570	LMOATCC19117_0576	LMOL312_0554	LMOf2365_0575
COG2390	K	transcriptional regulator, DeoR family.	LMOSLCC2376_0526	lmo4a_0562	LMOSLCC7179_0523	LMOSLCC2479_0554	LMOSLCC2372_0556	LM5923_0574	LM5578_0575	LMOSLCC5850_0540	lmo0547	LMOSLCC2482_0549	LMOSLCC2755_0552	LMOSLCC2540_0552	LMOSLCC2378_0571	LMOATCC19117_0577	LMOL312_0555	LMOf2365_0576
		hypothetical protein.	LMOSLCC2376_0527	lmo4a_0563	LMOSLCC7179_0524	LMOSLCC2479_0555	LMOSLCC2372_0557	LM5923_0575	LM5578_0576	LMOSLCC5850_0541	lmo0548	LMOSLCC2482_0550	LMOSLCC2755_0553	LMOSLCC2540_0553	LMOSLCC2378_0572	LMOATCC19117_0578	LMOL312_0556	LMOf2365_0577
		hypothetical protein.	LMOSLCC2376_0530	lmo4a_0566	LMOSLCC7179_0527	LMOSLCC2479_0558	LMOSLCC2372_0560	LM5923_0578	LM5578_0579	LMOSLCC5850_0544	lmo0551	LMOSLCC2482_0553	LMOSLCC2755_0556	LMOSLCC2540_0556	LMOSLCC2378_0575	LMOATCC19117_0581	LMOL312_0559	LMOf2365_0580
		hypothetical protein.	LMOSLCC2376_0531	lmo4a_0567	LMOSLCC7179_0528	LMOSLCC2479_0559	LMOSLCC2372_0561	LM5923_0579	LM5578_0580	LMOSLCC5850_0545	lmo0552	LMOSLCC2482_0554	LMOSLCC2755_0557	LMOSLCC2540_0557	LMOSLCC2378_0576	LMOATCC19117_0582	LMOL312_0560	LMOf2365_0581
		CBS domain protein.	LMOSLCC2376_0532	lmo4a_0568	LMOSLCC7179_0529	LMOSLCC2479_0560	LMOSLCC2372_0562	LM5923_0580	LM5578_0581	LMOSLCC5850_0546	lmo0553	LMOSLCC2482_0555	LMOSLCC2755_0558	LMOSLCC2540_0558	LMOSLCC2378_0577	LMOATCC19117_0583	LMOL312_0561	LMOf2365_0582
COG1979	C	alcohol dehydrogenase, iron-dependent.	LMOSLCC2376_0533	lmo4a_0569	LMOSLCC7179_0530	LMOSLCC2479_0561	LMOSLCC2372_0563	LM5923_0581	LM5578_0582	LMOSLCC5850_0547	lmo0554	LMOSLCC2482_0556	LMOSLCC2755_0559	LMOSLCC2540_0559	LMOSLCC2378_0578	LMOATCC19117_0584	LMOL312_0562	LMOf2365_0583
COG3104	E	di-tripeptide transporter.	LMOSLCC2376_0534|dtpT	lmo4a_0570|dtpT	LMOSLCC7179_0531|dtpT	LMOSLCC2479_0562|dtpT	LMOSLCC2372_0564|dtpT	LM5923_0582	LM5578_0583	LMOSLCC5850_0548|dtpT	lmo0555	LMOSLCC2482_0557|dtpT	LMOSLCC2755_0560|dtpT	LMOSLCC2540_0560|dtpT	LMOSLCC2378_0579|dtpT	LMOATCC19117_0585|dtpT	LMOL312_0563|dtpT	LMOf2365_0584
		phosphoglycerate mutase family protein.	LMOSLCC2376_0535	lmo4a_0571	LMOSLCC7179_0532	LMOSLCC2479_0563	LMOSLCC2372_0565	LM5923_0583	LM5578_0584	LMOSLCC5850_0549	lmo0556	LMOSLCC2482_0558	LMOSLCC2755_0561	LMOSLCC2540_0561	LMOSLCC2378_0580	LMOATCC19117_0586	LMOL312_0564	LMOf2365_0585
COG0406	G	phosphoglycerate mutase family protein.	LMOSLCC2376_0536	lmo4a_0572	LMOSLCC7179_0533	LMOSLCC2479_0564	LMOSLCC2372_0566	LM5923_0584	LM5578_0585	LMOSLCC5850_0550	lmo0557	LMOSLCC2482_0559	LMOSLCC2755_0562	LMOSLCC2540_0562	LMOSLCC2378_0581	LMOATCC19117_0587	LMOL312_0565	LMOf2365_0586
COG2706	G	hypothetical protein.	LMOSLCC2376_0537	lmo4a_0573	LMOSLCC7179_0534	LMOSLCC2479_0565	LMOSLCC2372_0567	LM5923_0585	LM5578_0586	LMOSLCC5850_0551	lmo0558	LMOSLCC2482_0560	LMOSLCC2755_0563	LMOSLCC2540_0563	LMOSLCC2378_0582	LMOATCC19117_0588	LMOL312_0566	LMOf2365_0587
COG0598	P	magnesium transporter, CorA family.	LMOSLCC2376_0538	lmo4a_0574	LMOSLCC7179_0535	LMOSLCC2479_0566	LMOSLCC2372_0568	LM5923_0586	LM5578_0587	LMOSLCC5850_0552	lmo0559	LMOSLCC2482_0561	LMOSLCC2755_0564	LMOSLCC2540_0564	LMOSLCC2378_0583	LMOATCC19117_0589	LMOL312_0567	LMOf2365_0588
COG0334	E	glutamate dehydrogenase, NADP-specific.	LMOSLCC2376_0539|gdhA	lmo4a_0575|gdhA	LMOSLCC7179_0536|gdhA	LMOSLCC2479_0567|gdhA	LMOSLCC2372_0569|gdhA	LM5923_0587	LM5578_0588	LMOSLCC5850_0553|gdhA	lmo0560	LMOSLCC2482_0562|gdhA	LMOSLCC2755_0565|gdhA	LMOSLCC2540_0565|gdhA	LMOSLCC2378_0584|gdhA	LMOATCC19117_0590|gdhA	LMOL312_0568|gdhA	LMOf2365_0589|gdhA
COG0140	E	phosphoribosyl-ATP pyrophosphohydrolase.	LMOSLCC2376_0540|hisE	lmo4a_0576|hisE	LMOSLCC7179_0537|hisE	LMOSLCC2479_0568|hisE	LMOSLCC2372_0570|hisE	LM5923_0588|hisE	LM5578_0589|hisE	LMOSLCC5850_0554|hisE	lmo0561	LMOSLCC2482_0563|hisE	LMOSLCC2755_0566|hisE	LMOSLCC2540_0566|hisE	LMOSLCC2378_0585|hisE	LMOATCC19117_0591|hisE	LMOL312_0569|hisE	LMOf2365_0590|hisE
COG0139	E	phosphoribosyl-AMP cyclohydrolase.	LMOSLCC2376_0541|hisI	lmo4a_0577|hisI	LMOSLCC7179_0538|hisI	LMOSLCC2479_0569|hisI	LMOSLCC2372_0571|hisI	LM5923_0589	LM5578_0590	LMOSLCC5850_0555|hisI	lmo0562	LMOSLCC2482_0564|hisI	LMOSLCC2755_0567|hisI	LMOSLCC2540_0567|hisI	LMOSLCC2378_0586|hisI	LMOATCC19117_0592|hisI	LMOL312_0570|hisI	LMOf2365_0591|hisI
COG0107	E	imidazoleglycerol phosphate synthase, cyclase subunit.	LMOSLCC2376_0542|hisF	lmo4a_0578|hisF	LMOSLCC7179_0539|hisF	LMOSLCC2479_0570|hisF	LMOSLCC2372_0572|hisF	LM5923_0590|hisF	LM5578_0591|hisF	LMOSLCC5850_0556|hisF	lmo0563|hisF	LMOSLCC2482_0565|hisF	LMOSLCC2755_0568|hisF	LMOSLCC2540_0568|hisF	LMOSLCC2378_0587|hisF	LMOATCC19117_0593|hisF	LMOL312_0571|hisF	LMOf2365_0592|hisF
COG0106	E	phosphoribosylformimino-5-aminoimidazole carboxamide ribotide isomerase.	LMOSLCC2376_0543|hisA	lmo4a_0579|hisA	LMOSLCC7179_0540|hisA	LMOSLCC2479_0571|hisA	LMOSLCC2372_0573|hisA	LM5923_0591|hisA	LM5578_0592|hisA	LMOSLCC5850_0557|hisA	lmo0564|hisA	LMOSLCC2482_0566|hisA	LMOSLCC2755_0569|hisA	LMOSLCC2540_0569|hisA	LMOSLCC2378_0588|hisA	LMOATCC19117_0594|hisA	LMOL312_0572|hisA	LMOf2365_0593|hisA
COG0118	E	imidazole glycerol phosphate synthase, glutamine amidotransferase subunit.	LMOSLCC2376_0544|hisH	lmo4a_0580|hisH	LMOSLCC7179_0541|hisH	LMOSLCC2479_0572|hisH	LMOSLCC2372_0574|hisH	LM5923_0592|hisH	LM5578_0593|hisH	LMOSLCC5850_0558|hisH	lmo0565|hisH	LMOSLCC2482_0567|hisH	LMOSLCC2755_0570|hisH	LMOSLCC2540_0570|hisH	LMOSLCC2378_0589|hisH	LMOATCC19117_0595|hisH	LMOL312_0573|hisH	LMOf2365_0594|hisH
COG0131	E	imidazoleglycerol-phosphate dehydratase.	LMOSLCC2376_0545|hisB	lmo4a_0581|hisB	LMOSLCC7179_0542|hisB	LMOSLCC2479_0573|hisB	LMOSLCC2372_0575|hisB	LM5923_0593|hisB	LM5578_0594|hisB	LMOSLCC5850_0559|hisB	lmo0566|hisB	LMOSLCC2482_0568|hisB	LMOSLCC2755_0571|hisB	LMOSLCC2540_0571|hisB	LMOSLCC2378_0590|hisB	LMOATCC19117_0596|hisB	LMOL312_0574|hisB	LMOf2365_0595|hisB
COG0141	E	histidinol dehydrogenase.	LMOSLCC2376_0546|hisD	lmo4a_0582|hisD	LMOSLCC7179_0543|hisD	LMOSLCC2479_0574|hisD	LMOSLCC2372_0576|hisD	LM5923_0594|hisD	LM5578_0595|hisD	LMOSLCC5850_0560|hisD	lmo0567|hisD	LMOSLCC2482_0569|hisD	LMOSLCC2755_0572|hisD	LMOSLCC2540_0572|hisD	LMOSLCC2378_0591|hisD	LMOATCC19117_0597|hisD	LMOL312_0575|hisD	LMOf2365_0596|hisD
COG0040	E	ATP phosphoribosyltransferase.	LMOSLCC2376_0547|hisG	lmo4a_0583|hisG	LMOSLCC7179_0544|hisG	LMOSLCC2479_0575|hisG	LMOSLCC2372_0577|hisG	LM5923_0595|hisG	LM5578_0596|hisG	LMOSLCC5850_0561|hisG	lmo0568|hisG	LMOSLCC2482_0570|hisG	LMOSLCC2755_0573|hisG	LMOSLCC2540_0573|hisG	LMOSLCC2378_0592|hisG	LMOATCC19117_0598|hisG	LMOL312_0576|hisG	LMOf2365_0597|hisG
		histidyl-tRNA synthetase.	LMOSLCC2376_0548|hisZ	lmo4a_0584|hisZ	LMOSLCC7179_0545|hisZ	LMOSLCC2479_0576|hisZ	LMOSLCC2372_0578|hisZ	LM5923_0596|hisZ	LM5578_0597|hisZ	LMOSLCC5850_0562|hisZ	lmo0569|hisZ	LMOSLCC2482_0571|hisZ	LMOSLCC2755_0574|hisZ	LMOSLCC2540_0574|hisZ	LMOSLCC2378_0593|hisZ	LMOATCC19117_0599|hisZ	LMOL312_0577|hisZ	LMOf2365_0598
COG1387	ER	histidinol-phosphatase.	LMOSLCC2376_0549|hisJ	lmo4a_0585|hisJ	LMOSLCC7179_0546|hisJ	LMOSLCC2479_0577|hisJ	LMOSLCC2372_0579|hisJ	LM5923_0597|hisJ	LM5578_0598|hisJ	LMOSLCC5850_0563|hisJ	lmo0570|hisJ	LMOSLCC2482_0572|hisJ	LMOSLCC2755_0575|hisJ	LMOSLCC2540_0575|hisJ	LMOSLCC2378_0594|hisJ	LMOATCC19117_0600|hisJ	LMOL312_0578|hisJ	LMOf2365_0599|hisK
COG3695	L	methylated-DNA-protein-cysteine methyltransferase.	LMOSLCC2376_0550	lmo4a_0586	LMOSLCC7179_0547	LMOSLCC2479_0578	LMOSLCC2372_0580	LM5923_0598	LM5578_0599	LMOSLCC5850_0564	lmo0571	LMOSLCC2482_0573	LMOSLCC2755_0576	LMOSLCC2540_0576	LMOSLCC2378_0595	LMOATCC19117_0601	LMOL312_0579	LMOf2365_0600|ogt-1
		hypothetical protein.	LMOSLCC2376_0551	lmo4a_0587	LMOSLCC7179_0548	LMOSLCC2479_0579	LMOSLCC2372_0581	LM5923_0599	LM5578_0600	LMOSLCC5850_0565	lmo0572	LMOSLCC2482_0574	LMOSLCC2755_0577	LMOSLCC2540_0577	LMOSLCC2378_0596	LMOATCC19117_0602	LMOL312_0580	LMOf2365_0601
COG2252	R	xanthine/uracil permease family protein.	LMOSLCC2376_0552	lmo4a_0588	LMOSLCC7179_0549	LMOSLCC2479_0580	LMOSLCC2372_0582	LM5923_0600	LM5578_0601	LMOSLCC5850_0566	lmo0573	LMOSLCC2482_0575	LMOSLCC2755_0578	LMOSLCC2540_0578	LMOSLCC2378_0597	LMOATCC19117_0603	LMOL312_0581	LMOf2365_0602
COG2188	K	transcriptional regulator, GntR family.	LMOSLCC2376_0554	lmo4a_0590	LMOSLCC7179_0551	LMOSLCC2479_0582	LMOSLCC2372_0584	LM5923_0602	LM5578_0603	LMOSLCC5850_0568	lmo0575	LMOSLCC2482_0577	LMOSLCC2755_0580	LMOSLCC2540_0580	LMOSLCC2378_0599	LMOATCC19117_0605	LMOL312_0583	LMOf2365_0604
		cell wall surface anchor family protein (LPXTG motif).	LMOSLCC2376_0555	lmo4a_0591	LMOSLCC7179_0552	LMOSLCC2479_0583	LMOSLCC2372_0585	LM5923_0603	LM5578_0604	LMOSLCC5850_0569	lmo0576	LMOSLCC2482_0578	LMOSLCC2755_0582	LMOSLCC2540_0581	LMOSLCC2378_0600	LMOATCC19117_0606	LMOL312_0584	LMOf2365_0605
		hypothetical protein.	LMOSLCC2376_0556	lmo4a_0592	LMOSLCC7179_0553	LMOSLCC2479_0584	LMOSLCC2372_0586	LM5923_0604	LM5578_0605	LMOSLCC5850_0570	lmo0577	LMOSLCC2482_0579	LMOSLCC2755_0583	LMOSLCC2540_0582	LMOSLCC2378_0601	LMOATCC19117_0607	LMOL312_0585	LMOf2365_0606
COG2966	S	hypothetical protein.	LMOSLCC2376_0557	lmo4a_0593	LMOSLCC7179_0554	LMOSLCC2479_0585	LMOSLCC2372_0587	LM5923_0605	LM5578_0606	LMOSLCC5850_0571	lmo0578	LMOSLCC2482_0580	LMOSLCC2755_0584	LMOSLCC2540_0583	LMOSLCC2378_0602	LMOATCC19117_0608	LMOL312_0586	LMOf2365_0607
		hypothetical protein.	LMOSLCC2376_0558	lmo4a_0594	LMOSLCC7179_0555	LMOSLCC2479_0586	LMOSLCC2372_0588	LM5923_0606	LM5578_0607	LMOSLCC5850_0572	lmo0579	LMOSLCC2482_0581	LMOSLCC2755_0585	LMOSLCC2540_0584	LMOSLCC2378_0603	LMOATCC19117_0609	LMOL312_0587	LMOf2365_0608
		phospholipase/carboxylesterase family protein.	LMOSLCC2376_0559	lmo4a_0595	LMOSLCC7179_0556	LMOSLCC2479_0587	LMOSLCC2372_0589	LM5923_0607	LM5578_0608	LMOSLCC5850_0573	lmo0580	LMOSLCC2482_0582	LMOSLCC2755_0586	LMOSLCC2540_0585	LMOSLCC2378_0604	LMOATCC19117_0610	LMOL312_0588	LMOf2365_0609
COG1092	R	hypothetical protein.	LMOSLCC2376_0560	lmo4a_0596	LMOSLCC7179_0557	LMOSLCC2479_0588	LMOSLCC2372_0590	LM5923_0608	LM5578_0609	LMOSLCC5850_0574	lmo0581	LMOSLCC2482_0583	LMOSLCC2755_0587	LMOSLCC2540_0586	LMOSLCC2378_0605	LMOATCC19117_0611	LMOL312_0589	LMOf2365_0610
		cell wall hydrolases A, LysM domain.	LMOSLCC2376_0561	lmo4a_0597|cwhA	LMOSLCC7179_0558	LMOSLCC2479_0589	LMOSLCC2372_0591	LM5923_0609|iap	LM5578_0610|iap	LMOSLCC5850_0575	lmo0582|iap	LMOSLCC2482_0584	LMOSLCC2755_0588	LMOSLCC2540_0587	LMOSLCC2378_0606	LMOATCC19117_0612	LMOL312_0590|iap	LMOf2365_0611|iap
COG0653	U	preprotein translocase, SecA subunit.	LMOSLCC2376_0562|secA2	lmo4a_0598|secA2	LMOSLCC7179_0559|secA2	LMOSLCC2479_0590|secA2	LMOSLCC2372_0592|secA2	LM5923_0610	LM5578_0611	LMOSLCC5850_0576|secA2	lmo0583	LMOSLCC2482_0585|secA2	LMOSLCC2755_0589|secA2	LMOSLCC2540_0588|secA2	LMOSLCC2378_0607|secA2	LMOATCC19117_0613|secA2	LMOL312_0591|secA2	LMOf2365_0612
COG0628	R	hypothetical protein.	LMOSLCC2376_0563	lmo4a_0599	LMOSLCC7179_0560	LMOSLCC2479_0591	LMOSLCC2372_0593	LM5923_0611	LM5578_0612	LMOSLCC5850_0577	lmo0584	LMOSLCC2482_0586	LMOSLCC2755_0590	LMOSLCC2540_0589	LMOSLCC2378_0608	LMOATCC19117_0614	LMOL312_0592	LMOf2365_0613
		hypothetical protein.	LMOSLCC2376_0564	lmo4a_0600	LMOSLCC7179_0561	LMOSLCC2479_0592	LMOSLCC2372_0594	LM5923_0612	LM5578_0613	LMOSLCC5850_0578	lmo0585	LMOSLCC2482_0587	LMOSLCC2755_0591	LMOSLCC2540_0590	LMOSLCC2378_0609	LMOATCC19117_0615	LMOL312_0593	LMOf2365_0614
		lipoprotein, putative.	LMOSLCC2376_0565	lmo4a_0601	LMOSLCC7179_0562	LMOSLCC2479_0593	LMOSLCC2372_0595	LM5923_0613	LM5578_0614	LMOSLCC5850_0579	lmo0586	LMOSLCC2482_0588	LMOSLCC2755_0592	LMOSLCC2540_0591	LMOSLCC2378_0610	LMOATCC19117_0616	LMOL312_0594	LMOf2365_0615
		hypothetical protein.	LMOSLCC2376_0566	lmo4a_0602	LMOSLCC7179_0563	LMOSLCC2479_0594	LMOSLCC2372_0596	LM5923_0614	LM5578_0615	LMOSLCC5850_0580	lmo0587	LMOSLCC2482_0589	LMOSLCC2755_0593	LMOSLCC2540_0592	LMOSLCC2378_0611	LMOATCC19117_0617	LMOL312_0595	LMOf2365_0616
COG0415	L	deoxyribodipyrimidine photolyase.	LMOSLCC2376_0567|phr	lmo4a_0603|phr	LMOSLCC7179_0564|phr	LMOSLCC2479_0595|phr	LMOSLCC2372_0597|phr	LM5923_0615	LM5578_0616	LMOSLCC5850_0581|phr	lmo0588	LMOSLCC2482_0590|phr	LMOSLCC2755_0594|phr	LMOSLCC2540_0593|phr	LMOSLCC2378_0612|phr	LMOATCC19117_0618|phr	LMOL312_0596|phr	LMOf2365_0617|phrB
		hypothetical protein.	LMOSLCC2376_0568	lmo4a_0604	LMOSLCC7179_0565	LMOSLCC2479_0596	LMOSLCC2372_0598	LM5923_0616	LM5578_0617	LMOSLCC5850_0582	lmo0589	LMOSLCC2482_0591	LMOSLCC2755_0595	LMOSLCC2540_0594	LMOSLCC2378_0613	LMOATCC19117_0619	LMOL312_0597	LMOf2365_0618
		hypothetical protein.	LMOSLCC2376_0569	lmo4a_0605	LMOSLCC7179_0566	LMOSLCC2479_0597	LMOSLCC2372_0599	LM5923_0617	LM5578_0618	LMOSLCC5850_0583	lmo0590	LMOSLCC2482_0592	LMOSLCC2755_0596	LMOSLCC2540_0595	LMOSLCC2378_0614	LMOATCC19117_0620	LMOL312_0598	LMOf2365_0619
COG3752	S	hypothetical protein.	LMOSLCC2376_0570	lmo4a_0606	LMOSLCC7179_0567	LMOSLCC2479_0598	LMOSLCC2372_0600	LM5923_0618	LM5578_0619	LMOSLCC5850_0584	lmo0591	LMOSLCC2482_0593	LMOSLCC2755_0597	LMOSLCC2540_0596	LMOSLCC2378_0615	LMOATCC19117_0621	LMOL312_0599	LMOf2365_0620
		hypothetical protein.	LMOSLCC2376_0571	lmo4a_0607	LMOSLCC7179_0568	LMOSLCC2479_0599	LMOSLCC2372_0601	LM5923_0619	LM5578_0620	LMOSLCC5850_0585	lmo0592	LMOSLCC2482_0594	LMOSLCC2755_0598	LMOSLCC2540_0597	LMOSLCC2378_0616	LMOATCC19117_0622	LMOL312_0600	LMOf2365_0621
		formate/nitrite transporter family protein.	LMOSLCC2376_0572	lmo4a_0609	LMOSLCC7179_0569	LMOSLCC2479_0600	LMOSLCC2372_0602	LM5923_0620	LM5578_0621	LMOSLCC5850_0586	lmo0593	LMOSLCC2482_0595	LMOSLCC2755_0599	LMOSLCC2540_0598	LMOSLCC2378_0617	LMOATCC19117_0623	LMOL312_0601	LMOf2365_0622
COG2021	E	homoserine O-acetyltransferase.	LMOSLCC2376_0573|metX	lmo4a_0610|metX	LMOSLCC7179_0570|metX	LMOSLCC2479_0601|metX	LMOSLCC2372_0603|metX	LM5923_0621|metX	LM5578_0622|metX	LMOSLCC5850_0587|metX	lmo0594	LMOSLCC2482_0596|metX	LMOSLCC2755_0600|metX	LMOSLCC2540_0599|metX	LMOSLCC2378_0618|metX	LMOATCC19117_0624|metX	LMOL312_0602|metX	LMOf2365_0623|metX
COG2873	E	O-acetylhomoserine (thiol)-lyase.	LMOSLCC2376_0574|cysD	lmo4a_0611|cysD	LMOSLCC7179_0571|cysD	LMOSLCC2479_0602|cysD	LMOSLCC2372_0604|cysD	LM5923_0622	LM5578_0623	LMOSLCC5850_0588|cysD	lmo0595	LMOSLCC2482_0597|cysD	LMOSLCC2755_0601|cysD	LMOSLCC2540_0600|cysD	LMOSLCC2378_0619|cysD	LMOATCC19117_0625|cysD	LMOL312_0603|cysD	LMOf2365_0624
		hypothetical protein.	LMOSLCC2376_0575	lmo4a_0612	LMOSLCC7179_0572	LMOSLCC2479_0603	LMOSLCC2372_0605	LM5923_0623	LM5578_0624	LMOSLCC5850_0589	lmo0596	LMOSLCC2482_0598	LMOSLCC2755_0602	LMOSLCC2540_0601	LMOSLCC2378_0620	LMOATCC19117_0626	LMOL312_0604	LMOf2365_0625
		cyclic nucleotide-binding domain protein.	LMOSLCC2376_0577	lmo4a_0614	LMOSLCC7179_0573	LMOSLCC2479_0604	LMOSLCC2372_0606	LM5923_0624	LM5578_0625	LMOSLCC5850_0591	lmo0597	LMOSLCC2482_0599	LMOSLCC2755_0603	LMOSLCC2540_0602	LMOSLCC2378_0621	LMOATCC19117_0627	LMOL312_0605	LMOf2365_0626
COG1695	K	transcriptional regulator, PadR family.	LMOSLCC2376_0579	lmo4a_0616	LMOSLCC7179_0575	LMOSLCC2479_0606	LMOSLCC2372_0608	LM5923_0626	LM5578_0627	LMOSLCC5850_0593	lmo0599	LMOSLCC2482_0601	LMOSLCC2755_0605	LMOSLCC2540_0604	LMOSLCC2378_0623	LMOATCC19117_0629	LMOL312_0607	LMOf2365_0628
		hypothetical protein.	LMOSLCC2376_0580	lmo4a_0617	LMOSLCC7179_0576	LMOSLCC2479_0607	LMOSLCC2372_0609	LM5923_0627	LM5578_0628	LMOSLCC5850_0594	lmo0600	LMOSLCC2482_0602	LMOSLCC2755_0606	LMOSLCC2540_0605	LMOSLCC2378_0624	LMOATCC19117_0630	LMOL312_0608	LMOf2365_0629
		hypothetical protein.	LMOSLCC2376_0581	lmo4a_0618	LMOSLCC7179_0577	LMOSLCC2479_0608	LMOSLCC2372_0610	LM5923_0628	LM5578_0629	LMOSLCC5850_0595	lmo0601	LMOSLCC2482_0603	LMOSLCC2755_0607	LMOSLCC2540_0606	LMOSLCC2378_0625	LMOATCC19117_0631	LMOL312_0609	LMOf2365_0630
		acetyltransferase, GNAT family.	LMOSLCC2376_0582	lmo4a_0619	LMOSLCC7179_0578	LMOSLCC2479_0609	LMOSLCC2372_0611	LM5923_0629	LM5578_0630	LMOSLCC5850_0596	lmo0602	LMOSLCC2482_0604	LMOSLCC2755_0608	LMOSLCC2540_0607	LMOSLCC2378_0626	LMOATCC19117_0632	LMOL312_0610	LMOf2365_0631
		hypothetical protein.	LMOSLCC2376_0583	lmo4a_0620	LMOSLCC7179_0579	LMOSLCC2479_0610	LMOSLCC2372_0612	LM5923_0630	LM5578_0631	LMOSLCC5850_0597	lmo0603	LMOSLCC2482_0605	LMOSLCC2755_0609	LMOSLCC2540_0608	LMOSLCC2378_0627	LMOATCC19117_0633	LMOL312_0611	LMOf2365_0632
		hypothetical protein.	LMOSLCC2376_0584	lmo4a_0621	LMOSLCC7179_0580	LMOSLCC2479_0611	LMOSLCC2372_0613	LM5923_0631	LM5578_0632	LMOSLCC5850_0598	lmo0604	LMOSLCC2482_0606	LMOSLCC2755_0610	LMOSLCC2540_0609	LMOSLCC2378_0628	LMOATCC19117_0634	LMOL312_0612	LMOf2365_0633
COG0534	V	MATE efflux family protein.	LMOSLCC2376_0585	lmo4a_0622	LMOSLCC7179_0581	LMOSLCC2479_0612	LMOSLCC2372_0614	LM5923_0632	LM5578_0633	LMOSLCC5850_0599	lmo0605	LMOSLCC2482_0607	LMOSLCC2755_0611	LMOSLCC2540_0610	LMOSLCC2378_0629	LMOATCC19117_0635	LMOL312_0613	LMOf2365_0634
		transcriptional regulator, MarR family.	LMOSLCC2376_0586	lmo4a_0623	LMOSLCC7179_0582	LMOSLCC2479_0613	LMOSLCC2372_0615	LM5923_0633	LM5578_0634	LMOSLCC5850_0600	lmo0606	LMOSLCC2482_0608	LMOSLCC2755_0612	LMOSLCC2540_0611	LMOSLCC2378_0630	LMOATCC19117_0636	LMOL312_0614	LMOf2365_0635
COG1132	V	ABC transporter, ATP-binding/permease protein.	LMOSLCC2376_0587	lmo4a_0624	LMOSLCC7179_0583	LMOSLCC2479_0614	LMOSLCC2372_0616	LM5923_0634	LM5578_0635	LMOSLCC5850_0601	lmo0607	LMOSLCC2482_0609	LMOSLCC2755_0613	LMOSLCC2540_0612	LMOSLCC2378_0631	LMOATCC19117_0637	LMOL312_0615	LMOf2365_0636
COG1132	V	ABC transporter, ATP-binding/permease protein.	LMOSLCC2376_0588	lmo4a_0625	LMOSLCC7179_0584	LMOSLCC2479_0615	LMOSLCC2372_0617	LM5923_0635	LM5578_0636	LMOSLCC5850_0602	lmo0608	LMOSLCC2482_0610	LMOSLCC2755_0614	LMOSLCC2540_0613	LMOSLCC2378_0632	LMOATCC19117_0638	LMOL312_0616	LMOf2365_0637
COG0607	P	rhodanese-like domain protein.	LMOSLCC2376_0589	lmo4a_0626	LMOSLCC7179_0585	LMOSLCC2479_0616	LMOSLCC2372_0618	LM5923_0636	LM5578_0637	LMOSLCC5850_0603	lmo0609	LMOSLCC2482_0611	LMOSLCC2755_0615	LMOSLCC2540_0614	LMOSLCC2378_0633	LMOATCC19117_0639	LMOL312_0617	LMOf2365_0638
		leucine-rich repeat domain protein (LPXTG motif).	LMOSLCC2376_0590	lmo4a_0627	LMOSLCC7179_0586	LMOSLCC2479_0617	LMOSLCC2372_0619	LM5923_0637	LM5578_0638	LMOSLCC5850_0604	lmo0610	LMOSLCC2482_0612	LMOSLCC2755_0616	LMOSLCC2540_0615	LMOSLCC2378_0634	LMOATCC19117_0640	LMOL312_0618	LMOf2365_0639
COG1182	I	acyl carrier protein phosphodiesterase.	LMOSLCC2376_0591|acpD	lmo4a_0628|acpD	LMOSLCC7179_0587|acpD	LMOSLCC2479_0618|acpD	LMOSLCC2372_0620|acpD	LM5923_0638|acpD	LM5578_0639|acpD	LMOSLCC5850_0605|acpD	lmo0611	LMOSLCC2482_0613|acpD	LMOSLCC2755_0617|acpD	LMOSLCC2540_0616|acpD	LMOSLCC2378_0635|acpD	LMOATCC19117_0641|acpD	LMOL312_0619|acpD	LMOf2365_0640|acpD
		transcriptional regulator, MarR family.	LMOSLCC2376_0592	lmo4a_0629	LMOSLCC7179_0588	LMOSLCC2479_0619	LMOSLCC2372_0621	LM5923_0639	LM5578_0640	LMOSLCC5850_0606	lmo0612	LMOSLCC2482_0614	LMOSLCC2755_0618	LMOSLCC2540_0617	LMOSLCC2378_0636	LMOATCC19117_0642	LMOL312_0620	LMOf2365_0641
COG0604	CR	alcohol dehydrogenase, zinc-dependent.	LMOSLCC2376_0593	lmo4a_0630	LMOSLCC7179_0589	LMOSLCC2479_0620	LMOSLCC2372_0622	LM5923_0640	LM5578_0641	LMOSLCC5850_0607	lmo0613	LMOSLCC2482_0615	LMOSLCC2755_0619	LMOSLCC2540_0618	LMOSLCC2378_0637	LMOATCC19117_0643	LMOL312_0621	LMOf2365_0642
		hypothetical protein.	LMOSLCC2376_0594	lmo4a_0631	LMOSLCC7179_0591	LMOSLCC2479_0622	LMOSLCC2372_0624	LM5923_0642	LM5578_0643	LMOSLCC5850_0609	lmo0615	LMOSLCC2482_0617	LMOSLCC2755_0621	LMOSLCC2540_0620	LMOSLCC2378_0639	LMOATCC19117_0645	LMOL312_0623	LMOf2365_0644
		glycerophosphoryl diester phosphodiesterase.	LMOSLCC2376_0595	lmo4a_0632	LMOSLCC7179_0592	LMOSLCC2479_0623	LMOSLCC2372_0625	LM5923_0643	LM5578_0644	LMOSLCC5850_0610	lmo0616	LMOSLCC2482_0618	LMOSLCC2755_0622	LMOSLCC2540_0621	LMOSLCC2378_0640	LMOATCC19117_0646	LMOL312_0624	LMOf2365_0645
		lipoprotein, putative.	LMOSLCC2376_0596	lmo4a_0633	LMOSLCC7179_0593	LMOSLCC2479_0624	LMOSLCC2372_0626	LM5923_0644	LM5578_0645	LMOSLCC5850_0611	lmo0617	LMOSLCC2482_0619	LMOSLCC2755_0623	LMOSLCC2540_0622	LMOSLCC2378_0641	LMOATCC19117_0647	LMOL312_0625	LMOf2365_0646
		hypothetical protein.	LMOSLCC2376_0598	lmo4a_0635	LMOSLCC7179_0595	LMOSLCC2479_0626	LMOSLCC2372_0628	LM5923_0646	LM5578_0647	LMOSLCC5850_0613	lmo0619	LMOSLCC2482_0621	LMOSLCC2755_0625	LMOSLCC2540_0624	LMOSLCC2378_0643	LMOATCC19117_0649	LMOL312_0627	LMOf2365_0648
		hypothetical protein.	LMOSLCC2376_0599	lmo4a_0636	LMOSLCC7179_0596	LMOSLCC2479_0627	LMOSLCC2372_0629	LM5923_0647	LM5578_0648	LMOSLCC5850_0614	lmo0620	LMOSLCC2482_0622	LMOSLCC2755_0626	LMOSLCC2540_0625	LMOSLCC2378_0644	LMOATCC19117_0650	LMOL312_0628	LMOf2365_0649
		hypothetical protein.	LMOSLCC2376_0600	lmo4a_0637	LMOSLCC7179_0597	LMOSLCC2479_0628	LMOSLCC2372_0630	LM5923_0648	LM5578_0649	LMOSLCC5850_0615	lmo0621	LMOSLCC2482_0623	LMOSLCC2755_0627	LMOSLCC2540_0626	LMOSLCC2378_0645	LMOATCC19117_0651	LMOL312_0629	LMOf2365_0650
		hypothetical protein.	LMOSLCC2376_0601	lmo4a_0638	LMOSLCC7179_0598	LMOSLCC2479_0629	LMOSLCC2372_0631	LM5923_0649	LM5578_0650	LMOSLCC5850_0616	lmo0622	LMOSLCC2482_0624	LMOSLCC2755_0628	LMOSLCC2540_0627	LMOSLCC2378_0646	LMOATCC19117_0652	LMOL312_0630	LMOf2365_0651
		hypothetical protein.	LMOSLCC2376_0602	lmo4a_0639	LMOSLCC7179_0599	LMOSLCC2479_0630	LMOSLCC2372_0632	LM5923_0650	LM5578_0651	LMOSLCC5850_0617	lmo0623	LMOSLCC2482_0625	LMOSLCC2755_0629	LMOSLCC2540_0628	LMOSLCC2378_0647	LMOATCC19117_0653	LMOL312_0631	LMOf2365_0652
COG0454	KR	acetyltransferase, GNAT family.	LMOSLCC2376_0603	lmo4a_0640	LMOSLCC7179_0600	LMOSLCC2479_0631	LMOSLCC2372_0633	LM5923_0651	LM5578_0652	LMOSLCC5850_0618	lmo0624	LMOSLCC2482_0626	LMOSLCC2755_0630	LMOSLCC2540_0629	LMOSLCC2378_0648	LMOATCC19117_0654	LMOL312_0632	LMOf2365_0653
		lipase/acylhydrolase, putative.	LMOSLCC2376_0604	lmo4a_0641	LMOSLCC7179_0601	LMOSLCC2479_0632	LMOSLCC2372_0634	LM5923_0652	LM5578_0653	LMOSLCC5850_0619	lmo0625	LMOSLCC2482_0627	LMOSLCC2755_0631	LMOSLCC2540_0630	LMOSLCC2378_0649	LMOATCC19117_0655	LMOL312_0633	LMOf2365_0654
		hypothetical protein.	LMOSLCC2376_0605	lmo4a_0642	LMOSLCC7179_0602	LMOSLCC2479_0633	LMOSLCC2372_0635	LM5923_0653	LM5578_0654	LMOSLCC5850_0620	lmo0626	LMOSLCC2482_0628	LMOSLCC2755_0632	LMOSLCC2540_0631	LMOSLCC2378_0650	LMOATCC19117_0656	LMOL312_0634	LMOf2365_0655
		cell wall surface anchor family protein (LPXTG motif).	LMOSLCC2376_0606	lmo4a_0643	LMOSLCC7179_0603	LMOSLCC2479_0634	LMOSLCC2372_0636	LM5923_0654	LM5578_0655	LMOSLCC5850_0621	lmo0627	LMOSLCC2482_0630	LMOSLCC2755_0634	LMOSLCC2540_0633	LMOSLCC2378_0652	LMOATCC19117_0658	LMOL312_0636	LMOf2365_0656
		hypothetical protein.	LMOSLCC2376_0607	lmo4a_0644	LMOSLCC7179_0604	LMOSLCC2479_0635	LMOSLCC2372_0637	LM5923_0655	LM5578_0656	LMOSLCC5850_0622	lmo0628	LMOSLCC2482_0631	LMOSLCC2755_0635	LMOSLCC2540_0634	LMOSLCC2378_0653	LMOATCC19117_0659	LMOL312_0637	LMOf2365_0657
		hydrolase, isochorismatase family.	LMOSLCC2376_0608	lmo4a_0645	LMOSLCC7179_0605	LMOSLCC2479_0636	LMOSLCC2372_0638	LM5923_0656	LM5578_0657	LMOSLCC5850_0623	lmo0629	LMOSLCC2482_0632	LMOSLCC2755_0636	LMOSLCC2540_0635	LMOSLCC2378_0654	LMOATCC19117_0660	LMOL312_0638	LMOf2365_0658
		HAD-superfamily hydrolase, subfamily IA, variant 1.	LMOSLCC2376_0609	lmo4a_0646	LMOSLCC7179_0611	LMOSLCC2479_0642	LMOSLCC2372_0644	LM5923_0662	LM5578_0663	LMOSLCC5850_0629	lmo0635	LMOSLCC2482_0638	LMOSLCC2755_0642	LMOSLCC2540_0641	LMOSLCC2378_0660	LMOATCC19117_0666	LMOL312_0639	LMOf2365_0664
COG1959	K	transcriptional regulator, Rrf2 family.	LMOSLCC2376_0610	lmo4a_0647	LMOSLCC7179_0612	LMOSLCC2479_0643	LMOSLCC2372_0645	LM5923_0663	LM5578_0664	LMOSLCC5850_0630	lmo0636	LMOSLCC2482_0639	LMOSLCC2755_0643	LMOSLCC2540_0642	LMOSLCC2378_0661	LMOATCC19117_0667	LMOL312_0640	LMOf2365_0665
		methyltransferase, UbiE/COQ5 family.	LMOSLCC2376_0611	lmo4a_0648	LMOSLCC7179_0613	LMOSLCC2479_0644	LMOSLCC2372_0646	LM5923_0664	LM5578_0665	LMOSLCC5850_0631	lmo0637	LMOSLCC2482_0640	LMOSLCC2755_0644	LMOSLCC2540_0643	LMOSLCC2378_0662	LMOATCC19117_0668	LMOL312_0641	LMOf2365_0666
		hypothetical protein.	LMOSLCC2376_0613	lmo4a_0651	LMOSLCC7179_0755	LMOSLCC2479_0786	LMOSLCC2372_0788	LM5923_0813	LM5578_0858	LMOSLCC5850_0778	lmo0778	LMOSLCC2482_0822	LMOSLCC2755_0779	LMOSLCC2540_0778	LMOSLCC2378_0792	LMOATCC19117_0796	LMOL312_0778	LMOf2365_0796
		hypothetical protein.	LMOSLCC2376_0614	lmo4a_0652	LMOSLCC7179_0615	LMOSLCC2479_0646	LMOSLCC2372_0648	LM5923_0668	LM5578_0713	LMOSLCC5850_0636	lmo0639	LMOSLCC2482_0691	LMOSLCC2755_0648	LMOSLCC2540_0647	LMOSLCC2378_0665	LMOATCC19117_0671	LMOL312_0644	LMOf2365_0670
COG0656	R	oxidoreductase, aldo/keto reductase family.	LMOSLCC2376_0615	lmo4a_0653	LMOSLCC7179_0616	LMOSLCC2479_0647	LMOSLCC2372_0649	LM5923_0669	LM5578_0714	LMOSLCC5850_0637	lmo0640	LMOSLCC2482_0692	LMOSLCC2755_0649	LMOSLCC2540_0648	LMOSLCC2378_0666	LMOATCC19117_0672	LMOL312_0645	LMOf2365_0671
COG2217	P	heavy metal-transporting ATPase.	LMOSLCC2376_0616	lmo4a_0654	LMOSLCC7179_0617	LMOSLCC2479_0648	LMOSLCC2372_0650	LM5923_0670	LM5578_0715	LMOSLCC5850_0638	lmo0641	LMOSLCC2482_0693	LMOSLCC2755_0650	LMOSLCC2540_0649	LMOSLCC2378_0667	LMOATCC19117_0673	LMOL312_0646	LMOf2365_0672|cadA
		hypothetical protein.	LMOSLCC2376_0617	lmo4a_0655	LMOSLCC7179_0618	LMOSLCC2479_0649	LMOSLCC2372_0651	LM5923_0671	LM5578_0716	LMOSLCC5850_0639	lmo0642	LMOSLCC2482_0694	LMOSLCC2755_0651	LMOSLCC2540_0650	LMOSLCC2378_0668	LMOATCC19117_0674	LMOL312_0647	LMOf2365_0673
		transaldolase, putative.	LMOSLCC2376_0618	lmo4a_0656	LMOSLCC7179_0620	LMOSLCC2479_0651	LMOSLCC2372_0653	LM5923_0673	LM5578_0718	LMOSLCC5850_0641	lmo0643	LMOSLCC2482_0695	LMOSLCC2755_0652	LMOSLCC2540_0651	LMOSLCC2378_0669	LMOATCC19117_0675	LMOL312_0648	LMOf2365_0674
		sulfatase family protein.	LMOSLCC2376_0619	lmo4a_0657	LMOSLCC7179_0621	LMOSLCC2479_0652	LMOSLCC2372_0654	LM5923_0674	LM5578_0719	LMOSLCC5850_0642	lmo0644	LMOSLCC2482_0696	LMOSLCC2755_0653	LMOSLCC2540_0652	LMOSLCC2378_0670	LMOATCC19117_0676	LMOL312_0649	LMOf2365_0675
COG0531	E	amino acid permease family protein.	LMOSLCC2376_0620, LMOSLCC2376_2361	lmo4a_0658, lmo4a_2472	LMOSLCC7179_0622, LMOSLCC7179_2380	LMOSLCC2479_0653, LMOSLCC2479_2530	LMOSLCC2372_0655, LMOSLCC2372_2531	LM5923_0675, LM5923_2613	LM5578_0720, LM5578_2664	LMOSLCC5850_0643, LMOSLCC5850_2471	lmo0645, lmo2469	LMOSLCC2482_0697, LMOSLCC2482_2472	LMOSLCC2755_0654	LMOSLCC2540_0653, LMOSLCC2540_2502	LMOSLCC2378_0671, LMOSLCC2378_2472	LMOATCC19117_0677, LMOATCC19117_2478	LMOL312_0650, LMOL312_2429	LMOf2365_0676, LMOf2365_2442
COG2514	R	glyoxalase family protein.	LMOSLCC2376_0621	lmo4a_0659	LMOSLCC7179_0623	LMOSLCC2479_0654	LMOSLCC2372_0656	LM5923_0676	LM5578_0721	LMOSLCC5850_0644	lmo0646	LMOSLCC2482_0698	LMOSLCC2755_0655	LMOSLCC2540_0654	LMOSLCC2378_0672	LMOATCC19117_0678	LMOL312_0651	LMOf2365_0677
		hypothetical protein.	LMOSLCC2376_0622	lmo4a_0660	LMOSLCC7179_0624	LMOSLCC2479_0655	LMOSLCC2372_0657	LM5923_0677	LM5578_0722	LMOSLCC5850_0645	lmo0647	LMOSLCC2482_0699	LMOSLCC2755_0656	LMOSLCC2540_0655	LMOSLCC2378_0673	LMOATCC19117_0679	LMOL312_0652	LMOf2365_0678
		magnesium transporter, CorA family.	LMOSLCC2376_0623	lmo4a_0661	LMOSLCC7179_0625	LMOSLCC2479_0656	LMOSLCC2372_0658	LM5923_0678	LM5578_0723	LMOSLCC5850_0646	lmo0648	LMOSLCC2482_0700	LMOSLCC2755_0657	LMOSLCC2540_0656	LMOSLCC2378_0674	LMOATCC19117_0680	LMOL312_0653	LMOf2365_0679
		transcriptional regulator, GntR family.	LMOSLCC2376_0624	lmo4a_0662	LMOSLCC7179_0626	LMOSLCC2479_0657	LMOSLCC2372_0659	LM5923_0679	LM5578_0724	LMOSLCC5850_0647	lmo0649	LMOSLCC2482_0701	LMOSLCC2755_0658	LMOSLCC2540_0657	LMOSLCC2378_0675	LMOATCC19117_0681	LMOL312_0654	LMOf2365_0680
		phage infection protein.	LMOSLCC2376_0625	lmo4a_0663	LMOSLCC7179_0627	LMOSLCC2479_0658	LMOSLCC2372_0660	LM5923_0680	LM5578_0725	LMOSLCC5850_0648	lmo0650	LMOSLCC2482_0702	LMOSLCC2755_0659	LMOSLCC2540_0658	LMOSLCC2378_0676	LMOATCC19117_0682	LMOL312_0655	LMOf2365_0681
		transcriptional regulator, GntR family.	LMOSLCC2376_0626	lmo4a_0664	LMOSLCC7179_0628	LMOSLCC2479_0659	LMOSLCC2372_0661	LM5923_0681	LM5578_0726	LMOSLCC5850_0649	lmo0651	LMOSLCC2482_0703	LMOSLCC2755_0660	LMOSLCC2540_0659	LMOSLCC2378_0677	LMOATCC19117_0683	LMOL312_0656	LMOf2365_0682
		acetyltransferase, GNAT family.	LMOSLCC2376_0627	lmo4a_0665	LMOSLCC7179_0629	LMOSLCC2479_0660	LMOSLCC2372_0662	LM5923_0682	LM5578_0727	LMOSLCC5850_0651	lmo0652	LMOSLCC2482_0704	LMOSLCC2755_0661	LMOSLCC2540_0660	LMOSLCC2378_0678	LMOATCC19117_0684	LMOL312_0657	LMOf2365_0683
		hypothetical protein.	LMOSLCC2376_0628	lmo4a_0666	LMOSLCC7179_0630	LMOSLCC2479_0661	LMOSLCC2372_0663	LM5923_0683	LM5578_0728	LMOSLCC5850_0652	lmo0653	LMOSLCC2482_0705	LMOSLCC2755_0662	LMOSLCC2540_0661	LMOSLCC2378_0679	LMOATCC19117_0685	LMOL312_0658	LMOf2365_0684
		hypothetical protein.	LMOSLCC2376_0629	lmo4a_0667	LMOSLCC7179_0631	LMOSLCC2479_0662	LMOSLCC2372_0664	LM5923_0684	LM5578_0729	LMOSLCC5850_0653	lmo0654	LMOSLCC2482_0706	LMOSLCC2755_0663	LMOSLCC2540_0662	LMOSLCC2378_0680	LMOATCC19117_0686	LMOL312_0659	LMOf2365_0685
		serine/threonine protein phosphatase family protein.	LMOSLCC2376_0630	lmo4a_0668	LMOSLCC7179_0632	LMOSLCC2479_0663	LMOSLCC2372_0665	LM5923_0685	LM5578_0730	LMOSLCC5850_0654	lmo0655	LMOSLCC2482_0707	LMOSLCC2755_0664	LMOSLCC2540_0663	LMOSLCC2378_0681	LMOATCC19117_0687	LMOL312_0660	LMOf2365_0686
COG2322	S	hypothetical protein.	LMOSLCC2376_0631	lmo4a_0669	LMOSLCC7179_0633	LMOSLCC2479_0664	LMOSLCC2372_0666	LM5923_0686	LM5578_0731	LMOSLCC5850_0655	lmo0656	LMOSLCC2482_0708	LMOSLCC2755_0665	LMOSLCC2540_0664	LMOSLCC2378_0683	LMOATCC19117_0688	LMOL312_0661	LMOf2365_0688
		hypothetical protein.	LMOSLCC2376_0632	lmo4a_0670	LMOSLCC7179_0634	LMOSLCC2479_0665	LMOSLCC2372_0667	LM5923_0687	LM5578_0732	LMOSLCC5850_0656	lmo0657	LMOSLCC2482_0709	LMOSLCC2755_0666	LMOSLCC2540_0665	LMOSLCC2378_0684	LMOATCC19117_0689	LMOL312_0662	LMOf2365_0689
		endonuclease III domain protein.	LMOSLCC2376_0633	lmo4a_0671	LMOSLCC7179_0635	LMOSLCC2479_0666	LMOSLCC2372_0668	LM5923_0688	LM5578_0733	LMOSLCC5850_0657	lmo0658	LMOSLCC2482_0710	LMOSLCC2755_0667	LMOSLCC2540_0666	LMOSLCC2378_0685	LMOATCC19117_0690	LMOL312_0666	LMOf2365_0690
		transcriptional activator, Rgg family.	LMOSLCC2376_0634	lmo4a_0672	LMOSLCC7179_0636	LMOSLCC2479_0667	LMOSLCC2372_0669	LM5923_0689	LM5578_0734	LMOSLCC5850_0658	lmo0659	LMOSLCC2482_0711	LMOSLCC2755_0668	LMOSLCC2540_0667	LMOSLCC2378_0686	LMOATCC19117_0691	LMOL312_0667	LMOf2365_0691
COG2963	L	transposase OrfA, IS3 family.	LMOSLCC2376_0635	lmo4a_0673	LMOSLCC7179_0637	LMOSLCC2479_0668	LMOSLCC2372_0670	LM5923_0691	LM5578_0736	LMOSLCC5850_0659	lmo0660	LMOSLCC2482_0712	LMOSLCC2755_0669	LMOSLCC2540_0668	LMOSLCC2378_0687	LMOATCC19117_0692	LMOL312_0668	LMOf2365_0692
		carboxymuconolactone decarboxylase family protein.	LMOSLCC2376_0637	lmo4a_0675	LMOSLCC7179_0638	LMOSLCC2479_0669	LMOSLCC2372_0671	LM5923_0692	LM5578_0737	LMOSLCC5850_0660	lmo0661	LMOSLCC2482_0716	LMOSLCC2755_0673	LMOSLCC2540_0672	LMOSLCC2378_0691	LMOATCC19117_0696	LMOL312_0672	LMOf2365_0695
COG0351	H	phosphomethylpyrimidine kinase.	LMOSLCC2376_0638|thiD-2	lmo4a_0677|thiD-2	LMOSLCC7179_0639|thiD-2	LMOSLCC2479_0670|thiD-2	LMOSLCC2372_0672|thiD-2	LM5923_0693|thiD	LM5578_0738|thiD	LMOSLCC5850_0661|thiD-2	lmo0662|thiD	LMOSLCC2482_0717|thiD-2	LMOSLCC2755_0674|thiD-2	LMOSLCC2540_0673|thiD-2	LMOSLCC2378_0692|thiD-2	LMOATCC19117_0697|thiD-2	LMOL312_0673|thiD-2	LMOf2365_0696|thiD-2
COG0561	R	Cof-like hydrolase.	LMOSLCC2376_0639	lmo4a_0678	LMOSLCC7179_0640	LMOSLCC2479_0671	LMOSLCC2372_0673	LM5923_0694	LM5578_0739	LMOSLCC5850_0662	lmo0663	LMOSLCC2482_0718	LMOSLCC2755_0675	LMOSLCC2540_0674	LMOSLCC2378_0693	LMOATCC19117_0698	LMOL312_0674	LMOf2365_0697
COG0110	R	acetyltransferase, CysE/LacA/LpxA/NodL family.	LMOSLCC2376_0640	lmo4a_0679	LMOSLCC7179_0641	LMOSLCC2479_0672	LMOSLCC2372_0674	LM5923_0695	LM5578_0740	LMOSLCC5850_0663	lmo0664	LMOSLCC2482_0719	LMOSLCC2755_0676	LMOSLCC2540_0675	LMOSLCC2378_0694	LMOATCC19117_0699	LMOL312_0675	LMOf2365_0698
		hypothetical protein.	LMOSLCC2376_0641	lmo4a_0680	LMOSLCC7179_0642	LMOSLCC2479_0673	LMOSLCC2372_0675	LM5923_0696	LM5578_0741	LMOSLCC5850_0664	lmo0665	LMOSLCC2482_0720	LMOSLCC2755_0677	LMOSLCC2540_0676	LMOSLCC2378_0695	LMOATCC19117_0700	LMOL312_0676	LMOf2365_0699
COG2363	S	hypothetical protein.	LMOSLCC2376_0642	lmo4a_0681	LMOSLCC7179_0643	LMOSLCC2479_0674	LMOSLCC2372_0676	LM5923_0697	LM5578_0742	LMOSLCC5850_0665	lmo0666	LMOSLCC2482_0721	LMOSLCC2755_0678	LMOSLCC2540_0677	LMOSLCC2378_0696	LMOATCC19117_0701	LMOL312_0677	LMOf2365_0700
COG1131	V	ABC transporter, ATP-binding protein.	LMOSLCC2376_0643	lmo4a_0682	LMOSLCC7179_0644	LMOSLCC2479_0675	LMOSLCC2372_0677	LM5923_0698	LM5578_0743	LMOSLCC5850_0667	lmo0667	LMOSLCC2482_0722	LMOSLCC2755_0679	LMOSLCC2540_0678	LMOSLCC2378_0697, LMOSLCC2378_2271	LMOATCC19117_0702, LMOATCC19117_2266	LMOL312_0678	LMOf2365_0701
COG0842	V	ABC transporter, permease protein.	LMOSLCC2376_0644	lmo4a_0683	LMOSLCC7179_0645	LMOSLCC2479_0676	LMOSLCC2372_0678	LM5923_0699	LM5578_0744	LMOSLCC5850_0668	lmo0668	LMOSLCC2482_0723	LMOSLCC2755_0680	LMOSLCC2540_0679	LMOSLCC2378_0698, LMOSLCC2378_2272	LMOATCC19117_0703, LMOATCC19117_2267	LMOL312_0679	LMOf2365_0702
COG1028	IQR	oxidoreductase, short-chain dehydrogenase/reductase family.	LMOSLCC2376_0646	lmo4a_0684	LMOSLCC7179_0647	LMOSLCC2479_0678	LMOSLCC2372_0680	LM5923_0701	LM5578_0746	LMOSLCC5850_0670	lmo0669	LMOSLCC2482_0725	LMOSLCC2755_0682	LMOSLCC2540_0681	LMOSLCC2378_0700	LMOATCC19117_0705	LMOL312_0681	LMOf2365_0704
		hypothetical protein.	LMOSLCC2376_0647	lmo4a_0685	LMOSLCC7179_0648	LMOSLCC2479_0679	LMOSLCC2372_0681	LM5923_0702	LM5578_0747	LMOSLCC5850_0671	lmo0670	LMOSLCC2482_0726	LMOSLCC2755_0683	LMOSLCC2540_0682	LMOSLCC2378_0701	LMOATCC19117_0706	LMOL312_0682	LMOf2365_0705
		hypothetical protein.	LMOSLCC2376_0650, LMOSLCC2376_0651	lmo4a_0687, lmo4a_0688	LMOSLCC7179_0651	LMOSLCC2479_0682	LMOSLCC2372_0684	LM5923_0705	LM5578_0750	LMOSLCC5850_0674	lmo0672	LMOSLCC2482_0728	LMOSLCC2755_0685	LMOSLCC2540_0684	LMOSLCC2378_0704	LMOATCC19117_0708	LMOL312_0684	LMOf2365_0708
		hypothetical protein.	LMOSLCC2376_0652	lmo4a_0689	LMOSLCC7179_0652	LMOSLCC2479_0683	LMOSLCC2372_0685	LM5923_0706	LM5578_0751	LMOSLCC5850_0675	lmo0673	LMOSLCC2482_0729	LMOSLCC2755_0686	LMOSLCC2540_0685	LMOSLCC2378_0705	LMOATCC19117_0709	LMOL312_0685	LMOf2365_0709
		hypothetical protein.	LMOSLCC2376_0654	lmo4a_0691	LMOSLCC7179_0655	LMOSLCC2479_0685	LMOSLCC2372_0687	LM5923_0709	LM5578_0754	LMOSLCC5850_0677	lmo0675	LMOSLCC2482_0731	LMOSLCC2755_0688	LMOSLCC2540_0687	LMOSLCC2378_0707	LMOATCC19117_0711	LMOL312_0687	LMOf2365_0711
COG1987	NU	flagellar biosynthetic protein.	LMOSLCC2376_0656|fliQ	lmo4a_0693|fliQ	LMOSLCC7179_0657|fliQ	LMOSLCC2479_0687|fliQ	LMOSLCC2372_0689|fliQ	LM5923_0711|fliQ	LM5578_0756|fliQ	LMOSLCC5850_0679|fliQ	lmo0677	LMOSLCC2482_0733|fliQ	LMOSLCC2755_0690|fliQ	LMOSLCC2540_0689|fliQ	LMOSLCC2378_0709|fliQ	LMOATCC19117_0713|fliQ	LMOL312_0689|fliQ	LMOf2365_0713|fliQ
		flagellar biosynthetic protein.	LMOSLCC2376_0657|fliR	lmo4a_0694|fliR	LMOSLCC7179_0658|fliR	LMOSLCC2479_0688|fliR	LMOSLCC2372_0690|fliR	LM5923_0712|fliR	LM5578_0757|fliR	LMOSLCC5850_0680|fliR	lmo0678	LMOSLCC2482_0734|fliR	LMOSLCC2755_0691|fliR	LMOSLCC2540_0690|fliR	LMOSLCC2378_0710|fliR	LMOATCC19117_0714|fliR	LMOL312_0690|fliR	LMOf2365_0714|fliR
		flagellar biosynthetic protein.	LMOSLCC2376_0658|flhB	lmo4a_0695|flhB	LMOSLCC7179_0659|flhB	LMOSLCC2479_0689|flhB	LMOSLCC2372_0691|flhB	LM5923_0713|flhB	LM5578_0758|flhB	LMOSLCC5850_0681|flhB	lmo0679	LMOSLCC2482_0735|flhB	LMOSLCC2755_0692|flhB	LMOSLCC2540_0691|flhB	LMOSLCC2378_0711|flhB	LMOATCC19117_0715|flhB	LMOL312_0691|flhB	LMOf2365_0715
		flagellar biosynthesis protein.	LMOSLCC2376_0659|flhA	lmo4a_0696|flhA	LMOSLCC7179_0660|flhA	LMOSLCC2479_0690|flhA	LMOSLCC2372_0692|flhA	LM5923_0714|flhA	LM5578_0759|flhA	LMOSLCC5850_0682|flhA	lmo0680	LMOSLCC2482_0736|flhA	LMOSLCC2755_0693|flhA	LMOSLCC2540_0692|flhA	LMOSLCC2378_0712|flhA	LMOATCC19117_0716|flhA	LMOL312_0692|flhA	LMOf2365_0716|flhA
		flagellar biosynthesis protein (flagella-associated GTP-binding protein), putative.	LMOSLCC2376_0660|flhF	lmo4a_0697|flhF	LMOSLCC7179_0661|flhF	LMOSLCC2479_0691|flhF	LMOSLCC2372_0693|flhF	LM5923_0715	LM5578_0760	LMOSLCC5850_0683|flhF	lmo0681	LMOSLCC2482_0737|flhF	LMOSLCC2755_0694|flhF	LMOSLCC2540_0693|flhF	LMOSLCC2378_0713|flhF	LMOATCC19117_0717|flhF	LMOL312_0693|flhF	LMOf2365_0717
		flagellar basal-body rod protein, putative.	LMOSLCC2376_0661|flgG	lmo4a_0698|flgG	LMOSLCC7179_0662|flgG	LMOSLCC2479_0692|flgG	LMOSLCC2372_0694|flgG	LM5923_0716|flgG	LM5578_0761|flgG	LMOSLCC5850_0684|flgG	lmo0682	LMOSLCC2482_0738|flgG	LMOSLCC2755_0695|flgG	LMOSLCC2540_0694|flgG	LMOSLCC2378_0714|flgG	LMOATCC19117_0718|flgG	LMOL312_0694|flgG	LMOf2365_0718
COG1352	NT	chemotaxis protein methyltransferase.	LMOSLCC2376_0662|cheR	lmo4a_0699|cheR	LMOSLCC7179_0663|cheR	LMOSLCC2479_0693|cheR	LMOSLCC2372_0695|cheR	LM5923_0717	LM5578_0762	LMOSLCC5850_0685|cheR	lmo0683	LMOSLCC2482_0739|cheR	LMOSLCC2755_0696|cheR	LMOSLCC2540_0695|cheR	LMOSLCC2378_0715|cheR	LMOATCC19117_0719|cheR	LMOL312_0695|cheR	LMOf2365_0719|cheR
		hypothetical protein.	LMOSLCC2376_0663	lmo4a_0700	LMOSLCC7179_0664	LMOSLCC2479_0694	LMOSLCC2372_0696	LM5923_0718	LM5578_0763	LMOSLCC5850_0686	lmo0684	LMOSLCC2482_0740	LMOSLCC2755_0697	LMOSLCC2540_0696	LMOSLCC2378_0716	LMOATCC19117_0720	LMOL312_0696	LMOf2365_0720
COG1291	N	chemotaxis protein.	LMOSLCC2376_0664|motA	lmo4a_0701|motA	LMOSLCC7179_0665|motA	LMOSLCC2479_0695|motA	LMOSLCC2372_0697|motA	LM5923_0719	LM5578_0764	LMOSLCC5850_0687|motA	lmo0685	LMOSLCC2482_0741|motA	LMOSLCC2755_0698|motA	LMOSLCC2540_0697|motA	LMOSLCC2378_0717|motA	LMOATCC19117_0721|motA	LMOL312_0697|motA	LMOf2365_0721|motA
COG1360	N	chemotaxis protein.	LMOSLCC2376_0665|motB	lmo4a_0702|motB	LMOSLCC7179_0666|motB	LMOSLCC2479_0696|motB	LMOSLCC2372_0698|motB	LM5923_0720|motB	LM5578_0765|motB	LMOSLCC5850_0688|motB	lmo0686|motB	LMOSLCC2482_0742|motB	LMOSLCC2755_0699|motB	LMOSLCC2540_0698|motB	LMOSLCC2378_0718|motB	LMOATCC19117_0722|motB	LMOL312_0698|motB	LMOf2365_0722|motB
		hypothetical protein.	LMOSLCC2376_0666	lmo4a_0703	LMOSLCC7179_0667	LMOSLCC2479_0697	LMOSLCC2372_0699	LM5923_0721	LM5578_0766	LMOSLCC5850_0689	lmo0687	LMOSLCC2482_0743	LMOSLCC2755_0700	LMOSLCC2540_0699	LMOSLCC2378_0719	LMOATCC19117_0723	LMOL312_0699	LMOf2365_0723
		glycosyl transferase, group 2 family protein.	LMOSLCC2376_0667	lmo4a_0704	LMOSLCC7179_0668	LMOSLCC2479_0698	LMOSLCC2372_0700	LM5923_0722	LM5578_0767	LMOSLCC5850_0690	lmo0688	LMOSLCC2482_0744	LMOSLCC2755_0701	LMOSLCC2540_0700	LMOSLCC2378_0720	LMOATCC19117_0724	LMOL312_0700	LMOf2365_0724
		chemotaxis protein.	LMOSLCC2376_0668|cheV	lmo4a_0705|cheV	LMOSLCC7179_0669|cheV	LMOSLCC2479_0699|cheV	LMOSLCC2372_0701|cheV	LM5923_0723	LM5578_0768	LMOSLCC5850_0691|cheV	lmo0689	LMOSLCC2482_0745|cheV	LMOSLCC2755_0702|cheV	LMOSLCC2540_0701|cheV	LMOSLCC2378_0721|cheV	LMOATCC19117_0725|cheV	LMOL312_0701|cheV	LMOf2365_0725|cheV
COG1344	N	flagellin protein.	LMOSLCC2376_0669|flaA	lmo4a_0706|flaA	LMOSLCC7179_0670|flaA	LMOSLCC2479_0700|flaA	LMOSLCC2372_0702|flaA	LM5923_0724|flaA	LM5578_0769|flaA	LMOSLCC5850_0692|flaA	lmo0690|flaA	LMOSLCC2482_0746|flaA	LMOSLCC2755_0703|flaA	LMOSLCC2540_0702|flaA	LMOSLCC2378_0722|flaA	LMOATCC19117_0726|flaA	LMOL312_0702|flaA	LMOf2365_0726
COG0784	T	chemotaxis response regulator.	LMOSLCC2376_0670|cheY	lmo4a_0707|cheY	LMOSLCC7179_0671|cheY	LMOSLCC2479_0701|cheY	LMOSLCC2372_0703|cheY	LM5923_0725|cheY	LM5578_0770|cheY	LMOSLCC5850_0693|cheY	lmo0691|cheY	LMOSLCC2482_0747|cheY	LMOSLCC2755_0704|cheY	LMOSLCC2540_0703|cheY	LMOSLCC2378_0723|cheY	LMOATCC19117_0727|cheY	LMOL312_0703|cheY	LMOf2365_0727|cheY
COG0643	NT	chemotaxis protein.	LMOSLCC2376_0671|cheA	lmo4a_0708|cheA	LMOSLCC7179_0672|cheA	LMOSLCC2479_0702|cheA	LMOSLCC2372_0704|cheA	LM5923_0726|cheA	LM5578_0771|cheA	LMOSLCC5850_0694|cheA	lmo0692|cheA	LMOSLCC2482_0748|cheA	LMOSLCC2755_0705|cheA	LMOSLCC2540_0704|cheA	LMOSLCC2378_0724|cheA	LMOATCC19117_0728|cheA	LMOL312_0704|cheA	LMOf2365_0728|cheA
		flagellar motor switch protein, putative.	LMOSLCC2376_0672|fliN-1	lmo4a_0709|fliN-1	LMOSLCC7179_0673|fliN-1	LMOSLCC2479_0703|fliN-1	LMOSLCC2372_0705|fliN-1	LM5923_0727	LM5578_0772	LMOSLCC5850_0695|fliN-1	lmo0693	LMOSLCC2482_0749|fliN-1	LMOSLCC2755_0706|fliN-1	LMOSLCC2540_0705|fliN-1	LMOSLCC2378_0725|fliN-1	LMOATCC19117_0729|fliN-1	LMOL312_0705|fliN-1	LMOf2365_0729
		hypothetical protein.	LMOSLCC2376_0673	lmo4a_0710	LMOSLCC7179_0674	LMOSLCC2479_0704	LMOSLCC2372_0706	LM5923_0728	LM5578_0773	LMOSLCC5850_0696	lmo0694	LMOSLCC2482_0750	LMOSLCC2755_0707	LMOSLCC2540_0706	LMOSLCC2378_0726	LMOATCC19117_0730	LMOL312_0706	LMOf2365_0730
		hypothetical protein.	LMOSLCC2376_0674	lmo4a_0711	LMOSLCC7179_0675	LMOSLCC2479_0705	LMOSLCC2372_0707	LM5923_0729	LM5578_0774	LMOSLCC5850_0697	lmo0695	LMOSLCC2482_0751	LMOSLCC2755_0708	LMOSLCC2540_0707	LMOSLCC2378_0727	LMOATCC19117_0731	LMOL312_0707	LMOf2365_0731
COG1843	N	flagellar hook assembly protein.	LMOSLCC2376_0675|flgD	lmo4a_0712|flgD	LMOSLCC7179_0676|flgD	LMOSLCC2479_0706|flgD	LMOSLCC2372_0708|flgD	LM5923_0730|flgD	LM5578_0775|flgD	LMOSLCC5850_0698|flgD	lmo0696	LMOSLCC2482_0752|flgD	LMOSLCC2755_0709|flgD	LMOSLCC2540_0708|flgD	LMOSLCC2378_0728|flgD	LMOATCC19117_0732|flgD	LMOL312_0708|flgD	LMOf2365_0732|flgD
		flagellar hook protein.	LMOSLCC2376_0676|flgE	lmo4a_0713|flgE	LMOSLCC7179_0677|flgE	LMOSLCC2479_0707|flgE	LMOSLCC2372_0709|flgE	LM5923_0731|flgE	LM5578_0776|flgE	LMOSLCC5850_0699|flgE	lmo0697	LMOSLCC2482_0753|flgE	LMOSLCC2755_0710|flgE	LMOSLCC2540_0709|flgE	LMOSLCC2378_0729|flgE	LMOATCC19117_0733|flgE	LMOL312_0709|flgE	LMOf2365_0733
		flagellar motor switch protein, putative.	LMOSLCC2376_0677|fliN-2	lmo4a_0714|fliN-2	LMOSLCC7179_0678|fliN-2	LMOSLCC2479_0708|fliN-2	LMOSLCC2372_0710|fliN-2	LM5923_0732	LM5578_0777	LMOSLCC5850_0700|fliN-2	lmo0698	LMOSLCC2482_0754|fliN-2	LMOSLCC2755_0711|fliN-2	LMOSLCC2540_0710|fliN-2	LMOSLCC2378_0730|fliN-2	LMOATCC19117_0734|fliN-2	LMOL312_0710|fliN-2	LMOf2365_0734
		flagellar motor switch protein.	LMOSLCC2376_0678|fliM	lmo4a_0715|fliM	LMOSLCC7179_0679|fliM	LMOSLCC2479_0709|fliM	LMOSLCC2372_0711|fliM	LM5923_0733|fliM	LM5578_0778|fliM	LMOSLCC5850_0701|fliM	lmo0699	LMOSLCC2482_0755|fliM	LMOSLCC2755_0712|fliM	LMOSLCC2540_0711|fliM	LMOSLCC2378_0731|fliM	LMOATCC19117_0735|fliM	LMOL312_0711|fliM	LMOf2365_0735|fliM
		flagellar motor switch domain protein.	LMOSLCC2376_0679	lmo4a_0716	LMOSLCC7179_0680	LMOSLCC2479_0710	LMOSLCC2372_0712	LM5923_0734	LM5578_0779	LMOSLCC5850_0702	lmo0700	LMOSLCC2482_0756	LMOSLCC2755_0713	LMOSLCC2540_0712	LMOSLCC2378_0732	LMOATCC19117_0736	LMOL312_0712	LMOf2365_0736
		hypothetical protein.	LMOSLCC2376_0680	lmo4a_0717	LMOSLCC7179_0681	LMOSLCC2479_0711	LMOSLCC2372_0713	LM5923_0735	LM5578_0780	LMOSLCC5850_0703	lmo0701	LMOSLCC2482_0757	LMOSLCC2755_0714	LMOSLCC2540_0713	LMOSLCC2378_0733	LMOATCC19117_0737	LMOL312_0713	LMOf2365_0737
		hypothetical protein.	LMOSLCC2376_0681	lmo4a_0718	LMOSLCC7179_0682	LMOSLCC2479_0712	LMOSLCC2372_0714	LM5923_0736	LM5578_0781	LMOSLCC5850_0704	lmo0702	LMOSLCC2482_0758	LMOSLCC2755_0715	LMOSLCC2540_0714	LMOSLCC2378_0734	LMOATCC19117_0738	LMOL312_0714	LMOf2365_0738
		hypothetical protein.	LMOSLCC2376_0682	lmo4a_0719	LMOSLCC7179_0683	LMOSLCC2479_0713	LMOSLCC2372_0715	LM5923_0737	LM5578_0782	LMOSLCC5850_0705	lmo0703	LMOSLCC2482_0759	LMOSLCC2755_0716	LMOSLCC2540_0715	LMOSLCC2378_0735	LMOATCC19117_0739	LMOL312_0715	LMOf2365_0739
		hypothetical protein.	LMOSLCC2376_0683	lmo4a_0720	LMOSLCC7179_0684	LMOSLCC2479_0714	LMOSLCC2372_0716	LM5923_0738	LM5578_0783	LMOSLCC5850_0706	lmo0704	LMOSLCC2482_0760	LMOSLCC2755_0717	LMOSLCC2540_0716	LMOSLCC2378_0736	LMOATCC19117_0740	LMOL312_0716	LMOf2365_0740
		flagellar hook-associated protein 1-related protein.	LMOSLCC2376_0684|flgK	lmo4a_0721|flgK	LMOSLCC7179_0685|flgK	LMOSLCC2479_0715|flgK	LMOSLCC2372_0717|flgK	LM5923_0739|flgK	LM5578_0784|flgK	LMOSLCC5850_0707|flgK	lmo0705	LMOSLCC2482_0761|flgK	LMOSLCC2755_0718|flgK	LMOSLCC2540_0717|flgK	LMOSLCC2378_0737|flgK	LMOATCC19117_0741|flgK	LMOL312_0717|flgK	LMOf2365_0741
		flagellar hook-associated protein 3.	LMOSLCC2376_0685|flgL	lmo4a_0722|flgL	LMOSLCC7179_0686|flgL	LMOSLCC2479_0716|flgL	LMOSLCC2372_0718|flgL	LM5923_0740|flgL	LM5578_0785|flgL	LMOSLCC5850_0708|flgL	lmo0706	LMOSLCC2482_0762|flgL	LMOSLCC2755_0719|flgL	LMOSLCC2540_0718|flgL	LMOSLCC2378_0738|flgL	LMOATCC19117_0742|flgL	LMOL312_0718|flgL	LMOf2365_0742
		flagellar hook-associated protein 2.	LMOSLCC2376_0686|fliD	lmo4a_0723|fliD	LMOSLCC7179_0687|fliD	LMOSLCC2479_0717|fliD	LMOSLCC2372_0719|fliD	LM5923_0741|fliD	LM5578_0786|fliD	LMOSLCC5850_0709|fliD	lmo0707	LMOSLCC2482_0763|fliD	LMOSLCC2755_0720|fliD	LMOSLCC2540_0719|fliD	LMOSLCC2378_0739|fliD	LMOATCC19117_0743|fliD	LMOL312_0719|fliD	LMOf2365_0743|fliD
		flagellar chaperone protein.	LMOSLCC2376_0687|fliS	lmo4a_0724|fliS	LMOSLCC7179_0688|fliS	LMOSLCC2479_0718|fliS	LMOSLCC2372_0720|fliS	LM5923_0742	LM5578_0787	LMOSLCC5850_0710|fliS	lmo0708	LMOSLCC2482_0764|fliS	LMOSLCC2755_0721|fliS	LMOSLCC2540_0720|fliS	LMOSLCC2378_0740|fliS	LMOATCC19117_0744|fliS	LMOL312_0720|fliS	LMOf2365_0744
		hypothetical protein.	LMOSLCC2376_0688	lmo4a_0725	LMOSLCC7179_0689	LMOSLCC2479_0719	LMOSLCC2372_0721	LM5923_0743	LM5578_0788	LMOSLCC5850_0711	lmo0709	LMOSLCC2482_0765	LMOSLCC2755_0722	LMOSLCC2540_0721	LMOSLCC2378_0741	LMOATCC19117_0745	LMOL312_0721	LMOf2365_0745
		flagellar basal-body rod protein.	LMOSLCC2376_0689|flgB	lmo4a_0726|flgB	LMOSLCC7179_0690|flgB	LMOSLCC2479_0720|flgB	LMOSLCC2372_0722|flgB	LM5923_0744|flgB	LM5578_0789|flgB	LMOSLCC5850_0712|flgB	lmo0710	LMOSLCC2482_0766|flgB	LMOSLCC2755_0723|flgB	LMOSLCC2540_0722|flgB	LMOSLCC2378_0742|flgB	LMOATCC19117_0746|flgB	LMOL312_0722|flgB	LMOf2365_0746|flgB
COG1558	N	flagellar basal-body rod protein.	LMOSLCC2376_0690|flgC	lmo4a_0727|flgC	LMOSLCC7179_0691|flgC	LMOSLCC2479_0721|flgC	LMOSLCC2372_0723|flgC	LM5923_0745|flgC	LM5578_0790|flgC	LMOSLCC5850_0713|flgC	lmo0711	LMOSLCC2482_0767|flgC	LMOSLCC2755_0724|flgC	LMOSLCC2540_0723|flgC	LMOSLCC2378_0743|flgC	LMOATCC19117_0747|flgC	LMOL312_0723|flgC	LMOf2365_0747|flgC
		flagellar hook-basal body complex protein.	LMOSLCC2376_0691|fliE	lmo4a_0728|fliE	LMOSLCC7179_0692|fliE	LMOSLCC2479_0722|fliE	LMOSLCC2372_0724|fliE	LM5923_0746|fliE	LM5578_0791|fliE	LMOSLCC5850_0714|fliE	lmo0712	LMOSLCC2482_0768|fliE	LMOSLCC2755_0725|fliE	LMOSLCC2540_0724|fliE	LMOSLCC2378_0744|fliE	LMOATCC19117_0748|fliE	LMOL312_0724|fliE	LMOf2365_0748
		flagellar M-ring protein.	LMOSLCC2376_0692|fliF	lmo4a_0729|fliF	LMOSLCC7179_0693|fliF	LMOSLCC2479_0723|fliF	LMOSLCC2372_0725|fliF	LM5923_0747|fliF	LM5578_0792|fliF	LMOSLCC5850_0715|fliF	lmo0713	LMOSLCC2482_0769|fliF	LMOSLCC2755_0726|fliF	LMOSLCC2540_0725|fliF	LMOSLCC2378_0745|fliF	LMOATCC19117_0749|fliF	LMOL312_0725|fliF	LMOf2365_0749|fliF
		flagellar motor switch protein.	LMOSLCC2376_0693|fliG	lmo4a_0730|fliG	LMOSLCC7179_0694|fliG	LMOSLCC2479_0724|fliG	LMOSLCC2372_0726|fliG	LM5923_0748|fliG	LM5578_0793|fliG	LMOSLCC5850_0716|fliG	lmo0714	LMOSLCC2482_0770|fliG	LMOSLCC2755_0727|fliG	LMOSLCC2540_0726|fliG	LMOSLCC2378_0746|fliG	LMOATCC19117_0750|fliG	LMOL312_0726|fliG	LMOf2365_0750|fliG
		flagellar assembly protein, putative.	LMOSLCC2376_0694|fliH	lmo4a_0731|fliH	LMOSLCC7179_0695|fliH	LMOSLCC2479_0725|fliH	LMOSLCC2372_0727|fliH	LM5923_0749|fliH	LM5578_0794|fliH	LMOSLCC5850_0717|fliH	lmo0715	LMOSLCC2482_0771|fliH	LMOSLCC2755_0728|fliH	LMOSLCC2540_0727|fliH	LMOSLCC2378_0747|fliH	LMOATCC19117_0751|fliH	LMOL312_0727|fliH	LMOf2365_0751
COG1157	NU	flagellum-specific ATP synthase.	LMOSLCC2376_0695|fliI	lmo4a_0732|fliI	LMOSLCC7179_0696|fliI	LMOSLCC2479_0726|fliI	LMOSLCC2372_0728|fliI	LM5923_0750|fliI	LM5578_0795|fliI	LMOSLCC5850_0718|fliI	lmo0716	LMOSLCC2482_0772|fliI	LMOSLCC2755_0729|fliI	LMOSLCC2540_0728|fliI	LMOSLCC2378_0748|fliI	LMOATCC19117_0752|fliI	LMOL312_0728|fliI	LMOf2365_0752|fliI
COG0741	M	transglycosylase, SLT family.	LMOSLCC2376_0696	lmo4a_0733	LMOSLCC7179_0697	LMOSLCC2479_0727	LMOSLCC2372_0729	LM5923_0751	LM5578_0796	LMOSLCC5850_0719	lmo0717	LMOSLCC2482_0773	LMOSLCC2755_0730	LMOSLCC2540_0729	LMOSLCC2378_0749	LMOATCC19117_0753	LMOL312_0729	LMOf2365_0753
		hypothetical protein.	LMOSLCC2376_0697	lmo4a_0734	LMOSLCC7179_0698	LMOSLCC2479_0728	LMOSLCC2372_0730	LM5923_0752	LM5578_0797	LMOSLCC5850_0720	lmo0718	LMOSLCC2482_0774	LMOSLCC2755_0731	LMOSLCC2540_0730	LMOSLCC2378_0750	LMOATCC19117_0754	LMOL312_0730	LMOf2365_0754
COG1695	K	transcriptional regulator, PadR family.	LMOSLCC2376_0698	lmo4a_0736	LMOSLCC7179_0699	LMOSLCC2479_0729	LMOSLCC2372_0731	LM5923_0753	LM5578_0798	LMOSLCC5850_0721	lmo0719	LMOSLCC2482_0775	LMOSLCC2755_0732	LMOSLCC2540_0731	LMOSLCC2378_0751	LMOATCC19117_0755	LMOL312_0731	LMOf2365_0755
		hypothetical protein.	LMOSLCC2376_0699	lmo4a_0737	LMOSLCC7179_0700	LMOSLCC2479_0730	LMOSLCC2372_0732	LM5923_0754	LM5578_0799	LMOSLCC5850_0722	lmo0720	LMOSLCC2482_0776	LMOSLCC2755_0733	LMOSLCC2540_0732	LMOSLCC2378_0752	LMOATCC19117_0756	LMOL312_0732	LMOf2365_0756
		fibronectin-binding protein, putative.	LMOSLCC2376_0700	lmo4a_0738	LMOSLCC7179_0701	LMOSLCC2479_0731	LMOSLCC2372_0733	LM5923_0755	LM5578_0800	LMOSLCC5850_0723	lmo0721	LMOSLCC2482_0777	LMOSLCC2755_0734	LMOSLCC2540_0733	LMOSLCC2378_0753	LMOATCC19117_0757	LMOL312_0733	LMOf2365_0757
COG0028	EH	pyruvate oxidase.	LMOSLCC2376_0701	lmo4a_0739	LMOSLCC7179_0702	LMOSLCC2479_0732	LMOSLCC2372_0734	LM5923_0756	LM5578_0801	LMOSLCC5850_0724	lmo0722	LMOSLCC2482_0778	LMOSLCC2755_0735	LMOSLCC2540_0734	LMOSLCC2378_0754	LMOATCC19117_0758	LMOL312_0734	LMOf2365_0758
		methyl-accepting chemotaxis protein, putative.	LMOSLCC2376_0702	lmo4a_0740	LMOSLCC7179_0703	LMOSLCC2479_0733	LMOSLCC2372_0735	LM5923_0757	LM5578_0802	LMOSLCC5850_0725	lmo0723	LMOSLCC2482_0779	LMOSLCC2755_0736	LMOSLCC2540_0735	LMOSLCC2378_0755	LMOATCC19117_0759	LMOL312_0735	LMOf2365_0759
		secreted protein, putative.	LMOSLCC2376_0703	lmo4a_0741	LMOSLCC7179_0704	LMOSLCC2479_0734	LMOSLCC2372_0736	LM5923_0758	LM5578_0803	LMOSLCC5850_0726	lmo0724	LMOSLCC2482_0780	LMOSLCC2755_0737	LMOSLCC2540_0736	LMOSLCC2378_0756	LMOATCC19117_0760	LMOL312_0736	LMOf2365_0760
		cell wall surface anchor family protein (LPXTG motif).	LMOSLCC2376_0704	lmo4a_0742	LMOSLCC7179_0705	LMOSLCC2479_0735	LMOSLCC2372_0737	LM5923_0759	LM5578_0804	LMOSLCC5850_0727	lmo0725	LMOSLCC2482_0781	LMOSLCC2755_0738	LMOSLCC2540_0737	LMOSLCC2378_0757	LMOATCC19117_0761	LMOL312_0737	LMOf2365_0761
COG0449	M	L-glutamine-D-fructose-6-phosphate amidotransferase.	LMOSLCC2376_0706|glmS	lmo4a_0743|glmS	LMOSLCC7179_0706|glmS	LMOSLCC2479_0736|glmS	LMOSLCC2372_0738|glmS	LM5923_0761	LM5578_0806	LMOSLCC5850_0729|glmS	lmo0727	LMOSLCC2482_0782|glmS	LMOSLCC2755_0739|glmS	LMOSLCC2540_0738|glmS	LMOSLCC2378_0758|glmS	LMOATCC19117_0762|glmS	LMOL312_0738|glmS	LMOf2365_0762|glmS
		riboflavin kinase/FMN adenylyltransferase, putative.	LMOSLCC2376_0707	lmo4a_0744	LMOSLCC7179_0707	LMOSLCC2479_0737	LMOSLCC2372_0739	LM5923_0762	LM5578_0807	LMOSLCC5850_0730	lmo0728	LMOSLCC2482_0783	LMOSLCC2755_0740	LMOSLCC2540_0739	LMOSLCC2378_0759	LMOATCC19117_0763	LMOL312_0739	LMOf2365_0763
		hypothetical protein.	LMOSLCC2376_0708	lmo4a_0745	LMOSLCC7179_0708	LMOSLCC2479_0738	LMOSLCC2372_0740	LM5923_0763	LM5578_0808	LMOSLCC5850_0731	lmo0729	LMOSLCC2482_0784	LMOSLCC2755_0741	LMOSLCC2540_0740	LMOSLCC2378_0760	LMOATCC19117_0764	LMOL312_0740	LMOf2365_0764
		hypothetical protein.	LMOSLCC2376_0709	lmo4a_0746	LMOSLCC7179_0709	LMOSLCC2479_0739	LMOSLCC2372_0741	LM5923_0764	LM5578_0809	LMOSLCC5850_0732	lmo0730	LMOSLCC2482_0785	LMOSLCC2755_0742	LMOSLCC2540_0741	LMOSLCC2378_0761	LMOATCC19117_0765	LMOL312_0741	LMOf2365_0765
		membrane protein, putative.	LMOSLCC2376_0710	lmo4a_0747	LMOSLCC7179_0710	LMOSLCC2479_0740	LMOSLCC2372_0742	LM5923_0765	LM5578_0810	LMOSLCC5850_0733	lmo0731	LMOSLCC2482_0786	LMOSLCC2755_0743	LMOSLCC2540_0742	LMOSLCC2378_0762	LMOATCC19117_0766	LMOL312_0742	LMOf2365_0766
		leucine-rich repeat domain protein (LPXTG motif).	LMOSLCC2376_0712	lmo4a_0750	LMOSLCC7179_0711	LMOSLCC2479_0741	LMOSLCC2372_0743	LM5923_0767	LM5578_0812	LMOSLCC5850_0735	lmo0732	LMOSLCC2482_0788	LMOSLCC2755_0745	LMOSLCC2540_0744	LMOSLCC2378_0764	LMOATCC19117_0767	LMOL312_0744	LMOf2365_0768
		DNA-binding protein.	LMOSLCC2376_0713	lmo4a_0751	LMOSLCC7179_0712	LMOSLCC2479_0742	LMOSLCC2372_0744	LM5923_0768	LM5578_0813	LMOSLCC5850_0736	lmo0733	LMOSLCC2482_0789	LMOSLCC2755_0746	LMOSLCC2540_0745	LMOSLCC2378_0765	LMOATCC19117_0768	LMOL312_0745	LMOf2365_0769
COG1725	K	transcriptional regulator, GntR family.	LMOSLCC2376_0715	lmo4a_0753	LMOSLCC7179_0721	LMOSLCC2479_0750	LMOSLCC2372_0752	LM5923_0776	LM5578_0821	LMOSLCC5850_0744	lmo0741	LMOSLCC2482_0791	LMOSLCC2755_0748	LMOSLCC2540_0747	LMOSLCC2378_0767	LMOATCC19117_0770	LMOL312_0747	LMOf2365_0771
		ABC transporter, ATP-binding protein.	LMOSLCC2376_0716	lmo4a_0754	LMOSLCC7179_0722	LMOSLCC2479_0751	LMOSLCC2372_0753	LM5923_0777	LM5578_0822	LMOSLCC5850_0745	lmo0742	LMOSLCC2482_0792	LMOSLCC2755_0749	LMOSLCC2540_0748	LMOSLCC2378_0768	LMOATCC19117_0771	LMOL312_0748	LMOf2365_0772
		ABC transporter, permease protein, putative.	LMOSLCC2376_0717	lmo4a_0755	LMOSLCC7179_0723	LMOSLCC2479_0752	LMOSLCC2372_0754	LM5923_0778	LM5578_0823	LMOSLCC5850_0746	lmo0743	LMOSLCC2482_0793	LMOSLCC2755_0750	LMOSLCC2540_0749	LMOSLCC2378_0769	LMOATCC19117_0772	LMOL312_0749	LMOf2365_0773
		ABC transporter, ATP-binding/permease protein.	LMOSLCC2376_0718	lmo4a_0756	LMOSLCC7179_0724	LMOSLCC2479_0753	LMOSLCC2372_0755	LM5923_0779	LM5578_0824	LMOSLCC5850_0747	lmo0744	LMOSLCC2482_0794	LMOSLCC2755_0751	LMOSLCC2540_0750	LMOSLCC2378_0770	LMOATCC19117_0773	LMOL312_0750	LMOf2365_0774
		hypothetical protein.	LMOSLCC2376_0719	lmo4a_0757	LMOSLCC7179_0725	LMOSLCC2479_0754	LMOSLCC2372_0756	LM5923_0780	LM5578_0825	LMOSLCC5850_0748	lmo0745	LMOSLCC2482_0795	LMOSLCC2755_0752	LMOSLCC2540_0751	LMOSLCC2378_0771	LMOATCC19117_0774	LMOL312_0751	LMOf2365_0775
		lipase/acylhydrolase, putative.	LMOSLCC2376_0722	lmo4a_0767	LMOSLCC7179_0732	LMOSLCC2479_0763	LMOSLCC2372_0765	LM5923_0790	LM5578_0835	LMOSLCC5850_0755	lmo0755	LMOSLCC2482_0799	LMOSLCC2755_0756	LMOSLCC2540_0755	LMOSLCC2378_0775	LMOATCC19117_0779	LMOL312_0755	LMOf2365_0779
COG1131	V	ABC transporter, ATP-binding protein.	LMOSLCC2376_0723	lmo4a_0768	LMOSLCC7179_0733	LMOSLCC2479_0764	LMOSLCC2372_0766	LM5923_0791	LM5578_0836	LMOSLCC5850_0756	lmo0756	LMOSLCC2482_0800	LMOSLCC2755_0757	LMOSLCC2540_0756	LMOSLCC2378_0776	LMOATCC19117_0780	LMOL312_0756	LMOf2365_0780
		ABC transporter, permease protein.	LMOSLCC2376_0724	lmo4a_0769	LMOSLCC7179_0734	LMOSLCC2479_0765	LMOSLCC2372_0767	LM5923_0792	LM5578_0837	LMOSLCC5850_0757	lmo0757	LMOSLCC2482_0801	LMOSLCC2755_0758	LMOSLCC2540_0757	LMOSLCC2378_0777	LMOATCC19117_0781	LMOL312_0757	LMOf2365_0781
		glyoxalase family protein.	LMOSLCC2376_0725	lmo4a_0770	LMOSLCC7179_0735	LMOSLCC2479_0766	LMOSLCC2372_0768	LM5923_0793	LM5578_0838	LMOSLCC5850_0758	lmo0758	LMOSLCC2482_0802	LMOSLCC2755_0759	LMOSLCC2540_0758	LMOSLCC2378_0778	LMOATCC19117_0782	LMOL312_0758	LMOf2365_0782
COG0346	E	glyoxalase family protein.	LMOSLCC2376_0726	lmo4a_0771	LMOSLCC7179_0736	LMOSLCC2479_0767	LMOSLCC2372_0769	LM5923_0794	LM5578_0839	LMOSLCC5850_0759	lmo0759	LMOSLCC2482_0803	LMOSLCC2755_0760	LMOSLCC2540_0759	LMOSLCC2378_0779	LMOATCC19117_0783	LMOL312_0759	LMOf2365_0783
COG0400	R	carboxylesterase, putative.	LMOSLCC2376_0727	lmo4a_0772	LMOSLCC7179_0737	LMOSLCC2479_0768	LMOSLCC2372_0770	LM5923_0795	LM5578_0840	LMOSLCC5850_0760	lmo0760	LMOSLCC2482_0804	LMOSLCC2755_0761	LMOSLCC2540_0760	LMOSLCC2378_0780	LMOATCC19117_0784	LMOL312_0760	LMOf2365_0784
COG1853	R	FMN-binding split barrel domain protein.	LMOSLCC2376_0728	lmo4a_0773	LMOSLCC7179_0738	LMOSLCC2479_0769	LMOSLCC2372_0771	LM5923_0796	LM5578_0841	LMOSLCC5850_0761	lmo0761	LMOSLCC2482_0805	LMOSLCC2755_0762	LMOSLCC2540_0761	LMOSLCC2378_0781	LMOATCC19117_0785	LMOL312_0761	LMOf2365_0785
COG2262	R	hflX family GTP-binding protein.	LMOSLCC2376_0729	lmo4a_0774	LMOSLCC7179_0739	LMOSLCC2479_0770	LMOSLCC2372_0772	LM5923_0797	LM5578_0842	LMOSLCC5850_0762	lmo0762	LMOSLCC2482_0806	LMOSLCC2755_0763	LMOSLCC2540_0762	LMOSLCC2378_0782	LMOATCC19117_0786	LMOL312_0762	LMOf2365_0786
		Ser/Thr protein phosphatase family protein.	LMOSLCC2376_0730	lmo4a_0775	LMOSLCC7179_0740	LMOSLCC2479_0771	LMOSLCC2372_0773	LM5923_0798	LM5578_0843	LMOSLCC5850_0763	lmo0763	LMOSLCC2482_0807	LMOSLCC2755_0764	LMOSLCC2540_0763	LMOSLCC2378_0783	LMOATCC19117_0787	LMOL312_0763	LMOf2365_0787
COG0095	H	lipoyltransferase and lipoate-protein ligase.	LMOSLCC2376_0731	lmo4a_0776	LMOSLCC7179_0741	LMOSLCC2479_0772	LMOSLCC2372_0774	LM5923_0799	LM5578_0844	LMOSLCC5850_0764	lmo0764	LMOSLCC2482_0808	LMOSLCC2755_0765	LMOSLCC2540_0764	LMOSLCC2378_0784	LMOATCC19117_0788	LMOL312_0764	LMOf2365_0788
		hypothetical protein.	LMOSLCC2376_0738	lmo4a_0777	LMOSLCC7179_0748	LMOSLCC2479_0779	LMOSLCC2372_0781	LM5923_0806	LM5578_0851	LMOSLCC5850_0771	lmo0771	LMOSLCC2482_0815	LMOSLCC2755_0772	LMOSLCC2540_0771	LMOSLCC2378_0785	LMOATCC19117_0789	LMOL312_0771	LMOf2365_0789
		transcriptional regulator, GntR family.	LMOSLCC2376_0739	lmo4a_0778	LMOSLCC7179_0749	LMOSLCC2479_0780	LMOSLCC2372_0782	LM5923_0807	LM5578_0852	LMOSLCC5850_0772	lmo0772	LMOSLCC2482_0816	LMOSLCC2755_0773	LMOSLCC2540_0772	LMOSLCC2378_0786	LMOATCC19117_0790	LMOL312_0772	LMOf2365_0790
COG0604	CR	alcohol dehydrogenase, zinc-dependent.	LMOSLCC2376_0740	lmo4a_0779	LMOSLCC7179_0750	LMOSLCC2479_0781	LMOSLCC2372_0783	LM5923_0808	LM5578_0853	LMOSLCC5850_0773	lmo0773	LMOSLCC2482_0817	LMOSLCC2755_0774	LMOSLCC2540_0773	LMOSLCC2378_0787	LMOATCC19117_0791	LMOL312_0773	LMOf2365_0791
		hypothetical protein.	LMOSLCC2376_0741	lmo4a_0780	LMOSLCC7179_0751	LMOSLCC2479_0782	LMOSLCC2372_0784	LM5923_0809	LM5578_0854	LMOSLCC5850_0774	lmo0774	LMOSLCC2482_0818	LMOSLCC2755_0775	LMOSLCC2540_0774	LMOSLCC2378_0788	LMOATCC19117_0792	LMOL312_0774	LMOf2365_0792
		hypothetical protein.	LMOSLCC2376_0742	lmo4a_0781	LMOSLCC7179_0752	LMOSLCC2479_0783	LMOSLCC2372_0785	LM5923_0810	LM5578_0855	LMOSLCC5850_0775	lmo0775	LMOSLCC2482_0819	LMOSLCC2755_0776	LMOSLCC2540_0775	LMOSLCC2378_0789	LMOATCC19117_0793	LMOL312_0775	LMOf2365_0793
COG1940	GK	ROK family repressor/kinase.	LMOSLCC2376_0743	lmo4a_0782	LMOSLCC7179_0753	LMOSLCC2479_0784	LMOSLCC2372_0786	LM5923_0811	LM5578_0856	LMOSLCC5850_0776	lmo0776	LMOSLCC2482_0820	LMOSLCC2755_0777	LMOSLCC2540_0776	LMOSLCC2378_0790	LMOATCC19117_0794	LMOL312_0776	LMOf2365_0794
		hypothetical protein.	LMOSLCC2376_0744	lmo4a_0783	LMOSLCC7179_0754	LMOSLCC2479_0785	LMOSLCC2372_0787	LM5923_0812	LM5578_0857	LMOSLCC5850_0777	lmo0777	LMOSLCC2482_0821	LMOSLCC2755_0778	LMOSLCC2540_0777	LMOSLCC2378_0791	LMOATCC19117_0795	LMOL312_0777	LMOf2365_0795
		membrane protein, putative.	LMOSLCC2376_0745	lmo4a_0784	LMOSLCC7179_0756	LMOSLCC2479_0787	LMOSLCC2372_0789	LM5923_0814	LM5578_0859	LMOSLCC5850_0779	lmo0779	LMOSLCC2482_0823	LMOSLCC2755_0780	LMOSLCC2540_0779	LMOSLCC2378_0793	LMOATCC19117_0797	LMOL312_0779	LMOf2365_0797
COG3716	G	PTS system, mannose specific, IID component.	LMOSLCC2376_0748	lmo4a_0787	LMOSLCC7179_0758	LMOSLCC2479_0789	LMOSLCC2372_0791	LM5923_0816	LM5578_0861	LMOSLCC5850_0781	lmo0781	LMOSLCC2482_0824	LMOSLCC2755_0781	LMOSLCC2540_0780	LMOSLCC2378_0794	LMOATCC19117_0798	LMOL312_0780	LMOf2365_0798
COG3715	G	PTS system, mannose specific, IIC component.	LMOSLCC2376_0749	lmo4a_0788	LMOSLCC7179_0759	LMOSLCC2479_0790	LMOSLCC2372_0792	LM5923_0817	LM5578_0862	LMOSLCC5850_0782	lmo0782	LMOSLCC2482_0825	LMOSLCC2755_0782	LMOSLCC2540_0781	LMOSLCC2378_0795	LMOATCC19117_0799	LMOL312_0781	LMOf2365_0799
		sigma-54 dependent transcriptional regulator, putative.	LMOSLCC2376_0753	lmo4a_0792	LMOSLCC7179_0762	LMOSLCC2479_0793	LMOSLCC2372_0795	LM5923_0820	LM5578_0865	LMOSLCC5850_0785	lmo0785	LMOSLCC2482_0828	LMOSLCC2755_0785	LMOSLCC2540_0784	LMOSLCC2378_0798	LMOATCC19117_0802	LMOL312_0784	LMOf2365_0801
COG1182	I	acyl-carrier protein phosphodiesterase, putative.	LMOSLCC2376_0754	lmo4a_0793	LMOSLCC7179_0763	LMOSLCC2479_0794	LMOSLCC2372_0796	LM5923_0821	LM5578_0866	LMOSLCC5850_0786	lmo0786	LMOSLCC2482_0829	LMOSLCC2755_0786	LMOSLCC2540_0785	LMOSLCC2378_0799	LMOATCC19117_0803	LMOL312_0785	LMOf2365_0802
COG0833	E	amino acid permease.	LMOSLCC2376_0755	lmo4a_0794	LMOSLCC7179_0764	LMOSLCC2479_0795	LMOSLCC2372_0797	LM5923_0822	LM5578_0867	LMOSLCC5850_0787	lmo0787	LMOSLCC2482_0830	LMOSLCC2755_0787	LMOSLCC2540_0786	LMOSLCC2378_0800	LMOATCC19117_0804	LMOL312_0786	LMOf2365_0803
		activator of (R)-2-hydroxyglutaryl-coA dehydratase, putative.	LMOSLCC2376_0756	lmo4a_0795	LMOSLCC7179_0765	LMOSLCC2479_0796	LMOSLCC2372_0798	LM5923_0823	LM5578_0868	LMOSLCC5850_0788	lmo0788	LMOSLCC2482_0831	LMOSLCC2755_0788	LMOSLCC2540_0787	LMOSLCC2378_0801	LMOATCC19117_0805	LMOL312_0787	LMOf2365_0804
		phenazine biosynthesis protein.	LMOSLCC2376_0757|phzF	lmo4a_0796|phzF	LMOSLCC7179_0766|phzF	LMOSLCC2479_0797|phzF	LMOSLCC2372_0799|phzF	LM5923_0824	LM5578_0869	LMOSLCC5850_0789|phzF	lmo0789	LMOSLCC2482_0833|phzF	LMOSLCC2755_0790|phzF	LMOSLCC2540_0789|phzF	LMOSLCC2378_0803|phzF	LMOATCC19117_0807|phzF	LMOL312_0789|phzF	LMOf2365_0806
COG2606	S	ebsC family transcription regulator, putative.	LMOSLCC2376_0758	lmo4a_0797	LMOSLCC7179_0767	LMOSLCC2479_0798	LMOSLCC2372_0800	LM5923_0825	LM5578_0870	LMOSLCC5850_0790	lmo0790	LMOSLCC2482_0834	LMOSLCC2755_0791	LMOSLCC2540_0790	LMOSLCC2378_0804	LMOATCC19117_0808	LMOL312_0790	LMOf2365_0807
		lipoprotein, putative.	LMOSLCC2376_0759	lmo4a_0798	LMOSLCC7179_0768	LMOSLCC2479_0799	LMOSLCC2372_0801	LM5923_0826	LM5578_0871	LMOSLCC5850_0791	lmo0791	LMOSLCC2482_0835	LMOSLCC2755_0792	LMOSLCC2540_0791	LMOSLCC2378_0805	LMOATCC19117_0809	LMOL312_0791	LMOf2365_0808
COG1811	R	membrane protein, putative.	LMOSLCC2376_0761	lmo4a_0800	LMOSLCC7179_0770	LMOSLCC2479_0801	LMOSLCC2372_0803	LM5923_0828	LM5578_0873	LMOSLCC5850_0793	lmo0793	LMOSLCC2482_0837	LMOSLCC2755_0794	LMOSLCC2540_0793	LMOSLCC2378_0807	LMOATCC19117_0811	LMOL312_0793	LMOf2365_0810
COG2910	R	hypothetical protein.	LMOSLCC2376_0762	lmo4a_0801	LMOSLCC7179_0771	LMOSLCC2479_0802	LMOSLCC2372_0804	LM5923_0829	LM5578_0874	LMOSLCC5850_0794	lmo0794	LMOSLCC2482_0838	LMOSLCC2755_0795	LMOSLCC2540_0794	LMOSLCC2378_0808	LMOATCC19117_0812	LMOL312_0794	LMOf2365_0811
COG2962	R	RarD protein.	LMOSLCC2376_0763	lmo4a_0802	LMOSLCC7179_0772	LMOSLCC2479_0803	LMOSLCC2372_0805	LM5923_0830	LM5578_0875	LMOSLCC5850_0795	lmo0795	LMOSLCC2482_0839	LMOSLCC2755_0796	LMOSLCC2540_0795	LMOSLCC2378_0809	LMOATCC19117_0813	LMOL312_0795	LMOf2365_0812
COG2353	S	hypothetical protein.	LMOSLCC2376_0764	lmo4a_0803	LMOSLCC7179_0773	LMOSLCC2479_0804	LMOSLCC2372_0806	LM5923_0831	LM5578_0876	LMOSLCC5850_0796	lmo0796	LMOSLCC2482_0840	LMOSLCC2755_0797	LMOSLCC2540_0796	LMOSLCC2378_0810	LMOATCC19117_0814	LMOL312_0796	LMOf2365_0813
		transcriptional regulator, MarR family.	LMOSLCC2376_0765	lmo4a_0804	LMOSLCC7179_0774	LMOSLCC2479_0805	LMOSLCC2372_0807	LM5923_0832	LM5578_0877	LMOSLCC5850_0797	lmo0797	LMOSLCC2482_0841	LMOSLCC2755_0798	LMOSLCC2540_0797	LMOSLCC2378_0811	LMOATCC19117_0815	LMOL312_0797	LMOf2365_0814
COG0833	E	lysine-specific permease.	LMOSLCC2376_0766|lysP	lmo4a_0805|lysP	LMOSLCC7179_0775|lysP	LMOSLCC2479_0806|lysP	LMOSLCC2372_0808|lysP	LM5923_0833	LM5578_0878	LMOSLCC5850_0798|lysP	lmo0798	LMOSLCC2482_0842|lysP	LMOSLCC2755_0799|lysP	LMOSLCC2540_0798|lysP	LMOSLCC2378_0812|lysP	LMOATCC19117_0816|lysP	LMOL312_0798|lysP	LMOf2365_0815
		blue-light photoreceptor.	LMOSLCC2376_0767	lmo4a_0806	LMOSLCC7179_0776	LMOSLCC2479_0807	LMOSLCC2372_0809	LM5923_0834	LM5578_0879	LMOSLCC5850_0799	lmo0799	LMOSLCC2482_0843	LMOSLCC2755_0800	LMOSLCC2540_0799	LMOSLCC2378_0813	LMOATCC19117_0817	LMOL312_0799	LMOf2365_0816
		hypothetical protein.	LMOSLCC2376_0768	lmo4a_0807	LMOSLCC7179_0777	LMOSLCC2479_0808	LMOSLCC2372_0810	LM5923_0835	LM5578_0880	LMOSLCC5850_0800	lmo0800	LMOSLCC2482_0844	LMOSLCC2755_0801	LMOSLCC2540_0800	LMOSLCC2378_0814	LMOATCC19117_0818	LMOL312_0800	LMOf2365_0817
COG2357	S	GTP-pyrophosphokinase, putative.	LMOSLCC2376_0769	lmo4a_0808	LMOSLCC7179_0779	LMOSLCC2479_0810	LMOSLCC2372_0812	LM5923_0836	LM5578_0881	LMOSLCC5850_0802	lmo0802	LMOSLCC2482_0845	LMOSLCC2755_0802	LMOSLCC2540_0801	LMOSLCC2378_0815	LMOATCC19117_0819	LMOL312_0801	LMOf2365_0818
COG0025	P	Na+/H+ antiporter.	LMOSLCC2376_0770	lmo4a_0809	LMOSLCC7179_0780	LMOSLCC2479_0811	LMOSLCC2372_0813	LM5923_0837	LM5578_0882	LMOSLCC5850_0803	lmo0803	LMOSLCC2482_0846	LMOSLCC2755_0803	LMOSLCC2540_0802	LMOSLCC2378_0816	LMOATCC19117_0820	LMOL312_0802	LMOf2365_0819
		hypothetical protein.	LMOSLCC2376_0771	lmo4a_0810	LMOSLCC7179_0781	LMOSLCC2479_0812	LMOSLCC2372_0814	LM5923_0838	LM5578_0883	LMOSLCC5850_0804	lmo0804	LMOSLCC2482_0847	LMOSLCC2755_0804	LMOSLCC2540_0803	LMOSLCC2378_0817	LMOATCC19117_0821	LMOL312_0803	LMOf2365_0820
		hypothetical protein.	LMOSLCC2376_0772	lmo4a_0811	LMOSLCC7179_0782	LMOSLCC2479_0813	LMOSLCC2372_0815	LM5923_0839	LM5578_0884	LMOSLCC5850_0805	lmo0805	LMOSLCC2482_0848	LMOSLCC2755_0805	LMOSLCC2540_0804	LMOSLCC2378_0818	LMOATCC19117_0822	LMOL312_0804	LMOf2365_0821
		transcriptional regulator, Cro/CI family.	LMOSLCC2376_0773	lmo4a_0812	LMOSLCC7179_0783	LMOSLCC2479_0814	LMOSLCC2372_0816	LM5923_0840	LM5578_0885	LMOSLCC5850_0806	lmo0806	LMOSLCC2482_0849	LMOSLCC2755_0806	LMOSLCC2540_0805	LMOSLCC2378_0819	LMOATCC19117_0823	LMOL312_0805	LMOf2365_0822
COG1116	P	spermidine/putrescine ABC transporter, ATP-binding protein.	LMOSLCC2376_0774|potA	lmo4a_0813|potA	LMOSLCC7179_0784|potA	LMOSLCC2479_0815|potA	LMOSLCC2372_0817|potA	LM5923_0841	LM5578_0886	LMOSLCC5850_0807|potA	lmo0807	LMOSLCC2482_0850|potA	LMOSLCC2755_0807|potA	LMOSLCC2540_0806|potA	LMOSLCC2378_0820|potA	LMOATCC19117_0824|potA	LMOL312_0806|potA	LMOf2365_0823
COG1176	E	spermidine/putrescine ABC transporter, permease protein.	LMOSLCC2376_0775|potB	lmo4a_0814|potB	LMOSLCC7179_0785|potB	LMOSLCC2479_0816|potB	LMOSLCC2372_0818|potB	LM5923_0842	LM5578_0887	LMOSLCC5850_0808|potB	lmo0808	LMOSLCC2482_0851|potB	LMOSLCC2755_0808|potB	LMOSLCC2540_0807|potB	LMOSLCC2378_0821|potB	LMOATCC19117_0825|potB	LMOL312_0807|potB	LMOf2365_0824
COG1177	E	spermidine/putrescine ABC transporter, permease protein.	LMOSLCC2376_0776|potC	lmo4a_0815|potC	LMOSLCC7179_0786|potC	LMOSLCC2479_0817|potC	LMOSLCC2372_0819|potC	LM5923_0843	LM5578_0888	LMOSLCC5850_0809|potC	lmo0809	LMOSLCC2482_0852|potC	LMOSLCC2755_0809|potC	LMOSLCC2540_0808|potC	LMOSLCC2378_0822|potC	LMOATCC19117_0826|potC	LMOL312_0808|potC	LMOf2365_0825
COG0687	E	spermidine/putrescine ABC transporter, substrate-binding protein.	LMOSLCC2376_0777|potD	lmo4a_0816|potD	LMOSLCC7179_0787|potD	LMOSLCC2479_0818|potD	LMOSLCC2372_0820|potD	LM5923_0844	LM5578_0889	LMOSLCC5850_0810|potD	lmo0810	LMOSLCC2482_0853|potD	LMOSLCC2755_0810|potD	LMOSLCC2540_0809|potD	LMOSLCC2378_0823|potD	LMOATCC19117_0827|potD	LMOL312_0809|potD	LMOf2365_0826
		carbonic anhydrase.	LMOSLCC2376_0778|cah	lmo4a_0824|cah	LMOSLCC7179_0788|cah	LMOSLCC2479_0819|cah	LMOSLCC2372_0821|cah	LM5923_0845	LM5578_0890	LMOSLCC5850_0811|cah	lmo0811	LMOSLCC2482_0854|cah	LMOSLCC2755_0811|cah	LMOSLCC2540_0810|cah	LMOSLCC2378_0824|cah	LMOATCC19117_0828|cah	LMOL312_0810|cah	LMOf2365_0827|cah
		HD domain protein.	LMOSLCC2376_0779	lmo4a_0825	LMOSLCC7179_0789	LMOSLCC2479_0820	LMOSLCC2372_0822	LM5923_0846	LM5578_0891	LMOSLCC5850_0812	lmo0812	LMOSLCC2482_0855	LMOSLCC2755_0812	LMOSLCC2540_0811	LMOSLCC2378_0825	LMOATCC19117_0829	LMOL312_0811	LMOf2365_0828
COG1940	GK	fructokinase.	LMOSLCC2376_0780|scrK	lmo4a_0826|scrK	LMOSLCC7179_0790|scrK	LMOSLCC2479_0821|scrK	LMOSLCC2372_0823|scrK	LM5923_0847	LM5578_0892	LMOSLCC5850_0813|scrK	lmo0813	LMOSLCC2482_0856|scrK	LMOSLCC2755_0813|scrK	LMOSLCC2540_0812|scrK	LMOSLCC2378_0826|scrK	LMOATCC19117_0830|scrK	LMOL312_0812|scrK	LMOf2365_0829|scrK
COG2070	R	enoyl-(acyl-carrier-protein) reductase.	LMOSLCC2376_0781, LMOSLCC2376_2126	lmo4a_0827, lmo4a_2230	LMOSLCC7179_0791, LMOSLCC7179_2148	LMOSLCC2479_0822, LMOSLCC2479_2235	LMOSLCC2372_0824, LMOSLCC2372_2238	LM5923_0848, LM5923_2324	LM5578_0893, LM5578_2373	LMOSLCC5850_0814, LMOSLCC5850_2238	lmo0814, lmo2170	LMOSLCC2482_0857, LMOSLCC2482_2234	LMOSLCC2755_0814, LMOSLCC2755_2237	LMOSLCC2540_0813, LMOSLCC2540_2268	LMOSLCC2378_0827, LMOSLCC2378_2200	LMOATCC19117_0831, LMOATCC19117_2194	LMOL312_0813, LMOL312_2188	LMOf2365_0830, LMOf2365_2202
		hypothetical protein.	LMOSLCC2376_0784	lmo4a_0829	LMOSLCC7179_0794	LMOSLCC2479_0825	LMOSLCC2372_0827	LM5923_0851	LM5578_0896	LMOSLCC5850_0817	lmo0817	LMOSLCC2482_0860	LMOSLCC2755_0817	LMOSLCC2540_0816	LMOSLCC2378_0833	LMOATCC19117_0837	LMOL312_0819	LMOf2365_0836
COG0474	P	cation transport ATPase.	LMOSLCC2376_0785	lmo4a_0830	LMOSLCC7179_0795	LMOSLCC2479_0826	LMOSLCC2372_0828	LM5923_0852	LM5578_0897	LMOSLCC5850_0818	lmo0818	LMOSLCC2482_0861	LMOSLCC2755_0818	LMOSLCC2540_0817	LMOSLCC2378_0834	LMOATCC19117_0838	LMOL312_0820	LMOf2365_0837
		hypothetical protein.	LMOSLCC2376_0786	lmo4a_0831	LMOSLCC7179_0796	LMOSLCC2479_0827	LMOSLCC2372_0829	LM5923_0853	LM5578_0898	LMOSLCC5850_0819	lmo0819	LMOSLCC2482_0862	LMOSLCC2755_0819	LMOSLCC2540_0818	LMOSLCC2378_0835	LMOATCC19117_0839	LMOL312_0821	LMOf2365_0838
		acetyltransferase, GNAT family.	LMOSLCC2376_0787	lmo4a_0832	LMOSLCC7179_0797	LMOSLCC2479_0828	LMOSLCC2372_0830	LM5923_0854	LM5578_0899	LMOSLCC5850_0820	lmo0820	LMOSLCC2482_0863	LMOSLCC2755_0820	LMOSLCC2540_0819	LMOSLCC2378_0836	LMOATCC19117_0840	LMOL312_0822	LMOf2365_0839
		lipoprotein, putative.	LMOSLCC2376_0788	lmo4a_0833	LMOSLCC7179_0798	LMOSLCC2479_0829	LMOSLCC2372_0831	LM5923_0855	LM5578_0900	LMOSLCC5850_0821	lmo0821	LMOSLCC2482_0864	LMOSLCC2755_0821	LMOSLCC2540_0820	LMOSLCC2378_0837	LMOATCC19117_0841	LMOL312_0823	LMOf2365_0840
COG0789	K	transcriptional regulator, MerR family.	LMOSLCC2376_0789	lmo4a_0834	LMOSLCC7179_0799	LMOSLCC2479_0830	LMOSLCC2372_0832	LM5923_0856	LM5578_0901	LMOSLCC5850_0822	lmo0822	LMOSLCC2482_0865	LMOSLCC2755_0822	LMOSLCC2540_0821	LMOSLCC2378_0838	LMOATCC19117_0842	LMOL312_0824	LMOf2365_0841
COG0656	R	oxidoreductase, aldo/keto reductase family.	LMOSLCC2376_0790	lmo4a_0835	LMOSLCC7179_0800	LMOSLCC2479_0831	LMOSLCC2372_0833	LM5923_0857	LM5578_0902	LMOSLCC5850_0823	lmo0823	LMOSLCC2482_0866	LMOSLCC2755_0823	LMOSLCC2540_0822	LMOSLCC2378_0839	LMOATCC19117_0843	LMOL312_0825	LMOf2365_0842
		hypothetical protein.	LMOSLCC2376_0791	lmo4a_0836	LMOSLCC7179_0801	LMOSLCC2479_0832	LMOSLCC2372_0834	LM5923_0858	LM5578_0903	LMOSLCC5850_0824	lmo0824	LMOSLCC2482_0867	LMOSLCC2755_0824	LMOSLCC2540_0823	LMOSLCC2378_0840	LMOATCC19117_0844	LMOL312_0826	LMOf2365_0843
		pyruvate flavodoxin/ferredoxin oxidoreductase.	LMOSLCC2376_0794	lmo4a_0839	LMOSLCC7179_0805	LMOSLCC2479_0837	LMOSLCC2372_0839	LM5923_0863|nifJ	LM5578_0908|nifJ	LMOSLCC5850_0827	lmo0829|nifJ	LMOSLCC2482_0870	LMOSLCC2755_0827	LMOSLCC2540_0826	LMOSLCC2378_0843	LMOATCC19117_0847	LMOL312_0829	LMOf2365_0846
		fructose-1,6-bisphosphatase.	LMOSLCC2376_0795|fbp	lmo4a_0840|fbp	LMOSLCC7179_0806|fbp	LMOSLCC2479_0838|fbp	LMOSLCC2372_0840|fbp	LM5923_0864|fbp	LM5578_0909|fbp	LMOSLCC5850_0828|fbp	lmo0830|fbp	LMOSLCC2482_0871|fbp	LMOSLCC2755_0828|fbp	LMOSLCC2540_0827|fbp	LMOSLCC2378_0844|fbp	LMOATCC19117_0848|fbp	LMOL312_0830|fbp	LMOf2365_0847
		permease, putative.	LMOSLCC2376_0797	lmo4a_0841	LMOSLCC7179_0807	LMOSLCC2479_0839	LMOSLCC2372_0841	LM5923_0865	LM5578_0910	LMOSLCC5850_0829	lmo0831	LMOSLCC2482_0872	LMOSLCC2755_0829	LMOSLCC2540_0828	LMOSLCC2378_0845	LMOATCC19117_0849	LMOL312_0831	LMOf2365_0848
COG2963	L	transposase, IS3 family, putative.	LMOSLCC2376_0798	lmo4a_0842	LMOSLCC7179_0808	LMOSLCC2479_0840	LMOSLCC2372_0842	LM5923_0866	LM5578_0911	LMOSLCC5850_0830	lmo0832	LMOSLCC2482_0873	LMOSLCC2755_0830	LMOSLCC2540_0829	LMOSLCC2378_0846	LMOATCC19117_0850	LMOL312_0832	LMOf2365_0849
		transcriptional activator, putative.	LMOSLCC2376_0799	lmo4a_0843	LMOSLCC7179_0809	LMOSLCC2479_0841	LMOSLCC2372_0843	LM5923_0867	LM5578_0912	LMOSLCC5850_0831	lmo0833	LMOSLCC2482_0874	LMOSLCC2755_0831	LMOSLCC2540_0830	LMOSLCC2378_0847	LMOATCC19117_0851	LMOL312_0833	LMOf2365_0850
		hypothetical protein.	LMOSLCC2376_0801	lmo4a_0845	LMOSLCC7179_0810	LMOSLCC2479_0842	LMOSLCC2372_0844	LM5923_0868	LM5578_0913	LMOSLCC5850_0832	lmo0834	LMOSLCC2482_0875	LMOSLCC2755_0832	LMOSLCC2540_0831	LMOSLCC2378_0848	LMOATCC19117_0852	LMOL312_0834	LMOf2365_0851
		cell wall surface anchor family protein (LPXTG motif).	LMOSLCC2376_0802	lmo4a_0846	LMOSLCC7179_0811	LMOSLCC2479_0843	LMOSLCC2372_0845	LM5923_0869	LM5578_0914	LMOSLCC5850_0833	lmo0835	LMOSLCC2482_0876	LMOSLCC2755_0833	LMOSLCC2540_0832	LMOSLCC2378_0849	LMOATCC19117_0853	LMOL312_0835	LMOf2365_0852
COG3223	S	phosphate-starvation-inducible protein.	LMOSLCC2376_0803	lmo4a_0847	LMOSLCC7179_0812	LMOSLCC2479_0844	LMOSLCC2372_0846	LM5923_0870	LM5578_0915	LMOSLCC5850_0834	lmo0836	LMOSLCC2482_0877	LMOSLCC2755_0834	LMOSLCC2540_0833	LMOSLCC2378_0850	LMOATCC19117_0854	LMOL312_0836	LMOf2365_0853
COG2271	G	hexose phosphate transport protein.	LMOSLCC2376_0805|hpt	lmo4a_0849|hpt	LMOSLCC7179_0814|hpt	LMOSLCC2479_0846|hpt	LMOSLCC2372_0848|hpt	LM5923_0871|uhpT	LM5578_0917|uhpT	LMOSLCC5850_0836|hpt	lmo0838|uhpT	LMOSLCC2482_0879|hpt	LMOSLCC2755_0836|hpt	LMOSLCC2540_0835|hpt	LMOSLCC2378_0852|hpt	LMOATCC19117_0856|hpt	LMOL312_0838|hpt	LMOf2365_0855
COG0477	EGPR	tetracycline resistance protein.	LMOSLCC2376_0806|tetA	lmo4a_0850|tetA	LMOSLCC7179_0815|tetA	LMOSLCC2479_0847|tetA	LMOSLCC2372_0849|tetA	LM5923_0872	LM5578_0918	LMOSLCC5850_0837|tetA	lmo0839	LMOSLCC2482_0880|tetA	LMOSLCC2755_0837|tetA	LMOSLCC2540_0836|tetA	LMOSLCC2378_0853|tetA	LMOATCC19117_0857|tetA	LMOL312_0839|tetA	LMOf2365_0856|tetA
COG1846	K	transcriptional regulator, MarR family.	LMOSLCC2376_0807	lmo4a_0851	LMOSLCC7179_0816	LMOSLCC2479_0848	LMOSLCC2372_0850	LM5923_0873	LM5578_0919	LMOSLCC5850_0838	lmo0840	LMOSLCC2482_0881	LMOSLCC2755_0838	LMOSLCC2540_0837	LMOSLCC2378_0854	LMOATCC19117_0858	LMOL312_0840	LMOf2365_0857
COG0474	P	cation transport ATPase.	LMOSLCC2376_0808	lmo4a_0852	LMOSLCC7179_0817	LMOSLCC2479_0849	LMOSLCC2372_0851	LM5923_0874	LM5578_0920	LMOSLCC5850_0839	lmo0841	LMOSLCC2482_0882	LMOSLCC2755_0839	LMOSLCC2540_0838	LMOSLCC2378_0855	LMOATCC19117_0859	LMOL312_0841	LMOf2365_0858
COG3326	S	membrane protein, putative.	LMOSLCC2376_0810	lmo4a_0853	LMOSLCC7179_0819	LMOSLCC2479_0851	LMOSLCC2372_0853	LM5923_0876	LM5578_0922	LMOSLCC5850_0841	lmo0843	LMOSLCC2482_0884	LMOSLCC2755_0841	LMOSLCC2540_0840	LMOSLCC2378_0857	LMOATCC19117_0861	LMOL312_0843	LMOf2365_0860
COG0251	J	endoribonuclease L-PSP, putative.	LMOSLCC2376_0811	lmo4a_0854	LMOSLCC7179_0820	LMOSLCC2479_0852	LMOSLCC2372_0854	LM5923_0877	LM5578_0923	LMOSLCC5850_0842	lmo0844	LMOSLCC2482_0885	LMOSLCC2755_0842	LMOSLCC2540_0841	LMOSLCC2378_0858	LMOATCC19117_0862	LMOL312_0844	LMOf2365_0861
COG0620	E	vitamin-B12 independent methionine synthase.	LMOSLCC2376_0812	lmo4a_0855	LMOSLCC7179_0821	LMOSLCC2479_0853	LMOSLCC2372_0855	LM5923_0878	LM5578_0924	LMOSLCC5850_0843	lmo0845	LMOSLCC2482_0886	LMOSLCC2755_0843	LMOSLCC2540_0842	LMOSLCC2378_0859	LMOATCC19117_0863	LMOL312_0845	LMOf2365_0862
COG0322	L	excinuclease ABC subunit C domain protein.	LMOSLCC2376_0813	lmo4a_0856	LMOSLCC7179_0822	LMOSLCC2479_0854	LMOSLCC2372_0856	LM5923_0879	LM5578_0925	LMOSLCC5850_0844	lmo0846	LMOSLCC2482_0887	LMOSLCC2755_0844	LMOSLCC2540_0843	LMOSLCC2378_0860	LMOATCC19117_0864	LMOL312_0846	LMOf2365_0863
		glutamine ABC transporter, permease/substrate-binding protein.	LMOSLCC2376_0814|glnP	lmo4a_0857|glnP	LMOSLCC7179_0823|glnP	LMOSLCC2479_0855|glnP	LMOSLCC2372_0857|glnP	LM5923_0880	LM5578_0926	LMOSLCC5850_0845|glnP	lmo0847	LMOSLCC2482_0888|glnP	LMOSLCC2755_0845|glnP	LMOSLCC2540_0844|glnP	LMOSLCC2378_0861|glnP	LMOATCC19117_0865|glnP	LMOL312_0847|glnP	LMOf2365_0864
COG1117	P	glutamine ABC transporter, ATP-binding protein.	LMOSLCC2376_0815|glnQ, LMOSLCC2376_2209	lmo4a_0858|glnQ, lmo4a_2312	LMOSLCC7179_0824|glnQ, LMOSLCC7179_2229	LMOSLCC2479_0856|glnQ, LMOSLCC2479_2316	LMOSLCC2372_0858|glnQ, LMOSLCC2372_2319	LM5923_0881, LM5923_2405	LM5578_0927, LM5578_2454	LMOSLCC5850_0846|glnQ, LMOSLCC5850_2319	lmo0848, lmo2251	LMOSLCC2482_0889|glnQ, LMOSLCC2482_2317	LMOSLCC2755_0846|glnQ, LMOSLCC2755_2319	LMOSLCC2540_0845|glnQ, LMOSLCC2540_2350	LMOSLCC2378_0862|glnQ, LMOSLCC2378_2319	LMOATCC19117_0866|glnQ, LMOATCC19117_2314	LMOL312_0848|glnQ, LMOL312_2270	LMOf2365_0865, LMOf2365_2284
		hypothetical protein.	LMOSLCC2376_0818	lmo4a_0861	LMOSLCC7179_0826	LMOSLCC2479_0859	LMOSLCC2372_0861	LM5923_0883	LM5578_0929	LMOSLCC5850_0848	lmo0850	LMOSLCC2482_0891	LMOSLCC2755_0848	LMOSLCC2540_0847	LMOSLCC2378_0864	LMOATCC19117_0868	LMOL312_0850	LMOf2365_0867
COG2076	P	SugE protein.	LMOSLCC2376_0821|sugE-1	lmo4a_0864|sugE-1	LMOSLCC7179_0830|sugE-1	LMOSLCC2479_0862|sugE-1	LMOSLCC2372_0864|sugE-1	LM5923_0886	LM5578_0932	LMOSLCC5850_0852|sugE-1	lmo0853	LMOSLCC2482_0894|sugE-1	LMOSLCC2755_0851|sugE-1	LMOSLCC2540_0850|sugE-1	LMOSLCC2378_0867|sugE-1	LMOATCC19117_0871|sugE-1	LMOL312_0853|sugE-1	LMOf2365_0870|sugE-1
COG2076	P	SugE protein.	LMOSLCC2376_0822|sugE-2	lmo4a_0865|sugE-2	LMOSLCC7179_0831|sugE-2	LMOSLCC2479_0863|sugE-2	LMOSLCC2372_0865|sugE-2	LM5923_0887	LM5578_0933	LMOSLCC5850_0853|sugE-2	lmo0854	LMOSLCC2482_0895|sugE-2	LMOSLCC2755_0852|sugE-2	LMOSLCC2540_0851|sugE-2	LMOSLCC2378_0868|sugE-2	LMOATCC19117_0872|sugE-2	LMOL312_0854|sugE-2	LMOf2365_0871|sugE-2
COG1181	M	D-alanine-D-alanine ligase.	LMOSLCC2376_0823|ddlA	lmo4a_0866|ddlA	LMOSLCC7179_0832|ddlA	LMOSLCC2479_0864|ddlA	LMOSLCC2372_0866|ddlA	LM5923_0888|ddl	LM5578_0934|ddl	LMOSLCC5850_0854|ddlA	lmo0855|ddlA	LMOSLCC2482_0896|ddlA	LMOSLCC2755_0853|ddlA	LMOSLCC2540_0852|ddlA	LMOSLCC2378_0869|ddlA	LMOATCC19117_0873|ddlA	LMOL312_0855|ddlA	LMOf2365_0872|ddl
COG0770	M	UDP-N-acetylmuramoyl-tripeptide-D-alanyl-D-alanine ligase.	LMOSLCC2376_0824|murF	lmo4a_0867|murF	LMOSLCC7179_0833|murF	LMOSLCC2479_0865|murF	LMOSLCC2372_0867|murF	LM5923_0889|murF	LM5578_0935|murF	LMOSLCC5850_0855|murF	lmo0856|murF	LMOSLCC2482_0897|murF	LMOSLCC2755_0854|murF	LMOSLCC2540_0853|murF	LMOSLCC2378_0870|murF	LMOATCC19117_0874|murF	LMOL312_0856|murF	LMOf2365_0873|murF
		hydrolase, alpha/beta fold family.	LMOSLCC2376_0825	lmo4a_0868	LMOSLCC7179_0834	LMOSLCC2479_0866	LMOSLCC2372_0868	LM5923_0890	LM5578_0936	LMOSLCC5850_0856	lmo0857	LMOSLCC2482_0898	LMOSLCC2755_0855	LMOSLCC2540_0854	LMOSLCC2378_0871	LMOATCC19117_0875	LMOL312_0857	LMOf2365_0874
		DNA-binding transcriptional regulator, lacI family.	LMOSLCC2376_0826	lmo4a_0869	LMOSLCC7179_0835	LMOSLCC2479_0867	LMOSLCC2372_0869	LM5923_0891	LM5578_0937	LMOSLCC5850_0857	lmo0858	LMOSLCC2482_0899	LMOSLCC2755_0856	LMOSLCC2540_0855	LMOSLCC2378_0872	LMOATCC19117_0876	LMOL312_0858	LMOf2365_0875
		sugar ABC transporter, sugar-binding protein.	LMOSLCC2376_0827	lmo4a_0870	LMOSLCC7179_0836	LMOSLCC2479_0868	LMOSLCC2372_0870	LM5923_0892	LM5578_0938	LMOSLCC5850_0858	lmo0859	LMOSLCC2482_0900	LMOSLCC2755_0857	LMOSLCC2540_0856	LMOSLCC2378_0873	LMOATCC19117_0877	LMOL312_0859	LMOf2365_0876
COG1175	G	sugar ABC transporter, permease protein.	LMOSLCC2376_0828	lmo4a_0871	LMOSLCC7179_0837	LMOSLCC2479_0869	LMOSLCC2372_0871	LM5923_0893	LM5578_0939	LMOSLCC5850_0859	lmo0860	LMOSLCC2482_0901	LMOSLCC2755_0858	LMOSLCC2540_0857	LMOSLCC2378_0874	LMOATCC19117_0878	LMOL312_0860	LMOf2365_0877
		sugar ABC transporter, permease protein.	LMOSLCC2376_0829	lmo4a_0872	LMOSLCC7179_0838	LMOSLCC2479_0870	LMOSLCC2372_0872	LM5923_0894	LM5578_0940	LMOSLCC5850_0860	lmo0861	LMOSLCC2482_0902	LMOSLCC2755_0859	LMOSLCC2540_0858	LMOSLCC2378_0875	LMOATCC19117_0879	LMOL312_0861	LMOf2365_0878
COG0366	G	trehalose-6-phosphate hydrolase.	LMOSLCC2376_0830|treC-1	lmo4a_0873|treC-1	LMOSLCC7179_0839|treC-1	LMOSLCC2479_0871|treC-1	LMOSLCC2372_0873|treC-1	LM5923_0895	LM5578_0941	LMOSLCC5850_0861|treC-1	lmo0862	LMOSLCC2482_0903|treC-1	LMOSLCC2755_0860|treC-1	LMOSLCC2540_0859|treC-1	LMOSLCC2378_0876|treC-1	LMOATCC19117_0880|treC-1	LMOL312_0862|treC-1	LMOf2365_0879|treC-1
		hypothetical protein.	LMOSLCC2376_0831	lmo4a_0874	LMOSLCC7179_0840	LMOSLCC2479_0872	LMOSLCC2372_0874	LM5923_0896	LM5578_0942	LMOSLCC5850_0862	lmo0863	LMOSLCC2482_0904	LMOSLCC2755_0861	LMOSLCC2540_0860	LMOSLCC2378_0877	LMOATCC19117_0881	LMOL312_0863	LMOf2365_0880
COG2152	G	glycosylase, putative.	LMOSLCC2376_0832	lmo4a_0875	LMOSLCC7179_0841	LMOSLCC2479_0873	LMOSLCC2372_0875	LM5923_0897	LM5578_0943	LMOSLCC5850_0863	lmo0864	LMOSLCC2482_0905	LMOSLCC2755_0862	LMOSLCC2540_0861	LMOSLCC2378_0878	LMOATCC19117_0882	LMOL312_0864	LMOf2365_0881
COG1109	G	phosphoglucomutase/phosphomannomutase.	LMOSLCC2376_0833	lmo4a_0876	LMOSLCC7179_0842	LMOSLCC2479_0874	LMOSLCC2372_0876	LM5923_0898	LM5578_0944	LMOSLCC5850_0864	lmo0865	LMOSLCC2482_0906	LMOSLCC2755_0863	LMOSLCC2540_0862	LMOSLCC2378_0879	LMOATCC19117_0883	LMOL312_0865	LMOf2365_0882
COG0513	JKL	ATP-dependent RNA helicase.	LMOSLCC2376_0835	lmo4a_0878	LMOSLCC7179_0844	LMOSLCC2479_0876	LMOSLCC2372_0878	LM5923_0900	LM5578_0946	LMOSLCC5850_0866	lmo0866	LMOSLCC2482_0908	LMOSLCC2755_0865	LMOSLCC2540_0864	LMOSLCC2378_0881	LMOATCC19117_0885	LMOL312_0866	LMOf2365_0884
		membrane protein, putative.	LMOSLCC2376_0836	lmo4a_0879	LMOSLCC7179_0845	LMOSLCC2479_0877	LMOSLCC2372_0879	LM5923_0901	LM5578_0947	LMOSLCC5850_0867	lmo0867	LMOSLCC2482_0909	LMOSLCC2755_0866	LMOSLCC2540_0865	LMOSLCC2378_0882	LMOATCC19117_0886	LMOL312_0867	LMOf2365_0886
COG1733	K	transcriptional regulator, MarR family.	LMOSLCC2376_0840	lmo4a_0885	LMOSLCC7179_0849	LMOSLCC2479_0881	LMOSLCC2372_0883	LM5923_0905	LM5578_0951	LMOSLCC5850_0871	lmo0871	LMOSLCC2482_0913	LMOSLCC2755_0870	LMOSLCC2540_0869	LMOSLCC2378_0886	LMOATCC19117_0890	LMOL312_0871	LMOf2365_0890
COG2814	G	major facilitator family transporter.	LMOSLCC2376_0841	lmo4a_0886	LMOSLCC7179_0850	LMOSLCC2479_0882	LMOSLCC2372_0884	LM5923_0906	LM5578_0952	LMOSLCC5850_0872	lmo0872	LMOSLCC2482_0914	LMOSLCC2755_0871	LMOSLCC2540_0870	LMOSLCC2378_0887	LMOATCC19117_0891	LMOL312_0872	LMOf2365_0891
		transcriptional regulator/antiterminator, BglG family.	LMOSLCC2376_0842	lmo4a_0887	LMOSLCC7179_0851	LMOSLCC2479_0883	LMOSLCC2372_0885	LM5923_0907	LM5578_0953	LMOSLCC5850_0873	lmo0873	LMOSLCC2482_0915	LMOSLCC2755_0872	LMOSLCC2540_0871	LMOSLCC2378_0888	LMOATCC19117_0892	LMOL312_0873	LMOf2365_0892
COG1447	G	PTS system, beta-glucoside-specific, IIA component.	LMOSLCC2376_0843	lmo4a_0888	LMOSLCC7179_0852	LMOSLCC2479_0884	LMOSLCC2372_0886	LM5923_0908	LM5578_0954	LMOSLCC5850_0874	lmo0874	LMOSLCC2482_0916	LMOSLCC2755_0873	LMOSLCC2540_0872	LMOSLCC2378_0889	LMOATCC19117_0893	LMOL312_0874	LMOf2365_0893
COG1440	G	PTS system, beta-glucoside-specific, IIB component.	LMOSLCC2376_0844	lmo4a_0889	LMOSLCC7179_0853	LMOSLCC2479_0885	LMOSLCC2372_0887	LM5923_0909	LM5578_0955	LMOSLCC5850_0875	lmo0875	LMOSLCC2482_0917	LMOSLCC2755_0874	LMOSLCC2540_0873	LMOSLCC2378_0890	LMOATCC19117_0894	LMOL312_0875	LMOf2365_0894
		PTS system, beta-glucoside-specific, IIC component.	LMOSLCC2376_0845	lmo4a_0890	LMOSLCC7179_0854	LMOSLCC2479_0886	LMOSLCC2372_0888	LM5923_0910	LM5578_0956	LMOSLCC5850_0876	lmo0876	LMOSLCC2482_0918	LMOSLCC2755_0875	LMOSLCC2540_0874	LMOSLCC2378_0891	LMOATCC19117_0895	LMOL312_0876	LMOf2365_0895
		glucosamine-6-phosphate isomerase, putative.	LMOSLCC2376_0846	lmo4a_0891	LMOSLCC7179_0855	LMOSLCC2479_0887	LMOSLCC2372_0889	LM5923_0911	LM5578_0957	LMOSLCC5850_0877	lmo0877	LMOSLCC2482_0919	LMOSLCC2755_0876	LMOSLCC2540_0875	LMOSLCC2378_0892	LMOATCC19117_0896	LMOL312_0877	LMOf2365_0896
COG0667	C	oxidoreductase, aldo/keto reductase family.	LMOSLCC2376_0847	lmo4a_0892	LMOSLCC7179_0856	LMOSLCC2479_0888	LMOSLCC2372_0890	LM5923_0912	LM5578_0958	LMOSLCC5850_0878	lmo0878	LMOSLCC2482_0920	LMOSLCC2755_0877	LMOSLCC2540_0876	LMOSLCC2378_0893	LMOATCC19117_0897	LMOL312_0878	LMOf2365_0897
		hypothetical protein.	LMOSLCC2376_0848	lmo4a_0893	LMOSLCC7179_0857	LMOSLCC2479_0889	LMOSLCC2372_0891	LM5923_0913	LM5578_0959	LMOSLCC5850_0879	lmo0879	LMOSLCC2482_0921	LMOSLCC2755_0878	LMOSLCC2540_0877	LMOSLCC2378_0894	LMOATCC19117_0898	LMOL312_0879	LMOf2365_0898
		LysM domain protein (LPXTG motif).	LMOSLCC2376_0849	lmo4a_0894	LMOSLCC7179_0858	LMOSLCC2479_0890	LMOSLCC2372_0892	LM5923_0914	LM5578_0960	LMOSLCC5850_0880	lmo0880	LMOSLCC2482_0922	LMOSLCC2755_0879	LMOSLCC2540_0878	LMOSLCC2378_0895	LMOATCC19117_0899	LMOL312_0880	LMOf2365_0899
		secreted protein, putative.	LMOSLCC2376_0850	lmo4a_0895	LMOSLCC7179_0859	LMOSLCC2479_0891	LMOSLCC2372_0893	LM5923_0915	LM5578_0961	LMOSLCC5850_0882	lmo0881	LMOSLCC2482_0923	LMOSLCC2755_0880	LMOSLCC2540_0879	LMOSLCC2378_0896	LMOATCC19117_0900	LMOL312_0881	LMOf2365_0900
COG3402	S	bacterial membrane-flanked domain protein.	LMOSLCC2376_0851	lmo4a_0896	LMOSLCC7179_0860	LMOSLCC2479_0892	LMOSLCC2372_0894	LM5923_0916	LM5578_0962	LMOSLCC5850_0883	lmo0882	LMOSLCC2482_0924	LMOSLCC2755_0881	LMOSLCC2540_0880	LMOSLCC2378_0897	LMOATCC19117_0901	LMOL312_0882	LMOf2365_0901
		membrane protein, putative.	LMOSLCC2376_0852	lmo4a_0897	LMOSLCC7179_0861	LMOSLCC2479_0893	LMOSLCC2372_0895	LM5923_0917	LM5578_0963	LMOSLCC5850_0884	lmo0883	LMOSLCC2482_0925	LMOSLCC2755_0882	LMOSLCC2540_0881	LMOSLCC2378_0898	LMOATCC19117_0902	LMOL312_0883	LMOf2365_0902
COG1232	H	protoporphyrinogen oxidase.	LMOSLCC2376_0853|hemG	lmo4a_0898|hemG	LMOSLCC7179_0862|hemG	LMOSLCC2479_0894|hemG	LMOSLCC2372_0896|hemG	LM5923_0918	LM5578_0964	LMOSLCC5850_0885|hemG	lmo0884	LMOSLCC2482_0927|hemG	LMOSLCC2755_0883|hemG	LMOSLCC2540_0882|hemG	LMOSLCC2378_0899|hemG	LMOATCC19117_0903|hemG	LMOL312_0884|hemG	LMOf2365_0903|hemG
COG0736	I	holo-(acyl-carrier-protein) synthase.	LMOSLCC2376_0854|acpS	lmo4a_0899|acpS	LMOSLCC7179_0863|acpS	LMOSLCC2479_0895|acpS	LMOSLCC2372_0897|acpS	LM5923_0919	LM5578_0965	LMOSLCC5850_0886|acpS	lmo0885	LMOSLCC2482_0928|acpS	LMOSLCC2755_0884|acpS	LMOSLCC2540_0883|acpS	LMOSLCC2378_0900|acpS	LMOATCC19117_0904|acpS	LMOL312_0885|acpS	LMOf2365_0904|acpS
COG0787	M	alanine racemase.	LMOSLCC2376_0855|alr	lmo4a_0900|alr	LMOSLCC7179_0864|alr	LMOSLCC2479_0896|alr	LMOSLCC2372_0898|alr	LM5923_0920|dal	LM5578_0966|dal	LMOSLCC5850_0887|alr	lmo0886|dal	LMOSLCC2482_0929|alr	LMOSLCC2755_0885|alr	LMOSLCC2540_0884|alr	LMOSLCC2378_0901|alr	LMOATCC19117_0905|alr	LMOL312_0886|alr	LMOf2365_0905|alr
COG0864	K	transcriptional regulator, CopG family.	LMOSLCC2376_0856	lmo4a_0901	LMOSLCC7179_0865	LMOSLCC2479_0897	LMOSLCC2372_0899	LM5923_0921	LM5578_0967	LMOSLCC5850_0888	lmo0887	LMOSLCC2482_0930	LMOSLCC2755_0886	LMOSLCC2540_0885	LMOSLCC2378_0902	LMOATCC19117_0906	LMOL312_0887	LMOf2365_0906
		regulator of sigma-B activity.	LMOSLCC2376_0858|rsbR	lmo4a_0903|rsbR	LMOSLCC7179_0867|rsbR	LMOSLCC2479_0899|rsbR	LMOSLCC2372_0901|rsbR	LM5923_0923|rsbR	LM5578_0969|rsbR	LMOSLCC5850_0890|rsbR	lmo0889|RsbR	LMOSLCC2482_0932|rsbR	LMOSLCC2755_0888|rsbR	LMOSLCC2540_0887|rsbR	LMOSLCC2378_0904|rsbR	LMOATCC19117_0908|rsbR	LMOL312_0889|rsbR	LMOf2365_0908|rsbR
COG2172	T	anti-sigma B factor.	LMOSLCC2376_0860|rsbT	lmo4a_0905|rsbT	LMOSLCC7179_0869|rsbT	LMOSLCC2479_0901|rsbT	LMOSLCC2372_0903|rsbT	LM5923_0925|rsbT	LM5578_0971|rsbT	LMOSLCC5850_0892|rsbT	lmo0891|rsbT	LMOSLCC2482_0934|rsbT	LMOSLCC2755_0890|rsbT	LMOSLCC2540_0889|rsbT	LMOSLCC2378_0906|rsbT	LMOATCC19117_0910|rsbT	LMOL312_0891|rsbT	LMOf2365_0910|rsbT
COG2172	T	anti-sigma factor.	LMOSLCC2376_0863|rsbW	lmo4a_0908|rsbW	LMOSLCC7179_0872|rsbW	LMOSLCC2479_0905|rsbW	LMOSLCC2372_0906|rsbW	LM5923_0928|rsbW	LM5578_0974|rsbW	LMOSLCC5850_0895|rsbW	lmo0894|rsbW	LMOSLCC2482_0937|rsbW	LMOSLCC2755_0893|rsbW	LMOSLCC2540_0892|rsbW	LMOSLCC2378_0909|rsbW	LMOATCC19117_0914|rsbW	LMOL312_0894|rsbW	LMOf2365_0913
COG1191	K	RNA polymerase sigma-B factor.	LMOSLCC2376_0864|sigB	lmo4a_0909|sigB	LMOSLCC7179_0873|sigB	LMOSLCC2479_0906|sigB	LMOSLCC2372_0907|sigB	LM5923_0929|sigB	LM5578_0975|sigB	LMOSLCC5850_0896|sigB	lmo0895|sigB	LMOSLCC2482_0938|sigB	LMOSLCC2755_0894|sigB	LMOSLCC2540_0893|sigB	LMOSLCC2378_0910|sigB	LMOATCC19117_0915|sigB	LMOL312_0895|sigB	LMOf2365_0914|sigB
		sigma-B negative effector.	LMOSLCC2376_0865|rsbX	lmo4a_0910|rsbX	LMOSLCC7179_0874|rsbX	LMOSLCC2479_0907|rsbX	LMOSLCC2372_0908|rsbX	LM5923_0930|rsbX	LM5578_0976|rsbX	LMOSLCC5850_0897|rsbX	lmo0896|rsbX	LMOSLCC2482_0939|rsbX	LMOSLCC2755_0895|rsbX	LMOSLCC2540_0894|rsbX	LMOSLCC2378_0911|rsbX	LMOATCC19117_0916|rsbX	LMOL312_0896|rsbX	LMOf2365_0915
COG0659	P	sulfate transporter.	LMOSLCC2376_0866	lmo4a_0911	LMOSLCC7179_0875	LMOSLCC2479_0908	LMOSLCC2372_0909	LM5923_0931	LM5578_0977	LMOSLCC5850_0898	lmo0897	LMOSLCC2482_0940	LMOSLCC2755_0896	LMOSLCC2540_0895	LMOSLCC2378_0912	LMOATCC19117_0917	LMOL312_0897	LMOf2365_0916
COG2183	K	toxin expression - transcriptional accessory protein.	LMOSLCC2376_0867|tex	lmo4a_0912|tex	LMOSLCC7179_0876|tex	LMOSLCC2479_0909|tex	LMOSLCC2372_0910|tex	LM5923_0932	LM5578_0978	LMOSLCC5850_0899|tex	lmo0898	LMOSLCC2482_0941|tex	LMOSLCC2755_0897|tex	LMOSLCC2540_0896|tex	LMOSLCC2378_0913|tex	LMOATCC19117_0918|tex	LMOL312_0898|tex	LMOf2365_0917
COG3091	S	sprT family protein.	LMOSLCC2376_0868	lmo4a_0913	LMOSLCC7179_0877	LMOSLCC2479_0910	LMOSLCC2372_0911	LM5923_0933	LM5578_0979	LMOSLCC5850_0900	lmo0899	LMOSLCC2482_0942	LMOSLCC2755_0898	LMOSLCC2540_0897	LMOSLCC2378_0914	LMOATCC19117_0919	LMOL312_0899	LMOf2365_0918
		hypothetical protein.	LMOSLCC2376_0871	lmo4a_0917	LMOSLCC7179_0880	LMOSLCC2479_0912	LMOSLCC2372_0913	LM5923_0935	LM5578_0981	LMOSLCC5850_0903	lmo0900	LMOSLCC2482_0946	LMOSLCC2755_0901	LMOSLCC2540_0900	LMOSLCC2378_0917	LMOATCC19117_0922	LMOL312_0902	LMOf2365_0921
COG1455	G	PTS system, cellobiose-specific, IIC component.	LMOSLCC2376_0872|celB	lmo4a_0918|celB	LMOSLCC7179_0881|celB	LMOSLCC2479_0913|celB	LMOSLCC2372_0914|celB	LM5923_0936	LM5578_0982	LMOSLCC5850_0904|celB	lmo0901	LMOSLCC2482_0947|celB	LMOSLCC2755_0902|celB	LMOSLCC2540_0901|celB	LMOSLCC2378_0918|celB	LMOATCC19117_0923|celB	LMOL312_0903|celB	LMOf2365_0922|celB
COG2188	K	transcriptional regulator, GntR family.	LMOSLCC2376_0873	lmo4a_0919	LMOSLCC7179_0882	LMOSLCC2479_0914	LMOSLCC2372_0915	LM5923_0937	LM5578_0983	LMOSLCC5850_0905	lmo0902	LMOSLCC2482_0948	LMOSLCC2755_0903	LMOSLCC2540_0902	LMOSLCC2378_0919	LMOATCC19117_0924	LMOL312_0904	LMOf2365_0923
		OsmC/Ohr family protein.	LMOSLCC2376_0874	lmo4a_0920	LMOSLCC7179_0883	LMOSLCC2479_0915	LMOSLCC2372_0916	LM5923_0938	LM5578_0984	LMOSLCC5850_0906	lmo0903	LMOSLCC2482_0949	LMOSLCC2755_0904	LMOSLCC2540_0903	LMOSLCC2378_0920	LMOATCC19117_0925	LMOL312_0905	LMOf2365_0924
		hypothetical protein.	LMOSLCC2376_0876	lmo4a_0921	LMOSLCC7179_0885	LMOSLCC2479_0917	LMOSLCC2372_0918	LM5923_0940	LM5578_0986	LMOSLCC5850_0908	lmo0905	LMOSLCC2482_0951	LMOSLCC2755_0906	LMOSLCC2540_0905	LMOSLCC2378_0922	LMOATCC19117_0927	LMOL312_0907	LMOf2365_0927
COG1249	C	glutathione reductase.	LMOSLCC2376_0877|gor	lmo4a_0922|gor	LMOSLCC7179_0886|gor	LMOSLCC2479_0918|gor	LMOSLCC2372_0919|gor	LM5923_0941	LM5578_0987	LMOSLCC5850_0909|gor	lmo0906	LMOSLCC2482_0952|gor	LMOSLCC2755_0907|gor	LMOSLCC2540_0906|gor	LMOSLCC2378_0924	LMOATCC19117_0928|gor	LMOL312_0908|gor	LMOf2365_0928|gor
		phosphoglycerate mutase, putative.	LMOSLCC2376_0878	lmo4a_0923	LMOSLCC7179_0887	LMOSLCC2479_0919	LMOSLCC2372_0920	LM5923_0942	LM5578_0988	LMOSLCC5850_0910	lmo0907	LMOSLCC2482_0953	LMOSLCC2755_0908	LMOSLCC2540_0907	LMOSLCC2378_0925	LMOATCC19117_0929	LMOL312_0909	LMOf2365_0929
COG0628	R	membrane protein, putative.	LMOSLCC2376_0879	lmo4a_0924	LMOSLCC7179_0888	LMOSLCC2479_0920	LMOSLCC2372_0921	LM5923_0943	LM5578_0989	LMOSLCC5850_0911	lmo0908	LMOSLCC2482_0954	LMOSLCC2755_0909	LMOSLCC2540_0908	LMOSLCC2378_0926	LMOATCC19117_0930	LMOL312_0910	LMOf2365_0930
COG1725	K	transcriptional regulator, GntR family.	LMOSLCC2376_0880	lmo4a_0925	LMOSLCC7179_0889	LMOSLCC2479_0921	LMOSLCC2372_0922	LM5923_0944	LM5578_0990	LMOSLCC5850_0912	lmo0909	LMOSLCC2482_0955	LMOSLCC2755_0910	LMOSLCC2540_0909	LMOSLCC2378_0927	LMOATCC19117_0931	LMOL312_0911	LMOf2365_0931
		membrane protein, putative.	LMOSLCC2376_0881	lmo4a_0926	LMOSLCC7179_0890	LMOSLCC2479_0922	LMOSLCC2372_0923	LM5923_0945	LM5578_0991	LMOSLCC5850_0913	lmo0910	LMOSLCC2482_0956	LMOSLCC2755_0911	LMOSLCC2540_0910	LMOSLCC2378_0928	LMOATCC19117_0932	LMOL312_0912	LMOf2365_0932
		bacterial transcription activator, putative.	LMOSLCC2376_0882	lmo4a_0927	LMOSLCC7179_0891	LMOSLCC2479_0923	LMOSLCC2372_0924	LM5923_0946	LM5578_0992	LMOSLCC5850_0914	lmo0911	LMOSLCC2482_0957	LMOSLCC2755_0912	LMOSLCC2540_0911	LMOSLCC2378_0929	LMOATCC19117_0933	LMOL312_0913	LMOf2365_0933
COG2116	P	formate/nitrite transporter.	LMOSLCC2376_0883|fnt	lmo4a_0928|fnt	LMOSLCC7179_0892|fnt	LMOSLCC2479_0924|fnt	LMOSLCC2372_0925|fnt	LM5923_0947	LM5578_0993	LMOSLCC5850_0915|fnt	lmo0912	LMOSLCC2482_0958|fnt	LMOSLCC2755_0913|fnt	LMOSLCC2540_0912|fnt	LMOSLCC2378_0930|fnt	LMOATCC19117_0934|fnt	LMOL312_0914|fnt	LMOf2365_0934
COG1012	C	succinate-semialdehyde dehydrogenase.	LMOSLCC2376_0884|gabD	lmo4a_0929|gabD	LMOSLCC7179_0893|gabD	LMOSLCC2479_0925|gabD	LMOSLCC2372_0926|gabD	LM5923_0948	LM5578_0994	LMOSLCC5850_0916|gabD	lmo0913	LMOSLCC2482_0959|gabD	LMOSLCC2755_0914|gabD	LMOSLCC2540_0913|gabD	LMOSLCC2378_0931|gabD	LMOATCC19117_0935|gabD	LMOL312_0915|gabD	LMOf2365_0935|gabD
		PTS system, cellobiose-specific, IIB component.	LMOSLCC2376_0885	lmo4a_0930	LMOSLCC7179_0894	LMOSLCC2479_0926	LMOSLCC2372_0927	LM5923_0949	LM5578_0995	LMOSLCC5850_0917	lmo0914	LMOSLCC2482_0960	LMOSLCC2755_0915	LMOSLCC2540_0914	LMOSLCC2378_0932	LMOATCC19117_0936	LMOL312_0916	LMOf2365_0936
		PTS system, cellobiose-specific, IIC component.	LMOSLCC2376_0886	lmo4a_0931	LMOSLCC7179_0895	LMOSLCC2479_0927	LMOSLCC2372_0928	LM5923_0950	LM5578_0996	LMOSLCC5850_0918	lmo0915	LMOSLCC2482_0961	LMOSLCC2755_0916	LMOSLCC2540_0915	LMOSLCC2378_0933	LMOATCC19117_0937	LMOL312_0917	LMOf2365_0937
		PTS system, cellobiose-specific, IIA component.	LMOSLCC2376_0887	lmo4a_0932	LMOSLCC7179_0896	LMOSLCC2479_0928	LMOSLCC2372_0929	LM5923_0951	LM5578_0997	LMOSLCC5850_0919	lmo0916	LMOSLCC2482_0962	LMOSLCC2755_0917	LMOSLCC2540_0916	LMOSLCC2378_0934	LMOATCC19117_0938	LMOL312_0918	LMOf2365_0938
COG2723	G	beta-glucosidase.	LMOSLCC2376_0888|bglH	lmo4a_0933|bglH	LMOSLCC7179_0897|bglH	LMOSLCC2479_0929|bglH	LMOSLCC2372_0930|bglH	LM5923_0952	LM5578_0998	LMOSLCC5850_0920|bglH	lmo0917	LMOSLCC2482_0963|bglH	LMOSLCC2755_0918|bglH	LMOSLCC2540_0917|bglH	LMOSLCC2378_0935|bglH	LMOATCC19117_0939|bglH	LMOL312_0919|bglH	LMOf2365_0939|bglH-2
		transcriptional antiterminator, BglG family.	LMOSLCC2376_0889	lmo4a_0934	LMOSLCC7179_0898	LMOSLCC2479_0930	LMOSLCC2372_0931	LM5923_0953	LM5578_0999	LMOSLCC5850_0921	lmo0918	LMOSLCC2482_0964	LMOSLCC2755_0919	LMOSLCC2540_0918	LMOSLCC2378_0936	LMOATCC19117_0940	LMOL312_0920	LMOf2365_0940
		ABC transporter, ATP-binding protein.	LMOSLCC2376_0890	lmo4a_0935	LMOSLCC7179_0899	LMOSLCC2479_0931	LMOSLCC2372_0932	LM5923_0954	LM5578_1000	LMOSLCC5850_0922	lmo0919	LMOSLCC2482_0965	LMOSLCC2755_0920	LMOSLCC2540_0919	LMOSLCC2378_0937	LMOATCC19117_0941	LMOL312_0921	LMOf2365_0941
COG0701	R	ABC transporter, permease protein, putative.	LMOSLCC2376_0891	lmo4a_0936	LMOSLCC7179_0900	LMOSLCC2479_0932	LMOSLCC2372_0933	LM5923_0955	LM5578_1001	LMOSLCC5850_0923	lmo0920	LMOSLCC2482_0966	LMOSLCC2755_0921	LMOSLCC2540_0920	LMOSLCC2378_0938	LMOATCC19117_0943	LMOL312_0922	LMOf2365_0942
COG3689	S	membrane protein, putative.	LMOSLCC2376_0892	lmo4a_0937	LMOSLCC7179_0901	LMOSLCC2479_0933	LMOSLCC2372_0934	LM5923_0956	LM5578_1002	LMOSLCC5850_0924	lmo0921	LMOSLCC2482_0967	LMOSLCC2755_0922	LMOSLCC2540_0921	LMOSLCC2378_0939	LMOATCC19117_0944	LMOL312_0923	LMOf2365_0943
COG1072	H	pantothenate kinase.	LMOSLCC2376_0893|coaA	lmo4a_0938|coaA	LMOSLCC7179_0902|coaA	LMOSLCC2479_0934|coaA	LMOSLCC2372_0935|coaA	LM5923_0957	LM5578_1003	LMOSLCC5850_0925|coaA	lmo0922	LMOSLCC2482_0968|coaA	LMOSLCC2755_0923|coaA	LMOSLCC2540_0922|coaA	LMOSLCC2378_0940|coaA	LMOATCC19117_0945|coaA	LMOL312_0924|coaA	LMOf2365_0944|coaA
		ABC transporter, permease protein.	LMOSLCC2376_0895	lmo4a_0940	LMOSLCC7179_0904	LMOSLCC2479_0936	LMOSLCC2372_0937	LM5923_0959	LM5578_1005	LMOSLCC5850_0927	lmo0925	LMOSLCC2482_0970	LMOSLCC2755_0925	LMOSLCC2540_0924	LMOSLCC2378_0942	LMOATCC19117_0947	LMOL312_0926	LMOf2365_0946
		transcriptional regulator, TetR family.	LMOSLCC2376_0896	lmo4a_0941	LMOSLCC7179_0905	LMOSLCC2479_0937	LMOSLCC2372_0938	LM5923_0960	LM5578_1006	LMOSLCC5850_0928	lmo0926	LMOSLCC2482_0971	LMOSLCC2755_0926	LMOSLCC2540_0925	LMOSLCC2378_0943	LMOATCC19117_0948	LMOL312_0927	LMOf2365_0947
COG1368	M	membrane sulfatase.	LMOSLCC2376_0897	lmo4a_0942	LMOSLCC7179_0906	LMOSLCC2479_0938	LMOSLCC2372_0939	LM5923_0961	LM5578_1007	LMOSLCC5850_0929	lmo0927	LMOSLCC2482_0972	LMOSLCC2755_0927	LMOSLCC2540_0926	LMOSLCC2378_0944	LMOATCC19117_0949	LMOL312_0928	LMOf2365_0948
COG2094	L	3-methyladenine DNA glycosylase, putative.	LMOSLCC2376_0898	lmo4a_0943	LMOSLCC7179_0908	LMOSLCC2479_0940	LMOSLCC2372_0941	LM5923_0963	LM5578_1009	LMOSLCC5850_0930	lmo0928	LMOSLCC2482_0973	LMOSLCC2755_0928	LMOSLCC2540_0927	LMOSLCC2378_0945	LMOATCC19117_0950	LMOL312_0929	LMOf2365_0949
COG3764	M	sortase A.	LMOSLCC2376_0899|srtA	lmo4a_0944|srtA	LMOSLCC7179_0909|srtA	LMOSLCC2479_0941|srtA	LMOSLCC2372_0942|srtA	LM5923_0964	LM5578_1010	LMOSLCC5850_0931|srtA	lmo0929	LMOSLCC2482_0974|srtA	LMOSLCC2755_0929|srtA	LMOSLCC2540_0928|srtA	LMOSLCC2378_0946|srtA	LMOATCC19117_0951|srtA	LMOL312_0930|srtA	LMOf2365_0950
COG0095	H	lipoyltransferase and lipoate-protein ligase.	LMOSLCC2376_0902	lmo4a_0946	LMOSLCC7179_0911	LMOSLCC2479_0943	LMOSLCC2372_0944	LM5923_0966	LM5578_1012	LMOSLCC5850_0933	lmo0931	LMOSLCC2482_0976	LMOSLCC2755_0932	LMOSLCC2540_0930	LMOSLCC2378_0948	LMOATCC19117_0953	LMOL312_0932	LMOf2365_0952
COG0398	S	membrane protein, putative.	LMOSLCC2376_0903	lmo4a_0947	LMOSLCC7179_0912	LMOSLCC2479_0944	LMOSLCC2372_0945	LM5923_0967	LM5578_1013	LMOSLCC5850_0934	lmo0932	LMOSLCC2482_0977	LMOSLCC2755_0933	LMOSLCC2540_0931	LMOSLCC2378_0949	LMOATCC19117_0954	LMOL312_0933	LMOf2365_0953
COG0219	J	RNA methyltransferase, TrmH family.	LMOSLCC2376_0906	lmo4a_0950	LMOSLCC7179_0915	LMOSLCC2479_0947	LMOSLCC2372_0948	LM5923_0970	LM5578_1016	LMOSLCC5850_0938	lmo0935	LMOSLCC2482_0981	LMOSLCC2755_0937	LMOSLCC2540_0935	LMOSLCC2378_0952	LMOATCC19117_0957	LMOL312_0936	LMOf2365_0956
COG0778	C	FMN-containing NADPH-linked nitro/flavin reductase, putative.	LMOSLCC2376_0907|nrfA	lmo4a_0951|nrfA	LMOSLCC7179_0916|nrfA	LMOSLCC2479_0948|nrfA	LMOSLCC2372_0949|nrfA	LM5923_0971	LM5578_1017	LMOSLCC5850_0939|nrfA	lmo0936	LMOSLCC2482_0982|nrfA	LMOSLCC2755_0938|nrfA	LMOSLCC2540_0936|nrfA	LMOSLCC2378_0953|nrfA	LMOATCC19117_0958|nrfA	LMOL312_0937|nrfA	LMOf2365_0957
		hypothetical protein.	LMOSLCC2376_0908	lmo4a_0952	LMOSLCC7179_0917	LMOSLCC2479_0949	LMOSLCC2372_0950	LM5923_0972	LM5578_1018	LMOSLCC5850_0940	lmo0937	LMOSLCC2482_0983	LMOSLCC2755_0939	LMOSLCC2540_0937	LMOSLCC2378_0954	LMOATCC19117_0959	LMOL312_0938	LMOf2365_0958
COG0394	T	low molecular weight phosphotyrosine protein phosphatase.	LMOSLCC2376_0909	lmo4a_0953	LMOSLCC7179_0918	LMOSLCC2479_0950	LMOSLCC2372_0951	LM5923_0973	LM5578_1019	LMOSLCC5850_0941	lmo0938	LMOSLCC2482_0984	LMOSLCC2755_0940	LMOSLCC2540_0938	LMOSLCC2378_0955	LMOATCC19117_0960	LMOL312_0939	LMOf2365_0959
		hypothetical protein.	LMOSLCC2376_0910	lmo4a_0954	LMOSLCC7179_0919	LMOSLCC2479_0951	LMOSLCC2372_0952	LM5923_0974	LM5578_1020	LMOSLCC5850_0942	lmo0939	LMOSLCC2482_0985	LMOSLCC2755_0941	LMOSLCC2540_0939	LMOSLCC2378_0956	LMOATCC19117_0961	LMOL312_0940	LMOf2365_0960
		hypothetical protein.	LMOSLCC2376_0911	lmo4a_0955, lmo4a_0956	LMOSLCC7179_0920, LMOSLCC7179_0921	LMOSLCC2479_0952, LMOSLCC2479_0953	LMOSLCC2372_0953, LMOSLCC2372_0954	LM5923_0975, LM5923_0976	LM5578_1021, LM5578_1022	LMOSLCC5850_0943, LMOSLCC5850_0944	lmo0940, lmo0941	LMOSLCC2482_0986	LMOSLCC2755_0942	LMOSLCC2540_0940	LMOSLCC2378_0957	LMOATCC19117_0962	LMOL312_0941	LMOf2365_0961
		chaperone/heat shock protein.	LMOSLCC2376_0912|htpG	lmo4a_0957|htpG	LMOSLCC7179_0922|htpG	LMOSLCC2479_0954|htpG	LMOSLCC2372_0955|htpG	LM5923_0977	LM5578_1023	LMOSLCC5850_0945|htpG	lmo0942	LMOSLCC2482_0987|htpG	LMOSLCC2755_0943|htpG	LMOSLCC2540_0941|htpG	LMOSLCC2378_0958|htpG	LMOATCC19117_0963|htpG	LMOL312_0942|htpG	LMOf2365_0962
COG0783	P	non-heme iron-containing ferritin.	LMOSLCC2376_0913|fri	lmo4a_0958|fri	LMOSLCC7179_0923|fri	LMOSLCC2479_0955|fri	LMOSLCC2372_0956|fri	LM5923_0978|fri	LM5578_1024|fri	LMOSLCC5850_0946|fri	lmo0943|fri	LMOSLCC2482_0988|fri	LMOSLCC2755_0944|fri	LMOSLCC2540_0942|fri	LMOSLCC2378_0959|fri	LMOATCC19117_0964|fri	LMOL312_0943|fri	LMOf2365_0963
		hypothetical protein.	LMOSLCC2376_0914	lmo4a_0959	LMOSLCC7179_0924	LMOSLCC2479_0956	LMOSLCC2372_0957	LM5923_0979	LM5578_1025	LMOSLCC5850_0947	lmo0944	LMOSLCC2482_0989	LMOSLCC2755_0945	LMOSLCC2540_0943	LMOSLCC2378_0960	LMOATCC19117_0965	LMOL312_0944	LMOf2365_0964
COG2333	R	lipoprotein, leucine-rich repeat domain, putative.	LMOSLCC2376_0915	lmo4a_0960	LMOSLCC7179_0925	LMOSLCC2479_0957	LMOSLCC2372_0958	LM5923_0980	LM5578_1026	LMOSLCC5850_0948	lmo0945	LMOSLCC2482_0990	LMOSLCC2755_0946	LMOSLCC2540_0944	LMOSLCC2378_0961	LMOATCC19117_0966	LMOL312_0945	LMOf2365_0965
		hypothetical protein.	LMOSLCC2376_0916	lmo4a_0961	LMOSLCC7179_0926	LMOSLCC2479_0958	LMOSLCC2372_0959	LM5923_0981	LM5578_1027	LMOSLCC5850_0949	lmo0946	LMOSLCC2482_0991	LMOSLCC2755_0947	LMOSLCC2540_0945	LMOSLCC2378_0962	LMOATCC19117_0967	LMOL312_0946	LMOf2365_0966
COG2807	P	cyanate transporter.	LMOSLCC2376_0918|cynX	lmo4a_0962|cynX	LMOSLCC7179_0927|cynX	LMOSLCC2479_0959|cynX	LMOSLCC2372_0960|cynX	LM5923_0982	LM5578_1028	LMOSLCC5850_0950|cynX	lmo0947	LMOSLCC2482_0992|cynX	LMOSLCC2755_0948|cynX	LMOSLCC2540_0946|cynX	LMOSLCC2378_0963|cynX	LMOATCC19117_0968|cynX	LMOL312_0947|cynX	LMOf2365_0967
		transcriptional regulator, GntR family.	LMOSLCC2376_0919	lmo4a_0963	LMOSLCC7179_0928	LMOSLCC2479_0960	LMOSLCC2372_0961	LM5923_0983	LM5578_1029	LMOSLCC5850_0951	lmo0948	LMOSLCC2482_0993	LMOSLCC2755_0949	LMOSLCC2540_0947	LMOSLCC2378_0964	LMOATCC19117_0969	LMOL312_0948	LMOf2365_0968
COG0628	R	membrane protein, putative.	LMOSLCC2376_0920	lmo4a_0964	LMOSLCC7179_0929	LMOSLCC2479_0961	LMOSLCC2372_0962	LM5923_0984	LM5578_1030	LMOSLCC5850_0952	lmo0949	LMOSLCC2482_0994	LMOSLCC2755_0950	LMOSLCC2540_0948	LMOSLCC2378_0965	LMOATCC19117_0970	LMOL312_0949	LMOf2365_0969
		hypothetical protein.	LMOSLCC2376_0921	lmo4a_0965	LMOSLCC7179_0930	LMOSLCC2479_0962	LMOSLCC2372_0963	LM5923_0985	LM5578_1031	LMOSLCC5850_0953	lmo0950	LMOSLCC2482_0995	LMOSLCC2755_0951	LMOSLCC2540_0949	LMOSLCC2378_0966	LMOATCC19117_0971	LMOL312_0950	LMOf2365_0970
		hypothetical protein.	LMOSLCC2376_0922	lmo4a_0966	LMOSLCC7179_0931	LMOSLCC2479_0963	LMOSLCC2372_0964	LM5923_0986	LM5578_1032	LMOSLCC5850_0954	lmo0951	LMOSLCC2482_0996	LMOSLCC2755_0952	LMOSLCC2540_0950	LMOSLCC2378_0967	LMOATCC19117_0972	LMOL312_0951	LMOf2365_0971
		membrane protein, putative.	LMOSLCC2376_0923	lmo4a_0967	LMOSLCC7179_0932	LMOSLCC2479_0964	LMOSLCC2372_0965	LM5923_0987	LM5578_1033	LMOSLCC5850_0955	lmo0952	LMOSLCC2482_0997	LMOSLCC2755_0953	LMOSLCC2540_0951	LMOSLCC2378_0968	LMOATCC19117_0973	LMOL312_0952	LMOf2365_0972
		hypothetical protein.	LMOSLCC2376_0924	lmo4a_0968	LMOSLCC7179_0933	LMOSLCC2479_0965	LMOSLCC2372_0966	LM5923_0988	LM5578_1034	LMOSLCC5850_0956	lmo0953	LMOSLCC2482_0998	LMOSLCC2755_0954	LMOSLCC2540_0952	LMOSLCC2378_0969	LMOATCC19117_0974	LMOL312_0953	LMOf2365_0973
		hypothetical protein.	LMOSLCC2376_0925	lmo4a_0969	LMOSLCC7179_0934	LMOSLCC2479_0966	LMOSLCC2372_0967	LM5923_0989	LM5578_1035	LMOSLCC5850_0957	lmo0954	LMOSLCC2482_0999	LMOSLCC2755_0955	LMOSLCC2540_0953	LMOSLCC2378_0970	LMOATCC19117_0975	LMOL312_0954	LMOf2365_0974
		hypothetical protein.	LMOSLCC2376_0926	lmo4a_0970	LMOSLCC7179_0935	LMOSLCC2479_0967	LMOSLCC2372_0968	LM5923_0990	LM5578_1036	LMOSLCC5850_0958	lmo0955	LMOSLCC2482_1000	LMOSLCC2755_0956	LMOSLCC2540_0954	LMOSLCC2378_0971	LMOATCC19117_0976	LMOL312_0955	LMOf2365_0975
COG1820	G	N-acetylglucosamine-6-phosphate deacetylase.	LMOSLCC2376_0927|nagA-1	lmo4a_0971|nagA-1	LMOSLCC7179_0936|nagA-1	LMOSLCC2479_0968|nagA-1	LMOSLCC2372_0969|nagA-1	LM5923_0991	LM5578_1037	LMOSLCC5850_0959|nagA-1	lmo0956	LMOSLCC2482_1001|nagA-1	LMOSLCC2755_0957|nagA-1	LMOSLCC2540_0955|nagA-1	LMOSLCC2378_0972|nagA-1	LMOATCC19117_0977|nagA-1	LMOL312_0956|nagA-1	LMOf2365_0976|nagA-1
COG2188	K	transcriptional regulator, GntR family.	LMOSLCC2376_0929	lmo4a_0973	LMOSLCC7179_0938	LMOSLCC2479_0970	LMOSLCC2372_0971	LM5923_0993	LM5578_1039	LMOSLCC5850_0961	lmo0958	LMOSLCC2482_1003	LMOSLCC2755_0959	LMOSLCC2540_0957	LMOSLCC2378_0975	LMOATCC19117_0979	LMOL312_0958	LMOf2365_0978
COG0472	M	undacaprenyl-phosphate N-acetylglucosaminyltransferase.	LMOSLCC2376_0930	lmo4a_0974	LMOSLCC7179_0939	LMOSLCC2479_0971	LMOSLCC2372_0972	LM5923_0994	LM5578_1040	LMOSLCC5850_0962	lmo0959	LMOSLCC2482_1004	LMOSLCC2755_0960	LMOSLCC2540_0958	LMOSLCC2378_0976	LMOATCC19117_0980	LMOL312_0959	LMOf2365_0979
COG0826	O	protease, putative.	LMOSLCC2376_0931	lmo4a_0975	LMOSLCC7179_0940	LMOSLCC2479_0972	LMOSLCC2372_0973	LM5923_0995	LM5578_1041	LMOSLCC5850_0963	lmo0960	LMOSLCC2482_1005	LMOSLCC2755_0961	LMOSLCC2540_0959	LMOSLCC2378_0977	LMOATCC19117_0981	LMOL312_0960	LMOf2365_0980
COG0826	O	peptidase, U32 family.	LMOSLCC2376_0932	lmo4a_0976	LMOSLCC7179_0941	LMOSLCC2479_0973	LMOSLCC2372_0974	LM5923_0996	LM5578_1042	LMOSLCC5850_0964	lmo0961	LMOSLCC2482_1006	LMOSLCC2755_0962	LMOSLCC2540_0960	LMOSLCC2378_0978	LMOATCC19117_0982	LMOL312_0961	LMOf2365_0981
COG1704	S	Listeria epitope protein.	LMOSLCC2376_0933|lemA	lmo4a_0977|lemA	LMOSLCC7179_0942|lemA	LMOSLCC2479_0974|lemA	LMOSLCC2372_0975|lemA	LM5923_0997|lemA	LM5578_1043|lemA	LMOSLCC5850_0965|lemA	lmo0962|lemA	LMOSLCC2482_1007|lemA	LMOSLCC2755_0963|lemA	LMOSLCC2540_0961|lemA	LMOSLCC2378_0979|lemA	LMOATCC19117_0983|lemA	LMOL312_0962|lemA	LMOf2365_0982
COG0501	O	membrane metalloprotease.	LMOSLCC2376_0934|htpX	lmo4a_0978|htpX	LMOSLCC7179_0943|htpX	LMOSLCC2479_0975|htpX	LMOSLCC2372_0976|htpX	LM5923_0998	LM5578_1044	LMOSLCC5850_0966|htpX	lmo0963	LMOSLCC2482_1008|htpX	LMOSLCC2755_0964|htpX	LMOSLCC2540_0962|htpX	LMOSLCC2378_0980|htpX	LMOATCC19117_0984|htpX	LMOL312_0963|htpX	LMOf2365_0983
		CYTH domain protein.	LMOSLCC2376_0936	lmo4a_0980	LMOSLCC7179_0945	LMOSLCC2479_0977	LMOSLCC2372_0978	LM5923_1000	LM5578_1046	LMOSLCC5850_0969	lmo0965	LMOSLCC2482_1010	LMOSLCC2755_0966	LMOSLCC2540_0964	LMOSLCC2378_0982	LMOATCC19117_0986	LMOL312_0965	LMOf2365_0985
		TPR domain protein.	LMOSLCC2376_0937	lmo4a_0981	LMOSLCC7179_0946	LMOSLCC2479_0978	LMOSLCC2372_0979	LM5923_1001	LM5578_1047	LMOSLCC5850_0970	lmo0966	LMOSLCC2482_1011	LMOSLCC2755_0967	LMOSLCC2540_0965	LMOSLCC2378_0983	LMOATCC19117_0987	LMOL312_0966	LMOf2365_0986
COG2357	S	GTP pyrophosphokinase.	LMOSLCC2376_0938	lmo4a_0982	LMOSLCC7179_0947	LMOSLCC2479_0979	LMOSLCC2372_0980	LM5923_1002	LM5578_1048	LMOSLCC5850_0971	lmo0967	LMOSLCC2482_1012	LMOSLCC2755_0968	LMOSLCC2540_0966	LMOSLCC2378_0984	LMOATCC19117_0988	LMOL312_0967	LMOf2365_0987
COG0564	J	ribosomal large subunit pseudouridine synthase.	LMOSLCC2376_0940|rluD-1	lmo4a_0984|rluD-1	LMOSLCC7179_0949|rluD-1	LMOSLCC2479_0981|rluD-1	LMOSLCC2372_0982|rluD-1	LM5923_1004	LM5578_1050	LMOSLCC5850_0973|rluD-1	lmo0969	LMOSLCC2482_1015|rluD-1	LMOSLCC2755_0970|rluD-1	LMOSLCC2540_0968|rluD-1	LMOSLCC2378_0986|rluD-1	LMOATCC19117_0990|rluD-1	LMOL312_0969|rluD-1	LMOf2365_0989
COG0623	I	enoyl-(acyl-carrier-protein) reductase.	LMOSLCC2376_0941|fabI	lmo4a_0985|fabI	LMOSLCC7179_0950|fabI	LMOSLCC2479_0982|fabI	LMOSLCC2372_0983|fabI	LM5923_1005	LM5578_1051	LMOSLCC5850_0974|fabI	lmo0970	LMOSLCC2482_1016|fabI	LMOSLCC2755_0971|fabI	LMOSLCC2540_0969|fabI	LMOSLCC2378_0987|fabI	LMOATCC19117_0991|fabI	LMOL312_0970|fabI	LMOf2365_0990|fabI
		D-alanine esterification of lipoteichoic acid and wall teichoic acid.	LMOSLCC2376_0942|dltD	lmo4a_0986|dltD	LMOSLCC7179_0951|dltD	LMOSLCC2479_0983|dltD	LMOSLCC2372_0984|dltD	LM5923_1006|dltD	LM5578_1052|dltD	LMOSLCC5850_0975|dltD	lmo0971|dltD	LMOSLCC2482_1017|dltD	LMOSLCC2755_0972|dltD	LMOSLCC2540_0970|dltD	LMOSLCC2378_0988|dltD	LMOATCC19117_0992|dltD	LMOL312_0971|dltD	LMOf2365_0991|dltD
COG0236	IQ	D-alanyl carrier protein.	LMOSLCC2376_0943|dltC	lmo4a_0987|dltC	LMOSLCC7179_0952|dltC	LMOSLCC2479_0984|dltC	LMOSLCC2372_0985|dltC	LM5923_1007|dltC	LM5578_1053|dltC	LMOSLCC5850_0976|dltC	lmo0972|dltC	LMOSLCC2482_1018|dltC	LMOSLCC2755_0973|dltC	LMOSLCC2540_0971|dltC	LMOSLCC2378_0989|dltC	LMOATCC19117_0993|dltC	LMOL312_0972|dltC	LMOf2365_0992|dltC
COG1696	M	D-alanine esterification of lipoteichoic acid and wall teichoic acid.	LMOSLCC2376_0944|dltB	lmo4a_0988|dltB	LMOSLCC7179_0953|dltB	LMOSLCC2479_0985|dltB	LMOSLCC2372_0986|dltB	LM5923_1008|dltB	LM5578_1054|dltB	LMOSLCC5850_0977|dltB	lmo0973|dltB	LMOSLCC2482_1019|dltB	LMOSLCC2755_0974|dltB	LMOSLCC2540_0972|dltB	LMOSLCC2378_0990|dltB	LMOATCC19117_0994|dltB	LMOL312_0973|dltB	LMOf2365_0993|dltB
COG1020	Q	D-alanine-activating enzyme/D-alanine-D-alanyl carrier protein ligase.	LMOSLCC2376_0945|dltA	lmo4a_0989|dltA	LMOSLCC7179_0954|dltA	LMOSLCC2479_0986|dltA	LMOSLCC2372_0987|dltA	LM5923_1009|dltA	LM5578_1055|dltA	LMOSLCC5850_0978	lmo0974|dltA	LMOSLCC2482_1020|dltA	LMOSLCC2755_0975|dltA	LMOSLCC2540_0973|dltA	LMOSLCC2378_0991|dltA	LMOATCC19117_0995|dltA	LMOL312_0974|dltA	LMOf2365_0994|dltA
COG0120	G	ribose 5-phosphate isomerase A.	LMOSLCC2376_0947|rpiA	lmo4a_0991|rpiA	LMOSLCC7179_0956|rpiA	LMOSLCC2479_0988|rpiA	LMOSLCC2372_0989|rpiA	LM5923_1011	LM5578_1057	LMOSLCC5850_0981|rpiA	lmo0975	LMOSLCC2482_1022|rpiA	LMOSLCC2755_0977|rpiA	LMOSLCC2540_0975|rpiA	LMOSLCC2378_0993|rpiA	LMOATCC19117_0997|rpiA	LMOL312_0976|rpiA	LMOf2365_0996|rpiA
COG0454	KR	acetyltransferase, GNAT family.	LMOSLCC2376_0948	lmo4a_0992	LMOSLCC7179_0957	LMOSLCC2479_0989	LMOSLCC2372_0990	LM5923_1012	LM5578_1058	LMOSLCC5850_0982	lmo0976	LMOSLCC2482_1023	LMOSLCC2755_0978	LMOSLCC2540_0976	LMOSLCC2378_0994	LMOATCC19117_0998	LMOL312_0977	LMOf2365_0997
COG2382	P	esterase, putative.	LMOSLCC2376_0949	lmo4a_0993	LMOSLCC7179_0958	LMOSLCC2479_0990	LMOSLCC2372_0991	LM5923_1013	LM5578_1059	LMOSLCC5850_0983	lmo0977	LMOSLCC2482_1024	LMOSLCC2755_0979	LMOSLCC2540_0977	LMOSLCC2378_0995	LMOATCC19117_0999	LMOL312_0978	LMOf2365_0998
COG0115	EH	branched-chain amino acid aminotransferase.	LMOSLCC2376_0950|ilvE	lmo4a_0994|ilvE	LMOSLCC7179_0959|ilvE	LMOSLCC2479_0991|ilvE	LMOSLCC2372_0992|ilvE	LM5923_1014	LM5578_1060	LMOSLCC5850_0984|ilvE	lmo0978	LMOSLCC2482_1025|ilvE	LMOSLCC2755_0980|ilvE	LMOSLCC2540_0978|ilvE	LMOSLCC2378_0996|ilvE	LMOATCC19117_1000|ilvE	LMOL312_0979|ilvE	LMOf2365_0999|ilvE
COG1131	V	daunorubicin resistance ABC transporter, ATP-binding protein.	LMOSLCC2376_0951|drrA	lmo4a_0995|drrA	LMOSLCC7179_0960|drrA	LMOSLCC2479_0992|drrA	LMOSLCC2372_0993|drrA	LM5923_1015	LM5578_1061	LMOSLCC5850_0985|drrA	lmo0979	LMOSLCC2482_1026|drrA	LMOSLCC2755_0981|drrA	LMOSLCC2540_0979|drrA	LMOSLCC2378_0997|drrA	LMOATCC19117_1001|drrA	LMOL312_0980|drrA	LMOf2365_1000
COG0842	V	ABC transporter, permease protein.	LMOSLCC2376_0952	lmo4a_0996	LMOSLCC7179_0961	LMOSLCC2479_0993	LMOSLCC2372_0994	LM5923_1016	LM5578_1062	LMOSLCC5850_0986	lmo0980	LMOSLCC2482_1027	LMOSLCC2755_0982	LMOSLCC2540_0980	LMOSLCC2378_0998	LMOATCC19117_1002	LMOL312_0981	LMOf2365_1001
		drug resistance transporter, EmrB/QacA family.	LMOSLCC2376_0953	lmo4a_0997	LMOSLCC7179_0962	LMOSLCC2479_0994	LMOSLCC2372_0995	LM5923_1017	LM5578_1063	LMOSLCC5850_0987	lmo0981	LMOSLCC2482_1028	LMOSLCC2755_0983	LMOSLCC2540_0981	LMOSLCC2378_0999	LMOATCC19117_1003	LMOL312_0982	LMOf2365_1002
COG1363	G	deblocking aminopeptidase.	LMOSLCC2376_0954	lmo4a_0998	LMOSLCC7179_0963	LMOSLCC2479_0995	LMOSLCC2372_0996	LM5923_1018	LM5578_1064	LMOSLCC5850_0988	lmo0982	LMOSLCC2482_1029	LMOSLCC2755_0984	LMOSLCC2540_0982	LMOSLCC2378_1000	LMOATCC19117_1004	LMOL312_0983	LMOf2365_1003
COG0386	O	glutathione peroxidase.	LMOSLCC2376_0955|bsaA	lmo4a_0999|bsaA	LMOSLCC7179_0964|bsaA	LMOSLCC2479_0996|bsaA	LMOSLCC2372_0997|bsaA	LM5923_1019	LM5578_1065	LMOSLCC5850_0989|bsaA	lmo0983	LMOSLCC2482_1030|bsaA	LMOSLCC2755_0985|bsaA	LMOSLCC2540_0983|bsaA	LMOSLCC2378_1001|bsaA	LMOATCC19117_1005|bsaA	LMOL312_0984|bsaA	LMOf2365_1004|bsaA
		transcriptional regulator, LytTR family, putative.	LMOSLCC2376_0956	lmo4a_1000	LMOSLCC7179_0965	LMOSLCC2479_0997	LMOSLCC2372_0998	LM5923_1020	LM5578_1066	LMOSLCC5850_0990	lmo0984	LMOSLCC2482_1031	LMOSLCC2755_0986	LMOSLCC2540_0984	LMOSLCC2378_1002	LMOATCC19117_1006	LMOL312_0985	LMOf2365_1005
		membrane protein, putative.	LMOSLCC2376_0957	lmo4a_1001	LMOSLCC7179_0966	LMOSLCC2479_0998	LMOSLCC2372_0999	LM5923_1021	LM5578_1067	LMOSLCC5850_0991	lmo0985	LMOSLCC2482_1032	LMOSLCC2755_0987	LMOSLCC2540_0985	LMOSLCC2378_1003	LMOATCC19117_1007	LMOL312_0986	LMOf2365_1006
COG1122	P	ABC transporter, ATP-binding protein.	LMOSLCC2376_0958	lmo4a_1002	LMOSLCC7179_0967	LMOSLCC2479_0999	LMOSLCC2372_1000	LM5923_1022	LM5578_1068	LMOSLCC5850_0992	lmo0986	LMOSLCC2482_1033	LMOSLCC2755_0988	LMOSLCC2540_0986	LMOSLCC2378_1004	LMOATCC19117_1008	LMOL312_0987	LMOf2365_1007
COG0480	J	peptide chain release factor 3.	LMOSLCC2376_0960|prfC	lmo4a_1004|prfC	LMOSLCC7179_0969|prfC	LMOSLCC2479_1001|prfC	LMOSLCC2372_1002|prfC	LM5923_1024|prfC	LM5578_1070|prfC	LMOSLCC5850_0994|prfC	lmo0988	LMOSLCC2482_1035|prfC	LMOSLCC2755_0990|prfC	LMOSLCC2540_0988|prfC	LMOSLCC2378_1006|prfC	LMOATCC19117_1010|prfC	LMOL312_0989|prfC	LMOf2365_1009|prfC
		transcriptional regulator, MarR family.	LMOSLCC2376_0961	lmo4a_1005	LMOSLCC7179_0970	LMOSLCC2479_1002	LMOSLCC2372_1003	LM5923_1025	LM5578_1071	LMOSLCC5850_0995	lmo0989	LMOSLCC2482_1036	LMOSLCC2755_0991	LMOSLCC2540_0989	LMOSLCC2378_1007	LMOATCC19117_1011	LMOL312_0990	LMOf2365_1010
COG0534	V	matE efflux family protein.	LMOSLCC2376_0962	lmo4a_1006	LMOSLCC7179_0971	LMOSLCC2479_1003	LMOSLCC2372_1004	LM5923_1026	LM5578_1072	LMOSLCC5850_0996	lmo0990	LMOSLCC2482_1037	LMOSLCC2755_0992	LMOSLCC2540_0990	LMOSLCC2378_1008	LMOATCC19117_1012	LMOL312_0991	LMOf2365_1011
COG0861	P	membrane protein, TerC family.	LMOSLCC2376_0963, LMOSLCC2376_0964	lmo4a_1007, lmo4a_1008	LMOSLCC7179_0972, LMOSLCC7179_0973	LMOSLCC2479_1004, LMOSLCC2479_1005	LMOSLCC2372_1005, LMOSLCC2372_1006	LM5923_1027, LM5923_1028	LM5578_1073, LM5578_1074	LMOSLCC5850_0997, LMOSLCC5850_0998	lmo0991, lmo0992	LMOSLCC2482_1038, LMOSLCC2482_1039	LMOSLCC2755_0993, LMOSLCC2755_0994	LMOSLCC2540_0991, LMOSLCC2540_0992	LMOSLCC2378_1009, LMOSLCC2378_1010	LMOATCC19117_1013, LMOATCC19117_1014	LMOL312_0992, LMOL312_0993	LMOf2365_1012, LMOf2365_1013
COG0168	P	cation transport protein.	LMOSLCC2376_0965	lmo4a_1009	LMOSLCC7179_0974	LMOSLCC2479_1006	LMOSLCC2372_1007	LM5923_1029	LM5578_1075	LMOSLCC5850_0999	lmo0993	LMOSLCC2482_1040	LMOSLCC2755_0995	LMOSLCC2540_0993	LMOSLCC2378_1011	LMOATCC19117_1015	LMOL312_0994	LMOf2365_1014
		membrane protein, putative.	LMOSLCC2376_0966	lmo4a_1010	LMOSLCC7179_0975	LMOSLCC2479_1007	LMOSLCC2372_1008	LM5923_1030	LM5578_1076	LMOSLCC5850_1000	lmo0994	LMOSLCC2482_1041	LMOSLCC2755_0996	LMOSLCC2540_0994	LMOSLCC2378_1012	LMOATCC19117_1016	LMOL312_0995	LMOf2365_1015
COG3594	G	membrane protein, putative.	LMOSLCC2376_0967	lmo4a_1011	LMOSLCC7179_0976	LMOSLCC2479_1008	LMOSLCC2372_1009	LM5923_1031	LM5578_1077	LMOSLCC5850_1001	lmo0995	LMOSLCC2482_1042	LMOSLCC2755_0997	LMOSLCC2540_0995	LMOSLCC2378_1013	LMOATCC19117_1017	LMOL312_0996	LMOf2365_1016
COG0350	L	methylated-DNA-protein-cysteine methyltransferase.	LMOSLCC2376_0968|ogt-1	lmo4a_1012|ogt-1	LMOSLCC7179_0977|ogt-1	LMOSLCC2479_1009|ogt-1	LMOSLCC2372_1010|ogt-1	LM5923_1032	LM5578_1078	LMOSLCC5850_1002|ogt-1	lmo0996	LMOSLCC2482_1043|ogt-1	LMOSLCC2755_0998|ogt-1	LMOSLCC2540_0996|ogt-1	LMOSLCC2378_1014|ogt-1	LMOATCC19117_1018|ogt-1	LMOL312_0997|ogt-1	LMOf2365_1017|ogt-2
COG0542	O	ATP-dependent Clp protease, ATP-binding subunit.	LMOSLCC2376_0969|clpE	lmo4a_1013|clpE	LMOSLCC7179_0978|clpE	LMOSLCC2479_1010|clpE	LMOSLCC2372_1011|clpE	LM5923_1033|clpE	LM5578_1079|clpE	LMOSLCC5850_1003|clpE	lmo0997|clpE	LMOSLCC2482_1044|clpE	LMOSLCC2755_0999|clpE	LMOSLCC2540_0997|clpE	LMOSLCC2378_1015|clpE	LMOATCC19117_1019|clpE	LMOL312_0998|clpE	LMOf2365_1018
		CAAX amino terminal membrane protease family protein.	LMOSLCC2376_0970	lmo4a_1014	LMOSLCC7179_0979	LMOSLCC2479_1011	LMOSLCC2372_1012	LM5923_1034	LM5578_1080	LMOSLCC5850_1004	lmo0998	LMOSLCC2482_1045	LMOSLCC2755_1000	LMOSLCC2540_0998	LMOSLCC2378_1016	LMOATCC19117_1020	LMOL312_0999	LMOf2365_1019
		membrane protein, putative.	LMOSLCC2376_0971	lmo4a_1015	LMOSLCC7179_0980	LMOSLCC2479_1012	LMOSLCC2372_1013	LM5923_1035	LM5578_1081	LMOSLCC5850_1005	lmo0999	LMOSLCC2482_1046	LMOSLCC2755_1001	LMOSLCC2540_0999	LMOSLCC2378_1017	LMOATCC19117_1021	LMOL312_1000	LMOf2365_1020
		phytoene dehydrogenase, putative.	LMOSLCC2376_0972	lmo4a_1016	LMOSLCC7179_0981	LMOSLCC2479_1013	LMOSLCC2372_1014	LM5923_1036	LM5578_1082	LMOSLCC5850_1006	lmo1000	LMOSLCC2482_1047	LMOSLCC2755_1002	LMOSLCC2540_1000	LMOSLCC2378_1018	LMOATCC19117_1022	LMOL312_1001	LMOf2365_1021
		hypothetical protein.	LMOSLCC2376_0973	lmo4a_1017	LMOSLCC7179_0982	LMOSLCC2479_1014	LMOSLCC2372_1015	LM5923_1037	LM5578_1083	LMOSLCC5850_1007	lmo1001	LMOSLCC2482_1048	LMOSLCC2755_1003	LMOSLCC2540_1001	LMOSLCC2378_1019	LMOATCC19117_1023	LMOL312_1002	LMOf2365_1022
COG1925	G	phosphocarrier protein.	LMOSLCC2376_0975|ptsH	lmo4a_1018|ptsH	LMOSLCC7179_0983|ptsH	LMOSLCC2479_1015|ptsH	LMOSLCC2372_1016|ptsH	LM5923_1038|ptsH	LM5578_1084|ptsH	LMOSLCC5850_1008|ptsH	lmo1002|ptsH	LMOSLCC2482_1049|ptsH	LMOSLCC2755_1004|ptsH	LMOSLCC2540_1002|ptsH	LMOSLCC2378_1020|ptsH	LMOATCC19117_1024|ptsH	LMOL312_1003|ptsH	LMOf2365_1023|ptsH
COG1080	G	phosphoenolpyruvate-protein phosphotransferase.	LMOSLCC2376_0976|ptsI	lmo4a_1019|ptsI	LMOSLCC7179_0984|ptsI	LMOSLCC2479_1016|ptsI	LMOSLCC2372_1017|ptsI	LM5923_1039	LM5578_1085	LMOSLCC5850_1009|ptsI	lmo1003	LMOSLCC2482_1050|ptsI	LMOSLCC2755_1005|ptsI	LMOSLCC2540_1003|ptsI	LMOSLCC2378_1021|ptsI	LMOATCC19117_1025|ptsI	LMOL312_1004|ptsI	LMOf2365_1024|ptsI
		membrane protein, putative.	LMOSLCC2376_0977	lmo4a_1020	LMOSLCC7179_0985	LMOSLCC2479_1017	LMOSLCC2372_1018	LM5923_1040	LM5578_1086	LMOSLCC5850_1010	lmo1004	LMOSLCC2482_1051	LMOSLCC2755_1006	LMOSLCC2540_1004	LMOSLCC2378_1022	LMOATCC19117_1026	LMOL312_1005	LMOf2365_1025
COG2084	I	3-hydroxyisobutyrate dehydrogenase.	LMOSLCC2376_0978	lmo4a_1021	LMOSLCC7179_0986	LMOSLCC2479_1018	LMOSLCC2372_1019	LM5923_1041	LM5578_1087	LMOSLCC5850_1011	lmo1005	LMOSLCC2482_1052	LMOSLCC2755_1007	LMOSLCC2540_1005	LMOSLCC2378_1023	LMOATCC19117_1027	LMOL312_1006	LMOf2365_1026
COG0436	E	aromatic amino acid aminotransferase, putative.	LMOSLCC2376_0979	lmo4a_1022	LMOSLCC7179_0987	LMOSLCC2479_1019	LMOSLCC2372_1020	LM5923_1042	LM5578_1088	LMOSLCC5850_1012	lmo1006	LMOSLCC2482_1053	LMOSLCC2755_1008	LMOSLCC2540_1006	LMOSLCC2378_1024	LMOATCC19117_1028	LMOL312_1007	LMOf2365_1027
		hypothetical protein.	LMOSLCC2376_0980	lmo4a_1023	LMOSLCC7179_0988	LMOSLCC2479_1020	LMOSLCC2372_1021	LM5923_1043	LM5578_1089	LMOSLCC5850_1013	lmo1007	LMOSLCC2482_1054	LMOSLCC2755_1009	LMOSLCC2540_1007	LMOSLCC2378_1025	LMOATCC19117_1029	LMOL312_1008	LMOf2365_1028
		hypothetical protein.	LMOSLCC2376_0981	lmo4a_1024	LMOSLCC7179_0989	LMOSLCC2479_1021	LMOSLCC2372_1022	LM5923_1044	LM5578_1090	LMOSLCC5850_1014	lmo1008	LMOSLCC2482_1055	LMOSLCC2755_1010	LMOSLCC2540_1008	LMOSLCC2378_1026	LMOATCC19117_1030	LMOL312_1009	LMOf2365_1029
COG0517	R	CBS domain protein.	LMOSLCC2376_0982	lmo4a_1025	LMOSLCC7179_0990	LMOSLCC2479_1022	LMOSLCC2372_1023	LM5923_1045	LM5578_1091	LMOSLCC5850_1015	lmo1009	LMOSLCC2482_1056	LMOSLCC2755_1011	LMOSLCC2540_1009	LMOSLCC2378_1027	LMOATCC19117_1031	LMOL312_1010	LMOf2365_1030
COG0583	K	transcriptional regulator, LysR family.	LMOSLCC2376_0983	lmo4a_1026	LMOSLCC7179_0991	LMOSLCC2479_1023	LMOSLCC2372_1024	LM5923_1046	LM5578_1092	LMOSLCC5850_1016	lmo1010	LMOSLCC2482_1057	LMOSLCC2755_1012	LMOSLCC2540_1010	LMOSLCC2378_1028	LMOATCC19117_1032	LMOL312_1011	LMOf2365_1031
COG2171	E	tetrahydrodipicolinate N-acetyltransferase.	LMOSLCC2376_0984	lmo4a_1027	LMOSLCC7179_0992	LMOSLCC2479_1024	LMOSLCC2372_1025	LM5923_1047	LM5578_1093	LMOSLCC5850_1017	lmo1011	LMOSLCC2482_1058	LMOSLCC2755_1013	LMOSLCC2540_1011	LMOSLCC2378_1029	LMOATCC19117_1033	LMOL312_1012	LMOf2365_1032
COG1473	R	hippurate hydrolase.	LMOSLCC2376_0985	lmo4a_1028	LMOSLCC7179_0993	LMOSLCC2479_1025	LMOSLCC2372_1026	LM5923_1048	LM5578_1094	LMOSLCC5850_1018	lmo1012	LMOSLCC2482_1059	LMOSLCC2755_1014	LMOSLCC2540_1012	LMOSLCC2378_1030	LMOATCC19117_1034	LMOL312_1013	LMOf2365_1033
COG0668	M	mechanosensitive ion channel family protein.	LMOSLCC2376_0986	lmo4a_1029	LMOSLCC7179_0994	LMOSLCC2479_1026	LMOSLCC2372_1027	LM5923_1049	LM5578_1095	LMOSLCC5850_1019	lmo1013	LMOSLCC2482_1060	LMOSLCC2755_1015	LMOSLCC2540_1013	LMOSLCC2378_1031	LMOATCC19117_1035	LMOL312_1014	LMOf2365_1034
COG1125	E	glycine betaine/L-proline ABC transporter, ATP-binding protein.	LMOSLCC2376_0987|gbuA	lmo4a_1030|gbuA	LMOSLCC7179_0995|gbuA	LMOSLCC2479_1027|gbuA	LMOSLCC2372_1028|gbuA	LM5923_1050|gbuA	LM5578_1096|gbuA	LMOSLCC5850_1020|gbuA	lmo1014|gbuA	LMOSLCC2482_1061|gbuA	LMOSLCC2755_1016|gbuA	LMOSLCC2540_1014|gbuA	LMOSLCC2378_1032|gbuA	LMOATCC19117_1036|gbuA	LMOL312_1015|gbuA	LMOf2365_1035
COG1174	E	glycine betaine/L-proline ABC transporter, permease protein.	LMOSLCC2376_0988|gbuB	lmo4a_1031|gbuB	LMOSLCC7179_0996|gbuB	LMOSLCC2479_1028|gbuB	LMOSLCC2372_1029|gbuB	LM5923_1051|gbuB	LM5578_1097|gbuB	LMOSLCC5850_1021|gbuB	lmo1015|gbuB	LMOSLCC2482_1062|gbuB	LMOSLCC2755_1017|gbuB	LMOSLCC2540_1015|gbuB	LMOSLCC2378_1033|gbuB	LMOATCC19117_1037|gbuB	LMOL312_1016|gbuB	LMOf2365_1036
COG2113	E	glycine betaine/L-proline ABC transporter, glycine betaine/L-proline-binding protein.	LMOSLCC2376_0989|gbuC	lmo4a_1032|gbuC	LMOSLCC7179_0997|gbuC	LMOSLCC2479_1029|gbuC	LMOSLCC2372_1030|gbuC	LM5923_1052|gbuC	LM5578_1098|gbuC	LMOSLCC5850_1022|gbuC	lmo1016|gbuC	LMOSLCC2482_1063|gbuC	LMOSLCC2755_1018|gbuC	LMOSLCC2540_1016|gbuC	LMOSLCC2378_1034|gbuC	LMOATCC19117_1038|gbuC	LMOL312_1017|gbuC	LMOf2365_1037
COG2190	G	PTS system, glucose-specific, IIA component.	LMOSLCC2376_0990	lmo4a_1033	LMOSLCC7179_0998	LMOSLCC2479_1030	LMOSLCC2372_1031	LM5923_1053	LM5578_1099	LMOSLCC5850_1023	lmo1017	LMOSLCC2482_1064	LMOSLCC2755_1019	LMOSLCC2540_1017	LMOSLCC2378_1035	LMOATCC19117_1039	LMOL312_1018	LMOf2365_1038
		copper homeostasis protein.	LMOSLCC2376_0991	lmo4a_1034	LMOSLCC7179_0999	LMOSLCC2479_1031	LMOSLCC2372_1032	LM5923_1054	LM5578_1100	LMOSLCC5850_1024	lmo1018	LMOSLCC2482_1065	LMOSLCC2755_1020	LMOSLCC2540_1018	LMOSLCC2378_1036	LMOATCC19117_1040	LMOL312_1019	LMOf2365_1039
COG2996	S	hypothetical protein.	LMOSLCC2376_0992	lmo4a_1035	LMOSLCC7179_1000	LMOSLCC2479_1032	LMOSLCC2372_1033	LM5923_1055	LM5578_1101	LMOSLCC5850_1025	lmo1019	LMOSLCC2482_1066	LMOSLCC2755_1021	LMOSLCC2540_1019	LMOSLCC2378_1037	LMOATCC19117_1041	LMOL312_1020	LMOf2365_1040
		hypothetical protein.	LMOSLCC2376_0993	lmo4a_1036	LMOSLCC7179_1001	LMOSLCC2479_1033	LMOSLCC2372_1034	LM5923_1056	LM5578_1102	LMOSLCC5850_1026	lmo1020	LMOSLCC2482_1067	LMOSLCC2755_1022	LMOSLCC2540_1020	LMOSLCC2378_1038	LMOATCC19117_1042	LMOL312_1021	LMOf2365_1041
COG0642	T	two-component histidine kinase, putative.	LMOSLCC2376_0994	lmo4a_1037	LMOSLCC7179_1002	LMOSLCC2479_1034	LMOSLCC2372_1035	LM5923_1057	LM5578_1103	LMOSLCC5850_1027	lmo1021	LMOSLCC2482_1068	LMOSLCC2755_1023	LMOSLCC2540_1021	LMOSLCC2378_1039	LMOATCC19117_1043	LMOL312_1022	LMOf2365_1042
COG2197	KT	DNA-binding response regulator, LuxR family.	LMOSLCC2376_0995	lmo4a_1038	LMOSLCC7179_1003	LMOSLCC2479_1035	LMOSLCC2372_1036	LM5923_1058	LM5578_1104	LMOSLCC5850_1028	lmo1022	LMOSLCC2482_1069	LMOSLCC2755_1024	LMOSLCC2540_1022	LMOSLCC2378_1040	LMOATCC19117_1044	LMOL312_1023	LMOf2365_1043
COG0569	P	potassium transport system NAD-binding component.	LMOSLCC2376_0996|trkA	lmo4a_1039|trkA	LMOSLCC7179_1004|trkA	LMOSLCC2479_1036|trkA	LMOSLCC2372_1037|trkA	LM5923_1059	LM5578_1105	LMOSLCC5850_1029|trkA	lmo1023	LMOSLCC2482_1070|trkA	LMOSLCC2755_1025|trkA	LMOSLCC2540_1023|trkA	LMOSLCC2378_1041|trkA	LMOATCC19117_1045|trkA	LMOL312_1024|trkA	LMOf2365_1044
		membrane protein, putative.	LMOSLCC2376_0997	lmo4a_1040	LMOSLCC7179_1005	LMOSLCC2479_1037	LMOSLCC2372_1038	LM5923_1060	LM5578_1106	LMOSLCC5850_1030	lmo1024	LMOSLCC2482_1071	LMOSLCC2755_1026	LMOSLCC2540_1024	LMOSLCC2378_1042	LMOATCC19117_1046	LMOL312_1025	LMOf2365_1045
		membrane protein, putative.	LMOSLCC2376_0998	lmo4a_1041	LMOSLCC7179_1006	LMOSLCC2479_1038	LMOSLCC2372_1039	LM5923_1061	LM5578_1107	LMOSLCC5850_1031	lmo1025	LMOSLCC2482_1072	LMOSLCC2755_1027	LMOSLCC2540_1025	LMOSLCC2378_1043	LMOATCC19117_1047	LMOL312_1026	LMOf2365_1046
COG1316	K	transcriptional regulator, putative.	LMOSLCC2376_0999	lmo4a_1042	LMOSLCC7179_1007	LMOSLCC2479_1039	LMOSLCC2372_1040	LM5923_1062	LM5578_1108	LMOSLCC5850_1032	lmo1026	LMOSLCC2482_1073	LMOSLCC2755_1028	LMOSLCC2540_1026	LMOSLCC2378_1044	LMOATCC19117_1048	LMOL312_1027	LMOf2365_1047
COG0595	R	Zn-dependent hydrolase.	LMOSLCC2376_1000	lmo4a_1043	LMOSLCC7179_1008	LMOSLCC2479_1040	LMOSLCC2372_1041	LM5923_1063	LM5578_1109	LMOSLCC5850_1033	lmo1027	LMOSLCC2482_1074	LMOSLCC2755_1029	LMOSLCC2540_1027	LMOSLCC2378_1045	LMOATCC19117_1049	LMOL312_1028	LMOf2365_1048
		hypothetical protein.	LMOSLCC2376_1001	lmo4a_1044	LMOSLCC7179_1009	LMOSLCC2479_1041	LMOSLCC2372_1042	LM5923_1064	LM5578_1110	LMOSLCC5850_1034	lmo1028	LMOSLCC2482_1075	LMOSLCC2755_1030	LMOSLCC2540_1028	LMOSLCC2378_1046	LMOATCC19117_1050	LMOL312_1029	LMOf2365_1049
COG0561	R	cof-like hydrolase.	LMOSLCC2376_1002	lmo4a_1045	LMOSLCC7179_1010	LMOSLCC2479_1042	LMOSLCC2372_1043	LM5923_1065	LM5578_1111	LMOSLCC5850_1035	lmo1029	LMOSLCC2482_1076	LMOSLCC2755_1031	LMOSLCC2540_1029	LMOSLCC2378_1047	LMOATCC19117_1051	LMOL312_1030	LMOf2365_1050
COG3739	S	membrane protein, putative.	LMOSLCC2376_1010	lmo4a_1046	LMOSLCC7179_1018	LMOSLCC2479_1050	LMOSLCC2372_1051	LM5923_1074	LM5578_1120	LMOSLCC5850_1043	lmo1037	LMOSLCC2482_1084	LMOSLCC2755_1039	LMOSLCC2540_1037	LMOSLCC2378_1055	LMOATCC19117_1059	LMOL312_1038	LMOf2365_1058
		molybdopterin-guanine dinucleotide biosynthesis protein A.	LMOSLCC2376_1011|mobA	lmo4a_1047|mobA	LMOSLCC7179_1019|mobA	LMOSLCC2479_1051|mobA	LMOSLCC2372_1052|mobA	LM5923_1075	LM5578_1121	LMOSLCC5850_1044|mobA	lmo1038	LMOSLCC2482_1085|mobA	LMOSLCC2755_1040|mobA	LMOSLCC2540_1038|mobA	LMOSLCC2378_1056|mobA	LMOATCC19117_1060|mobA	LMOL312_1039|mobA	LMOf2365_1059|mobA
COG1118	P	molybdenum ABC transporter, ATP-binding protein.	LMOSLCC2376_1012|modC	lmo4a_1048|modC	LMOSLCC7179_1020|modC	LMOSLCC2479_1052|modC	LMOSLCC2372_1053|modC	LM5923_1076	LM5578_1122	LMOSLCC5850_1045|modC	lmo1039	LMOSLCC2482_1086|modC	LMOSLCC2755_1041|modC	LMOSLCC2540_1039|modC	LMOSLCC2378_1057|modC	LMOATCC19117_1061|modC	LMOL312_1040|modC	LMOf2365_1060|modC
COG0555	O	molybdenum ABC transporter, permease protein.	LMOSLCC2376_1013|modB	lmo4a_1049|modB	LMOSLCC7179_1021|modB	LMOSLCC2479_1053|modB	LMOSLCC2372_1054|modB	LM5923_1077	LM5578_1123	LMOSLCC5850_1046|modB	lmo1040	LMOSLCC2482_1087|modB	LMOSLCC2755_1042|modB	LMOSLCC2540_1040|modB	LMOSLCC2378_1058|modB	LMOATCC19117_1062|modB	LMOL312_1041|modB	LMOf2365_1061|modB
COG0725	P	molybdenum ABC transporter, molybdenum-binding protein.	LMOSLCC2376_1014|modA	lmo4a_1050|modA	LMOSLCC7179_1022|modA	LMOSLCC2479_1054|modA	LMOSLCC2372_1055|modA	LM5923_1078	LM5578_1124	LMOSLCC5850_1047|modA	lmo1041	LMOSLCC2482_1088|modA	LMOSLCC2755_1043|modA	LMOSLCC2540_1041|modA	LMOSLCC2378_1059|modA	LMOATCC19117_1063|modA	LMOL312_1042|modA	LMOf2365_1062|modA
		molybdopterin biosynthesis protein.	LMOSLCC2376_1015|moeA	lmo4a_1051|moeA	LMOSLCC7179_1023|moeA	LMOSLCC2479_1055|moeA	LMOSLCC2372_1056|moeA	LM5923_1079	LM5578_1125	LMOSLCC5850_1048|moeA	lmo1042	LMOSLCC2482_1089|moeA	LMOSLCC2755_1044|moeA	LMOSLCC2540_1042|moeA	LMOSLCC2378_1060|moeA	LMOATCC19117_1064|moeA	LMOL312_1043|moeA	LMOf2365_1063|moeA
COG0314	H	molybdenum cofactor biosynthesis protein E.	LMOSLCC2376_1017|moaE	lmo4a_1053|moaE	LMOSLCC7179_1025|moaE	LMOSLCC2479_1057|moaE	LMOSLCC2372_1058|moaE	LM5923_1081	LM5578_1127	LMOSLCC5850_1050|moaE	lmo1044	LMOSLCC2482_1091|moaE	LMOSLCC2755_1046|moaE	LMOSLCC2540_1044|moaE	LMOSLCC2378_1062|moaE	LMOATCC19117_1066|moaE	LMOL312_1045|moaE	LMOf2365_1065|moaE
COG1977	H	molybdenum cofactor biosynthesis protein D.	LMOSLCC2376_1018|moaD	lmo4a_1054|moaD	LMOSLCC7179_1026|moaD	LMOSLCC2479_1058|moaD	LMOSLCC2372_1059|moaD	LM5923_1082	LM5578_1128	LMOSLCC5850_1051|moaD	lmo1045	LMOSLCC2482_1092|moaD	LMOSLCC2755_1047|moaD	LMOSLCC2540_1045|moaD	LMOSLCC2378_1063|moaD	LMOATCC19117_1067|moaD	LMOL312_1046|moaD	LMOf2365_1066|moaD
COG0315	H	molybdenum cofactor biosynthesis protein C.	LMOSLCC2376_1019|moaC	lmo4a_1055|moaC	LMOSLCC7179_1027|moaC	LMOSLCC2479_1059|moaC	LMOSLCC2372_1060|moaC	LM5923_1083|moaC	LM5578_1129|moaC	LMOSLCC5850_1052|moaC	lmo1046	LMOSLCC2482_1093|moaC	LMOSLCC2755_1048|moaC	LMOSLCC2540_1046|moaC	LMOSLCC2378_1064|moaC	LMOATCC19117_1068|moaC	LMOL312_1047|moaC	LMOf2365_1067|moaC
COG2896	H	molybdenum cofactor biosynthesis protein A.	LMOSLCC2376_1020|moaA	lmo4a_1056|moaA	LMOSLCC7179_1028|moaA	LMOSLCC2479_1060|moaA	LMOSLCC2372_1061|moaA	LM5923_1084|moaA	LM5578_1130|moaA	LMOSLCC5850_1053|moaA	lmo1047	LMOSLCC2482_1094|moaA	LMOSLCC2755_1049|moaA	LMOSLCC2540_1047|moaA	LMOSLCC2378_1065|moaA	LMOATCC19117_1069|moaA	LMOL312_1048|moaA	LMOf2365_1068|moaA
COG0521	H	molybdenum cofactor biosynthesis protein B.	LMOSLCC2376_1021|moaB	lmo4a_1057|moaB	LMOSLCC7179_1029|moaB	LMOSLCC2479_1061|moaB	LMOSLCC2372_1062|moaB	LM5923_1085	LM5578_1131	LMOSLCC5850_1054|moaB	lmo1048	LMOSLCC2482_1095|moaB	LMOSLCC2755_1050|moaB	LMOSLCC2540_1048|moaB	LMOSLCC2378_1066|moaB	LMOATCC19117_1070|moaB	LMOL312_1049|moaB	LMOf2365_1069|moaB
		molybdopterin biosynthesis protein.	LMOSLCC2376_1022|moeB	lmo4a_1058|moeB	LMOSLCC7179_1030|moeB	LMOSLCC2479_1062|moeB	LMOSLCC2372_1063|moeB	LM5923_1086	LM5578_1132	LMOSLCC5850_1055|moeB	lmo1049	LMOSLCC2482_1096|moeB	LMOSLCC2755_1051|moeB	LMOSLCC2540_1049|moeB	LMOSLCC2378_1067|moeB	LMOATCC19117_1071|moeB	LMOL312_1050|moeB	LMOf2365_1070|moeB
		FMN-binding split barrel domain protein.	LMOSLCC2376_1023	lmo4a_1059	LMOSLCC7179_1031	LMOSLCC2479_1063	LMOSLCC2372_1064	LM5923_1087	LM5578_1133	LMOSLCC5850_1056	lmo1050	LMOSLCC2482_1097	LMOSLCC2755_1052	LMOSLCC2540_1050	LMOSLCC2378_1068	LMOATCC19117_1072	LMOL312_1051	LMOf2365_1071
COG0242	J	polypeptide deformylase.	LMOSLCC2376_1024|def	lmo4a_1060|def	LMOSLCC7179_1032|def	LMOSLCC2479_1064|def	LMOSLCC2372_1065|def	LM5923_1088|def	LM5578_1134|def	LMOSLCC5850_1057|def	lmo1051	LMOSLCC2482_1098|def	LMOSLCC2755_1053|def	LMOSLCC2540_1051|def	LMOSLCC2378_1069|def	LMOATCC19117_1073|def	LMOL312_1052|def	LMOf2365_1072|def
COG1071	C	pyruvate dehydrogenase complex, E1 component, pyruvate dehydrogenase alpha subunit.	LMOSLCC2376_1025|pdhA	lmo4a_1061|pdhA	LMOSLCC7179_1033|pdhA	LMOSLCC2479_1065|pdhA	LMOSLCC2372_1066|pdhA	LM5923_1089|pdhA	LM5578_1135|pdhA	LMOSLCC5850_1058|pdhA	lmo1052|pdhA	LMOSLCC2482_1099|pdhA	LMOSLCC2755_1054|pdhA	LMOSLCC2540_1052|pdhA	LMOSLCC2378_1070|pdhA	LMOATCC19117_1074|pdhA	LMOL312_1053|pdhA	LMOf2365_1073|pdhA
COG0022	C	pyruvate dehydrogenase complex, E1 component, pyruvate dehydrogenase beta subunit.	LMOSLCC2376_1026|pdhB	lmo4a_1062|pdhB	LMOSLCC7179_1034|pdhB	LMOSLCC2479_1066|pdhB	LMOSLCC2372_1067|pdhB	LM5923_1090|pdhB	LM5578_1136|pdhB	LMOSLCC5850_1059|pdhB	lmo1053|PdhB	LMOSLCC2482_1100|pdhB	LMOSLCC2755_1055|pdhB	LMOSLCC2540_1053|pdhB	LMOSLCC2378_1071|pdhB	LMOATCC19117_1075|pdhB	LMOL312_1054|pdhB	LMOf2365_1074|pdhB
COG0508	C	pyruvate dehydrogenase complex, E2 component, dihydrolipoamide acetyltransferase.	LMOSLCC2376_1027|pdhC	lmo4a_1063|pdhC	LMOSLCC7179_1035|pdhC	LMOSLCC2479_1067|pdhC	LMOSLCC2372_1068|pdhC	LM5923_1091|pdhC	LM5578_1137|pdhC	LMOSLCC5850_1060|pdhC	lmo1054|pdhC	LMOSLCC2482_1101|pdhC	LMOSLCC2755_1056|pdhC	LMOSLCC2540_1054|pdhC	LMOSLCC2378_1072|pdhC	LMOATCC19117_1076|pdhC	LMOL312_1055|pdhC	LMOf2365_1075
COG1249	C	dihydrolipoamide dehydrogenase.	LMOSLCC2376_1028|pdhD	lmo4a_1064|pdhD	LMOSLCC7179_1036|pdhD	LMOSLCC2479_1068|pdhD	LMOSLCC2372_1069|pdhD	LM5923_1092|pdhD	LM5578_1138|pdhD	LMOSLCC5850_1061|pdhD	lmo1055|PdhD	LMOSLCC2482_1102|pdhD	LMOSLCC2755_1057|pdhD	LMOSLCC2540_1055|pdhD	LMOSLCC2378_1073|pdhD	LMOATCC19117_1077|pdhD	LMOL312_1056|pdhD	LMOf2365_1076
		hypothetical protein.	LMOSLCC2376_1029	lmo4a_1065	LMOSLCC7179_1037	LMOSLCC2479_1069	LMOSLCC2372_1070	LM5923_1093	LM5578_1139	LMOSLCC5850_1062	lmo1056	LMOSLCC2482_1103	LMOSLCC2755_1058	LMOSLCC2540_1056	LMOSLCC2378_1074	LMOATCC19117_1078	LMOL312_1057	LMOf2365_1077
		lactate/malate dehydrogenase family protein.	LMOSLCC2376_1030	lmo4a_1066	LMOSLCC7179_1038	LMOSLCC2479_1070	LMOSLCC2372_1071	LM5923_1094	LM5578_1140	LMOSLCC5850_1063	lmo1057	LMOSLCC2482_1104	LMOSLCC2755_1059	LMOSLCC2540_1057	LMOSLCC2378_1075	LMOATCC19117_1079	LMOL312_1058	LMOf2365_1078
		hypothetical protein.	LMOSLCC2376_1031	lmo4a_1067	LMOSLCC7179_1039	LMOSLCC2479_1071	LMOSLCC2372_1072	LM5923_1095	LM5578_1141	LMOSLCC5850_1064	lmo1058	LMOSLCC2482_1105	LMOSLCC2755_1060	LMOSLCC2540_1058	LMOSLCC2378_1076	LMOATCC19117_1080	LMOL312_1059	LMOf2365_1079
		hypothetical protein.	LMOSLCC2376_1032	lmo4a_1068	LMOSLCC7179_1040	LMOSLCC2479_1072	LMOSLCC2372_1073	LM5923_1096	LM5578_1142	LMOSLCC5850_1065	lmo1059	LMOSLCC2482_1106	LMOSLCC2755_1061	LMOSLCC2540_1059	LMOSLCC2378_1077	LMOATCC19117_1081	LMOL312_1060	LMOf2365_1080
COG0598	P	magnesium and cobalt transport protein.	LMOSLCC2376_1033|corA	lmo4a_1069|corA	LMOSLCC7179_1045|corA	LMOSLCC2479_1077|corA	LMOSLCC2372_1078|corA	LM5923_1101	LM5578_1147	LMOSLCC5850_1070|corA	lmo1064	LMOSLCC2482_1107|corA	LMOSLCC2755_1062|corA	LMOSLCC2540_1060|corA	LMOSLCC2378_1078|corA	LMOATCC19117_1082|corA	LMOL312_1061|corA	LMOf2365_1081
		hypothetical protein.	LMOSLCC2376_1034	lmo4a_1070	LMOSLCC7179_1046	LMOSLCC2479_1078	LMOSLCC2372_1079	LM5923_1102	LM5578_1148	LMOSLCC5850_1071	lmo1065	LMOSLCC2482_1108	LMOSLCC2755_1063	LMOSLCC2540_1061	LMOSLCC2378_1079	LMOATCC19117_1083	LMOL312_1062	LMOf2365_1082
COG0483	G	inositol monophosphatase family protein.	LMOSLCC2376_1035	lmo4a_1071	LMOSLCC7179_1047	LMOSLCC2479_1079	LMOSLCC2372_1080	LM5923_1103	LM5578_1149	LMOSLCC5850_1072	lmo1066	LMOSLCC2482_1109	LMOSLCC2755_1064	LMOSLCC2540_1062	LMOSLCC2378_1080	LMOATCC19117_1084	LMOL312_1063	LMOf2365_1083
COG1217	T	GTP-binding protein.	LMOSLCC2376_1036|typA	lmo4a_1072|typA	LMOSLCC7179_1048|typA	LMOSLCC2479_1080|typA	LMOSLCC2372_1081|typA	LM5923_1104	LM5578_1150	LMOSLCC5850_1073|typA	lmo1067	LMOSLCC2482_1110|typA	LMOSLCC2755_1065|typA	LMOSLCC2540_1063|typA	LMOSLCC2378_1081|typA	LMOATCC19117_1085|typA	LMOL312_1064|typA	LMOf2365_1084|typA
		hypothetical protein.	LMOSLCC2376_1038	lmo4a_1074	LMOSLCC7179_1050	LMOSLCC2479_1082	LMOSLCC2372_1083	LM5923_1106	LM5578_1152	LMOSLCC5850_1075	lmo1069	LMOSLCC2482_1112	LMOSLCC2755_1067	LMOSLCC2540_1065	LMOSLCC2378_1083	LMOATCC19117_1087	LMOL312_1066	LMOf2365_1086
		hypothetical protein.	LMOSLCC2376_1039	lmo4a_1075	LMOSLCC7179_1051	LMOSLCC2479_1083	LMOSLCC2372_1084	LM5923_1107	LM5578_1153	LMOSLCC5850_1076	lmo1070	LMOSLCC2482_1113	LMOSLCC2755_1068	LMOSLCC2540_1066	LMOSLCC2378_1084	LMOATCC19117_1088	LMOL312_1067	LMOf2365_1087
COG0772	D	cell division protein, FtsW/RodA/SpoVE family.	LMOSLCC2376_1040	lmo4a_1076	LMOSLCC7179_1052	LMOSLCC2479_1084	LMOSLCC2372_1085	LM5923_1108	LM5578_1154	LMOSLCC5850_1077	lmo1071	LMOSLCC2482_1114	LMOSLCC2755_1069	LMOSLCC2540_1067	LMOSLCC2378_1085	LMOATCC19117_1089	LMOL312_1068	LMOf2365_1088
		pyruvate carboxylase.	LMOSLCC2376_1041|pycA	lmo4a_1077|pycA	LMOSLCC7179_1053|pycA	LMOSLCC2479_1085|pycA	LMOSLCC2372_1086|pycA	LM5923_1109|pycA	LM5578_1155|pycA	LMOSLCC5850_1078|pycA	lmo1072|pycA	LMOSLCC2482_1115|pycA	LMOSLCC2755_1070|pycA	LMOSLCC2540_1068|pycA	LMOSLCC2378_1086|pycA	LMOATCC19117_1090|pycA	LMOL312_1069|pycA	LMOf2365_1089|pyc
COG0614	P	ABC transporter, substrate-binding protein.	LMOSLCC2376_1042	lmo4a_1078	LMOSLCC7179_1054	LMOSLCC2479_1086	LMOSLCC2372_1087	LM5923_1110	LM5578_1156	LMOSLCC5850_1079	lmo1073	LMOSLCC2482_1116	LMOSLCC2755_1071	LMOSLCC2540_1069	LMOSLCC2378_1087	LMOATCC19117_1092	LMOL312_1070	LMOf2365_1090
COG1682	GM	techoic acid ABC transporter, efflux permease.	LMOSLCC2376_1043|tagG	lmo4a_1079|tagG	LMOSLCC7179_1055|tagG	LMOSLCC2479_1087|tagG	LMOSLCC2372_1088|tagG	LM5923_1111	LM5578_1157	LMOSLCC5850_1080|tagG	lmo1074	LMOSLCC2482_1117|tagG	LMOSLCC2755_1072|tagG	LMOSLCC2540_1070|tagG	LMOSLCC2378_1088|tagG	LMOATCC19117_1093|tagG	LMOL312_1071|tagG	LMOf2365_1091
COG1134	GM	techoic acid ABC transporter, ATP-binding protein.	LMOSLCC2376_1044|tagH	lmo4a_1080|tagH	LMOSLCC7179_1056|tagH	LMOSLCC2479_1088|tagH	LMOSLCC2372_1089|tagH	LM5923_1112	LM5578_1158	LMOSLCC5850_1081|tagH	lmo1075	LMOSLCC2482_1118|tagH	LMOSLCC2755_1073|tagH	LMOSLCC2540_1071|tagH	LMOSLCC2378_1089|tagH	LMOATCC19117_1094|tagH	LMOL312_1072|tagH	LMOf2365_1092
COG1210	M	UTP-glucose-1-phosphate uridylyltransferase.	LMOSLCC2376_1049|galU	lmo4a_1086|galU	LMOSLCC7179_1059|galU	LMOSLCC2479_1091|galU	LMOSLCC2372_1092|galU	LM5923_1115	LM5578_1161	LMOSLCC5850_1084|galU	lmo1078	LMOSLCC2482_1121|galU	LMOSLCC2755_1076|galU	LMOSLCC2540_1074|galU	LMOSLCC2378_1096|galU	LMOATCC19117_1101|galU	LMOL312_1079|galU	LMOf2365_1099|galU
		nucleotidyltransferase family protein.	LMOSLCC2376_1051	lmo4a_1088	LMOSLCC7179_1067	LMOSLCC2479_1100	LMOSLCC2372_1100	LM5923_1123|ispD	LM5578_1169|ispD	LMOSLCC5850_1092	lmo1086	LMOSLCC2482_1130	LMOSLCC2755_1084	LMOSLCC2540_1083	LMOSLCC2378_1097	LMOATCC19117_1102	LMOL312_1080	LMOf2365_1100|ispD
		alcohol dehydrogenase, zinc-dependent.	LMOSLCC2376_1052	lmo4a_1089	LMOSLCC7179_1068	LMOSLCC2479_1101	LMOSLCC2372_1101	LM5923_1124	LM5578_1170	LMOSLCC5850_1093	lmo1087	LMOSLCC2482_1131	LMOSLCC2755_1085	LMOSLCC2540_1084	LMOSLCC2378_1098	LMOATCC19117_1103	LMOL312_1081	LMOf2365_1101
COG0615	IM	glycerol-3-phosphate cytidylyltransferase.	LMOSLCC2376_1056|tagD	lmo4a_1093|tagD	LMOSLCC7179_1070|tagD	LMOSLCC2479_1103|tagD	LMOSLCC2372_1103|tagD	LM5923_1126|tagD	LM5578_1172|tagD	LMOSLCC5850_1095|tagD	lmo1089|tagD	LMOSLCC2482_1133|tagD	LMOSLCC2755_1087|tagD	LMOSLCC2540_1086|tagD	LMOSLCC2378_1102|tagD	LMOATCC19117_1107|tagD	LMOL312_1085|tagD	LMOf2365_1105|tagD
COG1488	H	nicotinate phosphoribosyltransferase.	LMOSLCC2376_1057|pncB	lmo4a_1094|pncB	LMOSLCC7179_1073|pncB	LMOSLCC2479_1106|pncB	LMOSLCC2372_1106|pncB	LM5923_1129	LM5578_1175	LMOSLCC5850_1098|pncB	lmo1092	LMOSLCC2482_1136|pncB	LMOSLCC2755_1090|pncB	LMOSLCC2540_1089|pncB	LMOSLCC2378_1103|pncB	LMOATCC19117_1108|pncB	LMOL312_1086|pncB	LMOf2365_1106
COG0171	H	NH(3)-dependent NAD+ synthetase.	LMOSLCC2376_1058|nadE	lmo4a_1095|nadE	LMOSLCC7179_1074|nadE	LMOSLCC2479_1107|nadE	LMOSLCC2372_1107|nadE	LM5923_1130|nadE	LM5578_1176|nadE	LMOSLCC5850_1099|nadE	lmo1093	LMOSLCC2482_1137|nadE	LMOSLCC2755_1091|nadE	LMOSLCC2540_1090|nadE	LMOSLCC2378_1104|nadE	LMOATCC19117_1109|nadE	LMOL312_1087|nadE	LMOf2365_1107|nadE
		hypothetical protein.	LMOSLCC2376_1059	lmo4a_1096	LMOSLCC7179_1075	LMOSLCC2479_1108	LMOSLCC2372_1108	LM5923_1131	LM5578_1177	LMOSLCC5850_1100	lmo1094	LMOSLCC2482_1138	LMOSLCC2755_1092	LMOSLCC2540_1091	LMOSLCC2378_1105	LMOATCC19117_1110	LMOL312_1088	LMOf2365_1108
		PTS system, IIB component, putative.	LMOSLCC2376_1060	lmo4a_1097	LMOSLCC7179_1076	LMOSLCC2479_1109	LMOSLCC2372_1109	LM5923_1132	LM5578_1178	LMOSLCC5850_1101	lmo1095	LMOSLCC2482_1139	LMOSLCC2755_1093	LMOSLCC2540_1092	LMOSLCC2378_1106	LMOATCC19117_1111	LMOL312_1089	LMOf2365_1109
COG0519	F	GMP synthase.	LMOSLCC2376_1061|guaA	lmo4a_1098|guaA	LMOSLCC7179_1077|guaA	LMOSLCC2479_1110|guaA	LMOSLCC2372_1110|guaA	LM5923_1133|guaA	LM5578_1179|guaA	LMOSLCC5850_1102|guaA	lmo1096|guaA	LMOSLCC2482_1140|guaA	LMOSLCC2755_1094|guaA	LMOSLCC2540_1093|guaA	LMOSLCC2378_1107|guaA	LMOATCC19117_1112|guaA	LMOL312_1090|guaA	LMOf2365_1110|guaA
COG0454	KR	acetyltransferase, GNAT family.	LMOSLCC2376_1075	lmo4a_1107	LMOSLCC7179_1092	LMOSLCC2479_1122	LMOSLCC2372_1121	LM5923_1152	LM5578_1199	LMOSLCC5850_1114	lmo1126	LMOSLCC2482_1163	LMOSLCC2755_1117	LMOSLCC2540_1103	LMOSLCC2378_1128	LMOATCC19117_1123	LMOL312_1110	LMOf2365_1132
		secreted protein, putative.	LMOSLCC2376_1076	lmo4a_1108	LMOSLCC7179_1094	LMOSLCC2479_1124	LMOSLCC2372_1123	LM5923_1154	LM5578_1201	LMOSLCC5850_1116	lmo1128	LMOSLCC2482_1165	LMOSLCC2755_1119	LMOSLCC2540_1105	LMOSLCC2378_1130	LMOATCC19117_1125	LMOL312_1112	LMOf2365_1134
		acetyltransferase, GNAT family.	LMOSLCC2376_1077	lmo4a_1109	LMOSLCC7179_1095	LMOSLCC2479_1125	LMOSLCC2372_1124	LM5923_1155	LM5578_1202	LMOSLCC5850_1117	lmo1129	LMOSLCC2482_1166	LMOSLCC2755_1120	LMOSLCC2540_1106	LMOSLCC2378_1131	LMOATCC19117_1126	LMOL312_1113	LMOf2365_1135
COG1132	V	ABC transporter, ATP-binding/permease protein.	LMOSLCC2376_1079	lmo4a_1111	LMOSLCC7179_1097	LMOSLCC2479_1127	LMOSLCC2372_1126	LM5923_1157	LM5578_1204	LMOSLCC5850_1119	lmo1131	LMOSLCC2482_1168	LMOSLCC2755_1122	LMOSLCC2540_1108	LMOSLCC2378_1133	LMOATCC19117_1129	LMOL312_1115	LMOf2365_1137
		ABC transporter, ATP-binding/permease protein.	LMOSLCC2376_1080	lmo4a_1112	LMOSLCC7179_1098	LMOSLCC2479_1128	LMOSLCC2372_1127	LM5923_1158	LM5578_1205	LMOSLCC5850_1120	lmo1132	LMOSLCC2482_1169	LMOSLCC2755_1123	LMOSLCC2540_1109	LMOSLCC2378_1134	LMOATCC19117_1130	LMOL312_1116	LMOf2365_1138
		hypothetical protein.	LMOSLCC2376_1081	lmo4a_1113	LMOSLCC7179_1099	LMOSLCC2479_1129	LMOSLCC2372_1128	LM5923_1159	LM5578_1206	LMOSLCC5850_1121	lmo1133	LMOSLCC2482_1170	LMOSLCC2755_1124	LMOSLCC2540_1110	LMOSLCC2378_1135	LMOATCC19117_1131	LMOL312_1117	LMOf2365_1139
COG0789	K	transcriptional regulator, MerR family.	LMOSLCC2376_1082	lmo4a_1114	LMOSLCC7179_1100	LMOSLCC2479_1130	LMOSLCC2372_1129	LM5923_1160	LM5578_1207	LMOSLCC5850_1122	lmo1134	LMOSLCC2482_1171	LMOSLCC2755_1125	LMOSLCC2540_1111	LMOSLCC2378_1136	LMOATCC19117_1132	LMOL312_1118	LMOf2365_1140
		hypothetical protein.	LMOSLCC2376_1083	lmo4a_1115	LMOSLCC7179_1101	LMOSLCC2479_1131	LMOSLCC2372_1130	LM5923_1161	LM5578_1208	LMOSLCC5850_1123	lmo1135	LMOSLCC2482_1172	LMOSLCC2755_1126	LMOSLCC2540_1112	LMOSLCC2378_1137	LMOATCC19117_1133	LMOL312_1119	LMOf2365_1141
		leucine-rich repeat domain protein (LPXTG motif).	LMOSLCC2376_1087	lmo4a_1119	LMOSLCC7179_1103	LMOSLCC2479_1132	LMOSLCC2372_1131	LM5923_1163	LM5578_1210	LMOSLCC5850_1125	lmo1136	LMOSLCC2482_1175	LMOSLCC2755_1129	LMOSLCC2540_1115	LMOSLCC2378_1140	LMOATCC19117_1136	LMOL312_1124	LMOf2365_1144
		hypothetical protein.	LMOSLCC2376_1088	lmo4a_1120	LMOSLCC7179_1104	LMOSLCC2479_1133	LMOSLCC2372_1132	LM5923_1164	LM5578_1211	LMOSLCC5850_1126	lmo1137	LMOSLCC2482_1176	LMOSLCC2755_1130	LMOSLCC2540_1116	LMOSLCC2378_1141	LMOATCC19117_1137	LMOL312_1125	LMOf2365_1145
COG0740	OU	ATP-dependent Clp protease, proteolytic subunit.	LMOSLCC2376_1089|clpP-1	lmo4a_1121|clpP-1	LMOSLCC7179_1105|clpP-1	LMOSLCC2479_1134|clpP-1	LMOSLCC2372_1133|clpP-1	LM5923_1165	LM5578_1212	LMOSLCC5850_1127|clpP-1	lmo1138	LMOSLCC2482_1177|clpP-1	LMOSLCC2755_1131|clpP-1	LMOSLCC2540_1117|clpP-1	LMOSLCC2378_1142|clpP-1	LMOATCC19117_1138|clpP-1	LMOL312_1126|clpP-1	LMOf2365_1146|clpP-1
		hypothetical protein.	LMOSLCC2376_1091	lmo4a_1123	LMOSLCC7179_1107	LMOSLCC2479_1136	LMOSLCC2372_1135	LM5923_1166	LM5578_1213	LMOSLCC5850_1129	lmo1140	LMOSLCC2482_1178	LMOSLCC2755_1132	LMOSLCC2540_1118	LMOSLCC2378_1143	LMOATCC19117_1139	LMOL312_1127	LMOf2365_1147
		siroheme synthase subunit, putative.	LMOSLCC2376_1092	lmo4a_1124	LMOSLCC7179_1108	LMOSLCC2479_1137	LMOSLCC2372_1136	LM5923_1167	LM5578_1214	LMOSLCC5850_1130	lmo1141	LMOSLCC2482_1179	LMOSLCC2755_1133	LMOSLCC2540_1119	LMOSLCC2378_1144	LMOATCC19117_1140	LMOL312_1128	LMOf2365_1148
		propanediol utilization protein (electron transport protein).	LMOSLCC2376_1093|pduS	lmo4a_1125|pduS	LMOSLCC7179_1109|pduS	LMOSLCC2479_1138|pduS	LMOSLCC2372_1137|pduS	LM5923_1168	LM5578_1215	LMOSLCC5850_1131|pduS	lmo1142	LMOSLCC2482_1180|pduS	LMOSLCC2755_1134|pduS	LMOSLCC2540_1120|pduS	LMOSLCC2378_1145|pduS	LMOATCC19117_1141|pduS	LMOL312_1129|pduS	LMOf2365_1149
		propanediol utilization protein, putative.	LMOSLCC2376_1094|pduT	lmo4a_1126|pduT	LMOSLCC7179_1110|pduT	LMOSLCC2479_1139|pduT	LMOSLCC2372_1138|pduT	LM5923_1169	LM5578_1216	LMOSLCC5850_1132|pduT	lmo1143	LMOSLCC2482_1181|pduT	LMOSLCC2755_1135|pduT	LMOSLCC2540_1121|pduT	LMOSLCC2378_1146|pduT	LMOATCC19117_1142|pduT	LMOL312_1130|pduT	LMOf2365_1150
		propanediol utilization protein.	LMOSLCC2376_1095|pduU	lmo4a_1127|pduU	LMOSLCC7179_1111|pduU	LMOSLCC2479_1140|pduU	LMOSLCC2372_1139|pduU	LM5923_1170	LM5578_1217	LMOSLCC5850_1133|pduU	lmo1144	LMOSLCC2482_1182|pduU	LMOSLCC2755_1136|pduU	LMOSLCC2540_1122|pduU	LMOSLCC2378_1147|pduU	LMOATCC19117_1143|pduU	LMOL312_1131|pduU	LMOf2365_1151|pduU
		propanediol utilization protein.	LMOSLCC2376_1096|pduV	lmo4a_1128|pduV	LMOSLCC7179_1112|pduV	LMOSLCC2479_1141|pduV	LMOSLCC2372_1140|pduV	LM5923_1171	LM5578_1218	LMOSLCC5850_1134|pduV	lmo1145	LMOSLCC2482_1183|pduV	LMOSLCC2755_1137|pduV	LMOSLCC2540_1123|pduV	LMOSLCC2378_1148|pduV	LMOATCC19117_1144|pduV	LMOL312_1132|pduV	LMOf2365_1152
		hypothetical protein.	LMOSLCC2376_1097	lmo4a_1129	LMOSLCC7179_1113	LMOSLCC2479_1142	LMOSLCC2372_1141	LM5923_1172	LM5578_1219	LMOSLCC5850_1135	lmo1146	LMOSLCC2482_1184	LMOSLCC2755_1138	LMOSLCC2540_1124	LMOSLCC2378_1149	LMOATCC19117_1145	LMOL312_1133	LMOf2365_1153
COG2087	H	cobinamide kinase/cobinamide phosphate guanylyltransferase.	LMOSLCC2376_1098|cobU	lmo4a_1130|cobU	LMOSLCC7179_1114|cobU	LMOSLCC2479_1143|cobU	LMOSLCC2372_1142|cobU	LM5923_1173	LM5578_1220	LMOSLCC5850_1136|cobU	lmo1147	LMOSLCC2482_1185|cobU	LMOSLCC2755_1139|cobU	LMOSLCC2540_1125|cobU	LMOSLCC2378_1150|cobU	LMOATCC19117_1146|cobU	LMOL312_1134|cobU	LMOf2365_1154|cobU
		cobalamin 5-phosphate synthase.	LMOSLCC2376_1099|cobS	lmo4a_1131|cobS	LMOSLCC7179_1115|cobS	LMOSLCC2479_1144|cobS	LMOSLCC2372_1143|cobS	LM5923_1174	LM5578_1221	LMOSLCC5850_1137|cobS	lmo1148	LMOSLCC2482_1186|cobS	LMOSLCC2755_1140|cobS	LMOSLCC2540_1126|cobS	LMOSLCC2378_1151|cobS	LMOATCC19117_1147|cobS	LMOL312_1135|cobS	LMOf2365_1155|cobS
		alpha-ribazole-5-phosphate phosphatase.	LMOSLCC2376_1100|cobC	lmo4a_1132|cobC	LMOSLCC7179_1116|cobC	LMOSLCC2479_1145|cobC	LMOSLCC2372_1144|cobC	LM5923_1175	LM5578_1222	LMOSLCC5850_1138|cobC	lmo1149	LMOSLCC2482_1187|cobC	LMOSLCC2755_1141|cobC	LMOSLCC2540_1127|cobC	LMOSLCC2378_1152|cobC	LMOATCC19117_1148|cobC	LMOL312_1136|cobC	LMOf2365_1156|cobC
		propanediol utilization: transcriptional regulatior.	LMOSLCC2376_1101|pocR	lmo4a_1133|pocR	LMOSLCC7179_1117|pocR	LMOSLCC2479_1146|pocR	LMOSLCC2372_1145|pocR	LM5923_1176	LM5578_1223	LMOSLCC5850_1139|pocR	lmo1150	LMOSLCC2482_1188|pocR	LMOSLCC2755_1142|pocR	LMOSLCC2540_1128|pocR	LMOSLCC2378_1153|pocR	LMOATCC19117_1149|pocR	LMOL312_1137|pocR	LMOf2365_1157
		propanediol utilization protein.	LMOSLCC2376_1102|pduA, LMOSLCC2376_1110|pduJ, LMOSLCC2376_1132	lmo4a_1134|pduA, lmo4a_1142|pduJ, lmo4a_1163	LMOSLCC7179_1118|pduA, LMOSLCC7179_1126|pduJ, LMOSLCC7179_1148	LMOSLCC2479_1147|pduA, LMOSLCC2479_1155|pduJ, LMOSLCC2479_1177	LMOSLCC2372_1146|pduA, LMOSLCC2372_1154|pduJ, LMOSLCC2372_1177	LM5923_1177, LM5923_1185, LM5923_1206	LM5578_1224, LM5578_1232, LM5578_1253	LMOSLCC5850_1140|pduA, LMOSLCC5850_1148|pduJ, LMOSLCC5850_1170	lmo1151, lmo1159, lmo1180	LMOSLCC2482_1190|pduA, LMOSLCC2482_1198|pduJ, LMOSLCC2482_1220	LMOSLCC2755_1143|pduA, LMOSLCC2755_1151|pduJ, LMOSLCC2755_1173	LMOSLCC2540_1129|pduA, LMOSLCC2540_1137|pduJ, LMOSLCC2540_1159	LMOSLCC2378_1155|pduA, LMOSLCC2378_1163|pduJ	LMOATCC19117_1151|pduA, LMOATCC19117_1159|pduJ, LMOATCC19117_1181	LMOL312_1138|pduA, LMOL312_1146|pduJ, LMOL312_1168	LMOf2365_1159|pduA, LMOf2365_1167, LMOf2365_1190
		propanediol utilization protein.	LMOSLCC2376_1103|pduB	lmo4a_1135|pduB	LMOSLCC7179_1119|pduB	LMOSLCC2479_1148|pduB	LMOSLCC2372_1147|pduB	LM5923_1178	LM5578_1225	LMOSLCC5850_1141|pduB	lmo1152	LMOSLCC2482_1191|pduB	LMOSLCC2755_1144|pduB	LMOSLCC2540_1130|pduB	LMOSLCC2378_1156|pduB	LMOATCC19117_1152|pduB	LMOL312_1139|pduB	LMOf2365_1160|pduB
		propanediol dehydratase, large subunit.	LMOSLCC2376_1104|pduC	lmo4a_1136|pduC	LMOSLCC7179_1120|pduC	LMOSLCC2479_1149|pduC	LMOSLCC2372_1148|pduC	LM5923_1179	LM5578_1226	LMOSLCC5850_1142|pduC	lmo1153	LMOSLCC2482_1192|pduC	LMOSLCC2755_1145|pduC	LMOSLCC2540_1131|pduC	LMOSLCC2378_1157|pduC	LMOATCC19117_1153|pduC	LMOL312_1140|pduC	LMOf2365_1161|pduC
		propanediol dehydratase, medium subunit.	LMOSLCC2376_1105|pduD	lmo4a_1137|pduD	LMOSLCC7179_1121|pduD	LMOSLCC2479_1150|pduD	LMOSLCC2372_1149|pduD	LM5923_1180	LM5578_1227	LMOSLCC5850_1143|pduD	lmo1154	LMOSLCC2482_1193|pduD	LMOSLCC2755_1146|pduD	LMOSLCC2540_1132|pduD	LMOSLCC2378_1158|pduD	LMOATCC19117_1154|pduD	LMOL312_1141|pduD	LMOf2365_1162|pduD
		propanediol dehydratase, small subunit.	LMOSLCC2376_1106|pduE	lmo4a_1138|pduE	LMOSLCC7179_1122|pduE	LMOSLCC2479_1151|pduE	LMOSLCC2372_1150|pduE	LM5923_1181	LM5578_1228	LMOSLCC5850_1144|pduE	lmo1155	LMOSLCC2482_1194|pduE	LMOSLCC2755_1147|pduE	LMOSLCC2540_1133|pduE	LMOSLCC2378_1159|pduE	LMOATCC19117_1155|pduE	LMOL312_1142|pduE	LMOf2365_1163|pduE
		dioal dehydratase-reactivating factor, large subunit, putative.	LMOSLCC2376_1107|pduG	lmo4a_1139|pduG	LMOSLCC7179_1123|pduG	LMOSLCC2479_1152|pduG	LMOSLCC2372_1151|pduG	LM5923_1182	LM5578_1229	LMOSLCC5850_1145|pduG	lmo1156	LMOSLCC2482_1195|pduG	LMOSLCC2755_1148|pduG	LMOSLCC2540_1134|pduG	LMOSLCC2378_1160|pduG	LMOATCC19117_1156|pduG	LMOL312_1143|pduG	LMOf2365_1164|pduG
		diol dehydratase-reactivating factor, small subunit, putative.	LMOSLCC2376_1108|pduH	lmo4a_1140|pduH	LMOSLCC7179_1124|pduH	LMOSLCC2479_1153|pduH	LMOSLCC2372_1152|pduH	LM5923_1183	LM5578_1230	LMOSLCC5850_1146|pduH	lmo1157	LMOSLCC2482_1196|pduH	LMOSLCC2755_1149|pduH	LMOSLCC2540_1135|pduH	LMOSLCC2378_1161|pduH	LMOATCC19117_1157|pduH	LMOL312_1144|pduH	LMOf2365_1165
		propanediol utilization protein, putative.	LMOSLCC2376_1109|pduK	lmo4a_1141|pduK	LMOSLCC7179_1125|pduK	LMOSLCC2479_1154|pduK	LMOSLCC2372_1153|pduK	LM5923_1184	LM5578_1231	LMOSLCC5850_1147|pduK	lmo1158	LMOSLCC2482_1197|pduK	LMOSLCC2755_1150|pduK	LMOSLCC2540_1136|pduK	LMOSLCC2378_1162|pduK	LMOATCC19117_1158|pduK	LMOL312_1145|pduK	LMOf2365_1166
		propanediol utilization protein.	LMOSLCC2376_1111|pduL	lmo4a_1143|pduL	LMOSLCC7179_1127|pduL	LMOSLCC2479_1156|pduL	LMOSLCC2372_1155|pduL	LM5923_1186	LM5578_1233	LMOSLCC5850_1149|pduL	lmo1160	LMOSLCC2482_1199|pduL	LMOSLCC2755_1152|pduL	LMOSLCC2540_1138|pduL	LMOSLCC2378_1164|pduL	LMOATCC19117_1160|pduL	LMOL312_1147|pduL	LMOf2365_1168
		ethanolamine utilization protein.	LMOSLCC2376_1112|eutJ	lmo4a_1144|eutJ	LMOSLCC7179_1128|eutJ	LMOSLCC2479_1157|eutJ	LMOSLCC2372_1156|eutJ	LM5923_1187	LM5578_1234	LMOSLCC5850_1150|eutJ	lmo1161	LMOSLCC2482_1200|eutJ	LMOSLCC2755_1153|eutJ	LMOSLCC2540_1139|eutJ	LMOSLCC2378_1165|eutJ	LMOATCC19117_1161|eutJ	LMOL312_1148|eutJ	LMOf2365_1169|eutJ
		propanediol utilization protein.	LMOSLCC2376_1113|pduM	lmo4a_1145|pduM	LMOSLCC7179_1129|pduM	LMOSLCC2479_1158|pduM	LMOSLCC2372_1157|pduM	LM5923_1188	LM5578_1235	LMOSLCC5850_1151|pduM	lmo1162	LMOSLCC2482_1201|pduM	LMOSLCC2755_1154|pduM	LMOSLCC2540_1140|pduM	LMOSLCC2378_1166|pduM	LMOATCC19117_1162|pduM	LMOL312_1149|pduM	LMOf2365_1170|pduM
		propanediol utilization: polyhedral bodies.	LMOSLCC2376_1114|pduN	lmo4a_1146|pduN	LMOSLCC7179_1130|pduN	LMOSLCC2479_1159|pduN	LMOSLCC2372_1158|pduN	LM5923_1189	LM5578_1236	LMOSLCC5850_1152|pduN	lmo1163	LMOSLCC2482_1202|pduN	LMOSLCC2755_1155|pduN	LMOSLCC2540_1141|pduN	LMOSLCC2378_1167|pduN	LMOATCC19117_1163|pduN	LMOL312_1150|pduN	LMOf2365_1171|pduN
		porpanediol utilization protein.	LMOSLCC2376_1115|pduO	lmo4a_1147|pduO	LMOSLCC7179_1131|pduO	LMOSLCC2479_1160|pduO	LMOSLCC2372_1159|pduO	LM5923_1190	LM5578_1237	LMOSLCC5850_1153|pduO	lmo1164	LMOSLCC2482_1203|pduO	LMOSLCC2755_1156|pduO	LMOSLCC2540_1142|pduO	LMOSLCC2378_1168|pduO	LMOATCC19117_1164|pduO	LMOL312_1151|pduO	LMOf2365_1172
		propanol dehydrogenase.	LMOSLCC2376_1117|pduQ	lmo4a_1149|pduQ	LMOSLCC7179_1133|pduQ	LMOSLCC2479_1162|pduQ	LMOSLCC2372_1161|pduQ	LM5923_1192	LM5578_1239	LMOSLCC5850_1155|pduQ	lmo1166	LMOSLCC2482_1205|pduQ	LMOSLCC2755_1158|pduQ	LMOSLCC2540_1144|pduQ	LMOSLCC2378_1171|pduQ	LMOATCC19117_1166|pduQ	LMOL312_1153|pduQ	LMOf2365_1174|pduQ
COG0580	G	glycerol uptake facilitator protein.	LMOSLCC2376_1118|glpF-1	lmo4a_1150|glpF-1	LMOSLCC7179_1134|glpF-1	LMOSLCC2479_1163|glpF-1	LMOSLCC2372_1162|glpF-1	LM5923_1193|glpF	LM5578_1240|glpF	LMOSLCC5850_1156|glpF-1	lmo1167|glpF	LMOSLCC2482_1206|glpF-1	LMOSLCC2755_1159|glpF-1	LMOSLCC2540_1145|glpF-1	LMOSLCC2378_1172|glpF-1	LMOATCC19117_1167|glpF-1	LMOL312_1154|glpF-1	LMOf2365_1175|glpF-1
COG0282	C	acetate kinase.	LMOSLCC2376_1119|ackA-1	lmo4a_1151|ackA-1	LMOSLCC7179_1135|ackA-1	LMOSLCC2479_1164|ackA-1	LMOSLCC2372_1163|ackA-1	LM5923_1194|ackA2	LM5578_1241|ackA2	LMOSLCC5850_1157|ackA-1	lmo1168|AckA2	LMOSLCC2482_1207|ackA-1	LMOSLCC2755_1160|ackA-1	LMOSLCC2540_1146|ackA-1	LMOSLCC2378_1173|ackA-1	LMOATCC19117_1168|ackA-1	LMOL312_1155|ackA-1	LMOf2365_1176
		L-threonine-O-3-phosphate decarboxylase.	LMOSLCC2376_1120	lmo4a_1152|cobD	LMOSLCC7179_1136	LMOSLCC2479_1165	LMOSLCC2372_1164	LM5923_1195	LM5578_1242	LMOSLCC5850_1158	lmo1169|cobD	LMOSLCC2482_1208	LMOSLCC2755_1161	LMOSLCC2540_1147	LMOSLCC2378_1174	LMOATCC19117_1169	LMOL312_1156	LMOf2365_1177
		propanediol utilization protein.	LMOSLCC2376_1121|pduX	lmo4a_1153|pduX	LMOSLCC7179_1137|pduX	LMOSLCC2479_1166|pduX	LMOSLCC2372_1165|pduX	LM5923_1196	LM5578_1243	LMOSLCC5850_1159|pduX	lmo1170	LMOSLCC2482_1209|pduX	LMOSLCC2755_1162|pduX	LMOSLCC2540_1148|pduX	LMOSLCC2378_1175|pduX	LMOATCC19117_1170|pduX	LMOL312_1157|pduX	LMOf2365_1178
COG1454	C	alcohol dehydrogenase, iron-dependent.	LMOSLCC2376_1123	lmo4a_1154	LMOSLCC7179_1139	LMOSLCC2479_1168	LMOSLCC2372_1167	LM5923_1197|pduQ	LM5578_1244|pduQ	LMOSLCC5850_1161	lmo1171|pduQ	LMOSLCC2482_1211	LMOSLCC2755_1164	LMOSLCC2540_1150	LMOSLCC2378_1177	LMOATCC19117_1172	LMOL312_1159	LMOf2365_1181
COG3707	T	two-component response regulator.	LMOSLCC2376_1124	lmo4a_1155	LMOSLCC7179_1140	LMOSLCC2479_1169	LMOSLCC2372_1168	LM5923_1198	LM5578_1245	LMOSLCC5850_1162	lmo1172	LMOSLCC2482_1212	LMOSLCC2755_1165	LMOSLCC2540_1151	LMOSLCC2378_1178	LMOATCC19117_1173	LMOL312_1160	LMOf2365_1182
		ethanolamine utilization protein (putative chaperonin).	LMOSLCC2376_1126|eutA	lmo4a_1157|eutA	LMOSLCC7179_1142|eutA	LMOSLCC2479_1171|eutA	LMOSLCC2372_1171|eutA	LM5923_1200|eutA	LM5578_1247|eutA	LMOSLCC5850_1164|eutA	lmo1174|eutA	LMOSLCC2482_1214|eutA	LMOSLCC2755_1167|eutA	LMOSLCC2540_1153|eutA	LMOSLCC2378_1180|eutA	LMOATCC19117_1175|eutA	LMOL312_1162|eutA	LMOf2365_1184|eutA
		ethanolamine ammonia-lyase, large subunit.	LMOSLCC2376_1127|eutB	lmo4a_1158|eutB	LMOSLCC7179_1143|eutB	LMOSLCC2479_1172|eutB	LMOSLCC2372_1172|eutB	LM5923_1201|eutB	LM5578_1248|eutB	LMOSLCC5850_1165|eutB	lmo1175|eutB	LMOSLCC2482_1215|eutB	LMOSLCC2755_1168|eutB	LMOSLCC2540_1154|eutB	LMOSLCC2378_1181|eutB	LMOATCC19117_1176|eutB	LMOL312_1163|eutB	LMOf2365_1185|eutB
		ethanolamine ammonia-lyase, small subunit.	LMOSLCC2376_1128|eutC	lmo4a_1159|eutC	LMOSLCC7179_1144|eutC	LMOSLCC2479_1173|eutC	LMOSLCC2372_1173|eutC	LM5923_1202|eutC	LM5578_1249|eutC	LMOSLCC5850_1166|eutC	lmo1176|eutC	LMOSLCC2482_1216|eutC	LMOSLCC2755_1169|eutC	LMOSLCC2540_1155|eutC	LMOSLCC2378_1182|eutC	LMOATCC19117_1177|eutC	LMOL312_1164|eutC	LMOf2365_1186|eutC
		ethanolamine utilization protein.	LMOSLCC2376_1129|eutL	lmo4a_1160|eutL	LMOSLCC7179_1145|eutL	LMOSLCC2479_1174|eutL	LMOSLCC2372_1174|eutL	LM5923_1203	LM5578_1250	LMOSLCC5850_1167|eutL	lmo1177	LMOSLCC2482_1217|eutL	LMOSLCC2755_1170|eutL	LMOSLCC2540_1156|eutL	LMOSLCC2378_1183|eutL	LMOATCC19117_1178|eutL	LMOL312_1165|eutL	LMOf2365_1187|eutL
		ethanolamine utilization protein, putative.	LMOSLCC2376_1130	lmo4a_1161	LMOSLCC7179_1146	LMOSLCC2479_1175	LMOSLCC2372_1175	LM5923_1204	LM5578_1251	LMOSLCC5850_1168	lmo1178	LMOSLCC2482_1218	LMOSLCC2755_1171	LMOSLCC2540_1157	LMOSLCC2378_1184	LMOATCC19117_1179	LMOL312_1166	LMOf2365_1188
COG1012	C	ethanolamine utilization protein (aldehyde dehydrogenase).	LMOSLCC2376_1131|eutE	lmo4a_1162|eutE	LMOSLCC7179_1147|eutE	LMOSLCC2479_1176|eutE	LMOSLCC2372_1176|eutE	LM5923_1205	LM5578_1252	LMOSLCC5850_1169|eutE	lmo1179	LMOSLCC2482_1219|eutE	LMOSLCC2755_1172|eutE	LMOSLCC2540_1158|eutE	LMOSLCC2378_1185|eutE	LMOATCC19117_1180|eutE	LMOL312_1167|eutE	LMOf2365_1189
		ethanolamine utilization cobalamin adenosyltransferase.	LMOSLCC2376_1133|eutT	lmo4a_1164|eutT	LMOSLCC7179_1149|eutT	LMOSLCC2479_1178|eutT	LMOSLCC2372_1178|eutT	LM5923_1207	LM5578_1254	LMOSLCC5850_1171|eutT	lmo1181	LMOSLCC2482_1221|eutT	LMOSLCC2755_1174|eutT	LMOSLCC2540_1160|eutT	LMOSLCC2378_1188|eutT	LMOATCC19117_1182|eutT	LMOL312_1169|eutT	LMOf2365_1191
		propanediol utilization protein, putative.	LMOSLCC2376_1134	lmo4a_1165	LMOSLCC7179_1150	LMOSLCC2479_1179	LMOSLCC2372_1179	LM5923_1208	LM5578_1255	LMOSLCC5850_1172	lmo1182	LMOSLCC2482_1222	LMOSLCC2755_1175	LMOSLCC2540_1161	LMOSLCC2378_1189	LMOATCC19117_1183	LMOL312_1170	LMOf2365_1192
		ethanolamine utilization protein, putative.	LMOSLCC2376_1135	lmo4a_1166	LMOSLCC7179_1151	LMOSLCC2479_1180	LMOSLCC2372_1180	LM5923_1209	LM5578_1256	LMOSLCC5850_1173	lmo1183	LMOSLCC2482_1223	LMOSLCC2755_1176	LMOSLCC2540_1162	LMOSLCC2378_1190	LMOATCC19117_1184	LMOL312_1171	LMOf2365_1193
		carboxysome protein, putative.	LMOSLCC2376_1136	lmo4a_1167	LMOSLCC7179_1152	LMOSLCC2479_1181	LMOSLCC2372_1181	LM5923_1210	LM5578_1257	LMOSLCC5850_1174	lmo1184	LMOSLCC2482_1224	LMOSLCC2755_1177	LMOSLCC2540_1163	LMOSLCC2378_1191	LMOATCC19117_1185	LMOL312_1172	LMOf2365_1194
		ethanolamine/propanediol utilization protein, putative.	LMOSLCC2376_1137	lmo4a_1168	LMOSLCC7179_1153	LMOSLCC2479_1182	LMOSLCC2372_1182	LM5923_1211	LM5578_1258	LMOSLCC5850_1175	lmo1185	LMOSLCC2482_1225	LMOSLCC2755_1178	LMOSLCC2540_1164	LMOSLCC2378_1192	LMOATCC19117_1186	LMOL312_1173	LMOf2365_1195
COG3192	E	ethanolamine utilization protein.	LMOSLCC2376_1138|eutH	lmo4a_1169|eutH	LMOSLCC7179_1154|eutH	LMOSLCC2479_1183|eutH	LMOSLCC2372_1183|eutH	LM5923_1212	LM5578_1259	LMOSLCC5850_1176|eutH	lmo1186	LMOSLCC2482_1226|eutH	LMOSLCC2755_1179|eutH	LMOSLCC2540_1165|eutH	LMOSLCC2378_1193|eutH	LMOATCC19117_1187|eutH	LMOL312_1174|eutH	LMOf2365_1196
		ethanolamine utilization protein.	LMOSLCC2376_1139|eutQ	lmo4a_1170|eutQ	LMOSLCC7179_1155|eutQ	LMOSLCC2479_1184|eutQ	LMOSLCC2372_1184|eutQ	LM5923_1213	LM5578_1260	LMOSLCC5850_1177|eutQ	lmo1187	LMOSLCC2482_1227|eutQ	LMOSLCC2755_1180|eutQ	LMOSLCC2540_1166|eutQ	LMOSLCC2378_1194|eutQ	LMOATCC19117_1188|eutQ	LMOL312_1175|eutQ	LMOf2365_1197
		transcriptional regulator, AraC family.	LMOSLCC2376_1140	lmo4a_1171	LMOSLCC7179_1157	LMOSLCC2479_1187	LMOSLCC2372_1186	LM5923_1215	LM5578_1262	LMOSLCC5850_1179	lmo1189	LMOSLCC2482_1230	LMOSLCC2755_1182	LMOSLCC2540_1168	LMOSLCC2378_1195	LMOATCC19117_1189	LMOL312_1176	LMOf2365_1198
		membrane protein, putative.	LMOSLCC2376_1141	lmo4a_1172	LMOSLCC7179_1158	LMOSLCC2479_1188	LMOSLCC2372_1187	LM5923_1216	LM5578_1263	LMOSLCC5850_1180	lmo1190	LMOSLCC2482_1231	LMOSLCC2755_1183	LMOSLCC2540_1169	LMOSLCC2378_1196	LMOATCC19117_1190	LMOL312_1178	LMOf2365_1199
COG1797	H	cobyrinic acid a,c-diamide synthase.	LMOSLCC2376_1142|cobB	lmo4a_1173|cobB	LMOSLCC7179_1159|cobB	LMOSLCC2479_1189|cobB	LMOSLCC2372_1188|cobB	LM5923_1217|cbiA	LM5578_1264|cbiA	LMOSLCC5850_1181|cobB	lmo1191|cbiA	LMOSLCC2482_1232|cobB	LMOSLCC2755_1184|cobB	LMOSLCC2540_1170|cobB	LMOSLCC2378_1197|cobB	LMOATCC19117_1191|cobB	LMOL312_1179|cobB	LMOf2365_1200|cobB
COG1270	H	cobalamin biosynthesis protein.	LMOSLCC2376_1143|cobD	lmo4a_1174|cobD	LMOSLCC7179_1160|cobD	LMOSLCC2479_1190|cobD	LMOSLCC2372_1189|cobD	LM5923_1218|cobD	LM5578_1265|cobD	LMOSLCC5850_1182|cobD	lmo1192	LMOSLCC2482_1233|cobD	LMOSLCC2755_1185|cobD	LMOSLCC2540_1171|cobD	LMOSLCC2378_1198|cobD	LMOATCC19117_1192|cobD	LMOL312_1180|cobD	LMOf2365_1201|cobD
		precorrin-8X methylmutase.	LMOSLCC2376_1144|cobH	lmo4a_1175|cobH	LMOSLCC7179_1161|cobH	LMOSLCC2479_1191|cobH	LMOSLCC2372_1190|cobH	LM5923_1219|cbiC	LM5578_1266|cbiC	LMOSLCC5850_1183|cobH	lmo1193	LMOSLCC2482_1234|cobH	LMOSLCC2755_1186|cobH	LMOSLCC2540_1172|cobH	LMOSLCC2378_1199|cobH	LMOATCC19117_1193|cobH	LMOL312_1181|cobH	LMOf2365_1202|cobH
COG1903	H	cobalamin biosynthesis protein.	LMOSLCC2376_1145|cbiD	lmo4a_1176|cbiD	LMOSLCC7179_1162|cbiD	LMOSLCC2479_1192|cbiD	LMOSLCC2372_1191|cbiD	LM5923_1220|cbiD	LM5578_1267|cbiD	LMOSLCC5850_1184|cbiD	lmo1194|cbiD	LMOSLCC2482_1235|cbiD	LMOSLCC2755_1187|cbiD	LMOSLCC2540_1173|cbiD	LMOSLCC2378_1200|cbiD	LMOATCC19117_1194|cbiD	LMOL312_1182|cbiD	LMOf2365_1203|cbiD
		precorrin-6Y C5,15-methyltransferase.	LMOSLCC2376_1146|cbiE	lmo4a_1177|cbiE	LMOSLCC7179_1163|cbiE	LMOSLCC2479_1193|cbiE	LMOSLCC2372_1192|cbiE	LM5923_1221|cbiE	LM5578_1268|cbiE	LMOSLCC5850_1185|cbiE	lmo1195|cbiE	LMOSLCC2482_1236|cbiE	LMOSLCC2755_1188|cbiE	LMOSLCC2540_1174|cbiE	LMOSLCC2378_1201|cbiE	LMOATCC19117_1195|cbiE	LMOL312_1183|cbiE	LMOf2365_1204|cbiE
		precorrin-8W decarboxylase.	LMOSLCC2376_1147|cbiT	lmo4a_1178|cbiT	LMOSLCC7179_1164|cbiT	LMOSLCC2479_1194|cbiT	LMOSLCC2372_1193|cbiT	LM5923_1222	LM5578_1269	LMOSLCC5850_1186|cbiT	lmo1196	LMOSLCC2482_1237|cbiT	LMOSLCC2755_1189|cbiT	LMOSLCC2540_1175|cbiT	LMOSLCC2378_1202|cbiT	LMOATCC19117_1196|cbiT	LMOL312_1184|cbiT	LMOf2365_1205|cbiT
COG2875	H	precorrin-4 C11-methyltransferase.	LMOSLCC2376_1148|cbiF	lmo4a_1179|cbiF	LMOSLCC7179_1165|cbiF	LMOSLCC2479_1195|cbiF	LMOSLCC2372_1194|cbiF	LM5923_1223|cbiF	LM5578_1270|cbiF	LMOSLCC5850_1187|cbiF	lmo1197|cbiF	LMOSLCC2482_1238|cbiF	LMOSLCC2755_1190|cbiF	LMOSLCC2540_1176|cbiF	LMOSLCC2378_1203|cbiF	LMOATCC19117_1197|cbiF	LMOL312_1185|cbiF	LMOf2365_1206|cobM
COG1010	H	precorrin-3B C17-methyltransferase.	LMOSLCC2376_1150|cbiH	lmo4a_1181|cbiH	LMOSLCC7179_1166|cbiH	LMOSLCC2479_1196|cbiH	LMOSLCC2372_1195|cbiH	LM5923_1225|cbiH	LM5578_1272|cbiH	LMOSLCC5850_1188|cbiH	lmo1199|cbiH	LMOSLCC2482_1239|cbiH	LMOSLCC2755_1191|cbiH	LMOSLCC2540_1178|cbiH	LMOSLCC2378_1204|cbiH	LMOATCC19117_1198|cbiH	LMOL312_1186|cbiH	LMOf2365_1208|cobJ
		precorrin-6X reductase.	LMOSLCC2376_1151|cbiJ	lmo4a_1182|cbiJ	LMOSLCC7179_1167|cbiJ	LMOSLCC2479_1197|cbiJ	LMOSLCC2372_1196|cbiJ	LM5923_1226	LM5578_1273	LMOSLCC5850_1189|cbiJ	lmo1200	LMOSLCC2482_1240|cbiJ	LMOSLCC2755_1192|cbiJ	LMOSLCC2540_1179|cbiJ	LMOSLCC2378_1205|cbiJ	LMOATCC19117_1199|cbiJ	LMOL312_1187|cbiJ	LMOf2365_1209|cobK
		uroporphyrin-III C-methyltransferase/uroporphyrinogen-III synthase.	LMOSLCC2376_1152|cobA	lmo4a_1183|cobA	LMOSLCC7179_1168|cobA	LMOSLCC2479_1198|cobA	LMOSLCC2372_1197|cobA	LM5923_1227	LM5578_1274	LMOSLCC5850_1190|cobA	lmo1201	LMOSLCC2482_1241|cobA	LMOSLCC2755_1193|cobA	LMOSLCC2540_1180|cobA	LMOSLCC2378_1206|cobA	LMOATCC19117_1200|cobA	LMOL312_1188|cobA	LMOf2365_1210
		cobalt chelatase.	LMOSLCC2376_1153|cbiK	lmo4a_1184|cbiK	LMOSLCC7179_1169|cbiK	LMOSLCC2479_1199|cbiK	LMOSLCC2372_1198|cbiK	LM5923_1228|cbiK	LM5578_1275|cbiK	LMOSLCC5850_1191|cbiK	lmo1202|cbiK	LMOSLCC2482_1242|cbiK	LMOSLCC2755_1194|cbiK	LMOSLCC2540_1181|cbiK	LMOSLCC2378_1207|cbiK	LMOATCC19117_1201|cbiK	LMOL312_1189|cbiK	LMOf2365_1211|cbiK
		precorrin-2 C20-methyltransferase.	LMOSLCC2376_1154|cbiL	lmo4a_1185|cbiL	LMOSLCC7179_1170|cbiL	LMOSLCC2479_1200|cbiL	LMOSLCC2372_1199|cbiL	LM5923_1229|cbiL	LM5578_1276|cbiL	LMOSLCC5850_1192|cbiL	lmo1203|cbiL	LMOSLCC2482_1243|cbiL	LMOSLCC2755_1195|cbiL	LMOSLCC2540_1182|cbiL	LMOSLCC2378_1208|cbiL	LMOATCC19117_1202|cbiL	LMOL312_1190|cbiL	LMOf2365_1212|cobI
COG0310	P	cobalamin biosynthesis protein.	LMOSLCC2376_1155|cbiM	lmo4a_1186|cbiM	LMOSLCC7179_1171|cbiM	LMOSLCC2479_1201|cbiM	LMOSLCC2372_1200|cbiM	LM5923_1230	LM5578_1277	LMOSLCC5850_1193|cbiM	lmo1204	LMOSLCC2482_1244|cbiM	LMOSLCC2755_1196|cbiM	LMOSLCC2540_1183|cbiM	LMOSLCC2378_1209|cbiM	LMOATCC19117_1203|cbiM	LMOL312_1191|cbiM	LMOf2365_1213|cbiM
COG1930	P	cobalt transport protein, putative.	LMOSLCC2376_1156|cbiN	lmo4a_1187|cbiN	LMOSLCC7179_1172|cbiN	LMOSLCC2479_1202|cbiN	LMOSLCC2372_1201|cbiN	LM5923_1231	LM5578_1278	LMOSLCC5850_1194|cbiN	lmo1205	LMOSLCC2482_1245|cbiN	LMOSLCC2755_1197|cbiN	LMOSLCC2540_1184|cbiN	LMOSLCC2378_1210|cbiN	LMOATCC19117_1204|cbiN	LMOL312_1192|cbiN	LMOf2365_1214
		cobalt transport protein.	LMOSLCC2376_1157|cbiQ	lmo4a_1188|cbiQ	LMOSLCC7179_1173|cbiQ	LMOSLCC2479_1203|cbiQ	LMOSLCC2372_1202|cbiQ	LM5923_1232|cbiQ	LM5578_1279|cbiQ	LMOSLCC5850_1195|cbiQ	lmo1206|cbiQ	LMOSLCC2482_1246|cbiQ	LMOSLCC2755_1198|cbiQ	LMOSLCC2540_1185|cbiQ	LMOSLCC2378_1211|cbiQ	LMOATCC19117_1205|cbiQ	LMOL312_1193|cbiQ	LMOf2365_1215|cbiQ
COG1492	H	cobyric acid synthase.	LMOSLCC2376_1159|cobQ	lmo4a_1190|cobQ	LMOSLCC7179_1175|cobQ	LMOSLCC2479_1205|cobQ	LMOSLCC2372_1204|cobQ	LM5923_1234|cbiP	LM5578_1281|cbiP	LMOSLCC5850_1197|cobQ	lmo1208|cbiP	LMOSLCC2482_1248|cobQ	LMOSLCC2755_1200|cobQ	LMOSLCC2540_1187|cobQ	LMOSLCC2378_1213|cobQ	LMOATCC19117_1207|cobQ	LMOL312_1195|cobQ	LMOf2365_1217|cobQ
COG2096	S	ATP:cob(I)alamin adenosyltransferase.	LMOSLCC2376_1160	lmo4a_1191	LMOSLCC7179_1176	LMOSLCC2479_1206	LMOSLCC2372_1205	LM5923_1235	LM5578_1282	LMOSLCC5850_1198	lmo1209	LMOSLCC2482_1249	LMOSLCC2755_1201	LMOSLCC2540_1188	LMOSLCC2378_1214	LMOATCC19117_1208	LMOL312_1196	LMOf2365_1218
		membrane protein, putative.	LMOSLCC2376_1161	lmo4a_1192	LMOSLCC7179_1177	LMOSLCC2479_1207	LMOSLCC2372_1206	LM5923_1236	LM5578_1283	LMOSLCC5850_1199	lmo1210	LMOSLCC2482_1250	LMOSLCC2755_1202	LMOSLCC2540_1189	LMOSLCC2378_1215	LMOATCC19117_1209	LMOL312_1197	LMOf2365_1219
		membrane protein, putative.	LMOSLCC2376_1162	lmo4a_1193	LMOSLCC7179_1178	LMOSLCC2479_1208	LMOSLCC2372_1207	LM5923_1237	LM5578_1284	LMOSLCC5850_1200	lmo1211	LMOSLCC2482_1251	LMOSLCC2755_1203	LMOSLCC2540_1190	LMOSLCC2378_1216	LMOATCC19117_1210	LMOL312_1198	LMOf2365_1220
COG0563	F	hypothetical protein.	LMOSLCC2376_1163	lmo4a_1194	LMOSLCC7179_1179	LMOSLCC2479_1209	LMOSLCC2372_1208	LM5923_1238	LM5578_1285	LMOSLCC5850_1201	lmo1212	LMOSLCC2482_1252	LMOSLCC2755_1204	LMOSLCC2540_1191	LMOSLCC2378_1217	LMOATCC19117_1211	LMOL312_1199	LMOf2365_1221
COG1705	NU	N-acetylmuramoyl-L-alanine amidase, family 4 (GW motif).	LMOSLCC2376_1164	lmo4a_1195	LMOSLCC7179_1182	LMOSLCC2479_1212	LMOSLCC2372_1211	LM5923_1241	LM5578_1288	LMOSLCC5850_1204	lmo1215	LMOSLCC2482_1255	LMOSLCC2755_1207	LMOSLCC2540_1194	LMOSLCC2378_1220	LMOATCC19117_1214	LMOL312_1202	LMOf2365_1224
		N-acetylmuramoyl-L-alanine amidase, family 4 (GW motif).	LMOSLCC2376_1165	lmo4a_1196	LMOSLCC7179_1183	LMOSLCC2479_1213	LMOSLCC2372_1212	LM5923_1242	LM5578_1289	LMOSLCC5850_1205	lmo1216	LMOSLCC2482_1256	LMOSLCC2755_1208	LMOSLCC2540_1195	LMOSLCC2378_1221	LMOATCC19117_1215	LMOL312_1203	LMOf2365_1225
COG1363	G	peptidase, putative.	LMOSLCC2376_1166	lmo4a_1197	LMOSLCC7179_1184	LMOSLCC2479_1214	LMOSLCC2372_1213	LM5923_1243	LM5578_1290	LMOSLCC5850_1206	lmo1217	LMOSLCC2482_1257	LMOSLCC2755_1209	LMOSLCC2540_1196	LMOSLCC2378_1222	LMOATCC19117_1216	LMOL312_1204	LMOf2365_1226
COG0566	J	rRNA methyltransferase, TrmH family.	LMOSLCC2376_1167	lmo4a_1198	LMOSLCC7179_1185	LMOSLCC2479_1215	LMOSLCC2372_1214	LM5923_1244	LM5578_1291	LMOSLCC5850_1207	lmo1218	LMOSLCC2482_1258	LMOSLCC2755_1210	LMOSLCC2540_1197	LMOSLCC2378_1223	LMOATCC19117_1217	LMOL312_1205	LMOf2365_1227
		hypothetical protein.	LMOSLCC2376_1168	lmo4a_1199	LMOSLCC7179_1186	LMOSLCC2479_1216	LMOSLCC2372_1215	LM5923_1245	LM5578_1292	LMOSLCC5850_1208	lmo1219	LMOSLCC2482_1259	LMOSLCC2755_1211	LMOSLCC2540_1198	LMOSLCC2378_1224	LMOATCC19117_1218	LMOL312_1206	LMOf2365_1228
COG1733	K	hypothetical protein.	LMOSLCC2376_1169	lmo4a_1200	LMOSLCC7179_1187	LMOSLCC2479_1217	LMOSLCC2372_1216	LM5923_1246	LM5578_1293	LMOSLCC5850_1209	lmo1220	LMOSLCC2482_1260	LMOSLCC2755_1212	LMOSLCC2540_1199	LMOSLCC2378_1225	LMOATCC19117_1219	LMOL312_1207	LMOf2365_1229
COG0016	J	phenylalanyl-tRNA synthetase, alpha subunit.	LMOSLCC2376_1170|pheS	lmo4a_1201|pheS	LMOSLCC7179_1188|pheS	LMOSLCC2479_1218|pheS	LMOSLCC2372_1217|pheS	LM5923_1247|pheS	LM5578_1294|pheS	LMOSLCC5850_1210|pheS	lmo1221|pheS	LMOSLCC2482_1261|pheS	LMOSLCC2755_1213|pheS	LMOSLCC2540_1200|pheS	LMOSLCC2378_1226|pheS	LMOATCC19117_1220|pheS	LMOL312_1208|pheS	LMOf2365_1230|pheS
COG0072	J	phenylalanyl-tRNA synthetase, beta subunit.	LMOSLCC2376_1171|pheT	lmo4a_1202|pheT	LMOSLCC7179_1189|pheT	LMOSLCC2479_1219|pheT	LMOSLCC2372_1218|pheT	LM5923_1248|pheT	LM5578_1295|pheT	LMOSLCC5850_1211|pheT	lmo1222|pheT	LMOSLCC2482_1262|pheT	LMOSLCC2755_1214|pheT	LMOSLCC2540_1201|pheT	LMOSLCC2378_1227|pheT	LMOATCC19117_1221|pheT	LMOL312_1209|pheT	LMOf2365_1231|pheT
COG1116	P	ABC transporter, ATP-binding protein.	LMOSLCC2376_1172	lmo4a_1203	LMOSLCC7179_1190	LMOSLCC2479_1220	LMOSLCC2372_1219	LM5923_1249	LM5578_1296	LMOSLCC5850_1212	lmo1223	LMOSLCC2482_1263	LMOSLCC2755_1215	LMOSLCC2540_1202	LMOSLCC2378_1228	LMOATCC19117_1222	LMOL312_1210	LMOf2365_1232
		transcriptional regulator, MarR family.	LMOSLCC2376_1174	lmo4a_1205	LMOSLCC7179_1192	LMOSLCC2479_1222	LMOSLCC2372_1221	LM5923_1251	LM5578_1298	LMOSLCC5850_1215	lmo1225	LMOSLCC2482_1265	LMOSLCC2755_1217	LMOSLCC2540_1205	LMOSLCC2378_1230	LMOATCC19117_1224	LMOL312_1212	LMOf2365_1234
		membrane protein, MmpL family.	LMOSLCC2376_1175	lmo4a_1206	LMOSLCC7179_1193	LMOSLCC2479_1223	LMOSLCC2372_1222	LM5923_1252	LM5578_1299	LMOSLCC5850_1216	lmo1226	LMOSLCC2482_1266	LMOSLCC2755_1218	LMOSLCC2540_1206	LMOSLCC2378_1231	LMOATCC19117_1225	LMOL312_1213	LMOf2365_1235
COG0692	L	uracil-DNA glycosylase.	LMOSLCC2376_1176|ung-2	lmo4a_1207|ung-2	LMOSLCC7179_1194|ung-2	LMOSLCC2479_1224|ung-2	LMOSLCC2372_1223|ung-2	LM5923_1253	LM5578_1300	LMOSLCC5850_1217|ung-2	lmo1227	LMOSLCC2482_1267|ung-2	LMOSLCC2755_1219|ung-2	LMOSLCC2540_1207|ung-2	LMOSLCC2378_1232|ung-2	LMOATCC19117_1226|ung-2	LMOL312_1214|ung-2	LMOf2365_1236|ung-2
COG1039	L	ribonuclease HIII.	LMOSLCC2376_1177|rnhC	lmo4a_1208|rnhC	LMOSLCC7179_1195|rnhC	LMOSLCC2479_1225|rnhC	LMOSLCC2372_1224|rnhC	LM5923_1254|rnhC	LM5578_1301|rnhC	LMOSLCC5850_1218|rnhC	lmo1228|rnhC	LMOSLCC2482_1268|rnhC	LMOSLCC2755_1220|rnhC	LMOSLCC2540_1208|rnhC	LMOSLCC2378_1233|rnhC	LMOATCC19117_1227|rnhC	LMOL312_1215|rnhC	LMOf2365_1237
COG3027	S	hypothetical protein.	LMOSLCC2376_1178	lmo4a_1209	LMOSLCC7179_1196	LMOSLCC2479_1226	LMOSLCC2372_1225	LM5923_1255	LM5578_1302	LMOSLCC5850_1219	lmo1229	LMOSLCC2482_1269	LMOSLCC2755_1221	LMOSLCC2540_1209	LMOSLCC2378_1234	LMOATCC19117_1228	LMOL312_1216	LMOf2365_1238
		cvpA family membrane protein.	LMOSLCC2376_1179	lmo4a_1210	LMOSLCC7179_1197	LMOSLCC2479_1227	LMOSLCC2372_1226	LM5923_1256	LM5578_1303	LMOSLCC5850_1220	lmo1230	LMOSLCC2482_1270	LMOSLCC2755_1222	LMOSLCC2540_1210	LMOSLCC2378_1235	LMOATCC19117_1229	LMOL312_1217	LMOf2365_1239
		DNA polymerase X family protein.	LMOSLCC2376_1180	lmo4a_1211	LMOSLCC7179_1198	LMOSLCC2479_1228	LMOSLCC2372_1227	LM5923_1257	LM5578_1304	LMOSLCC5850_1221	lmo1231	LMOSLCC2482_1271	LMOSLCC2755_1223	LMOSLCC2540_1211	LMOSLCC2378_1236	LMOATCC19117_1230	LMOL312_1218	LMOf2365_1240
COG1193	L	DNA mismatch repair protein.	LMOSLCC2376_1181	lmo4a_1212	LMOSLCC7179_1199	LMOSLCC2479_1229	LMOSLCC2372_1228	LM5923_1258	LM5578_1305	LMOSLCC5850_1222	lmo1232	LMOSLCC2482_1272	LMOSLCC2755_1224	LMOSLCC2540_1212	LMOSLCC2378_1237	LMOATCC19117_1231	LMOL312_1219	LMOf2365_1241|mutS-1
COG0526	CO	thioredoxin.	LMOSLCC2376_1182|trxA	lmo4a_1213|trxA	LMOSLCC7179_1200|trxA	LMOSLCC2479_1230|trxA	LMOSLCC2372_1229|trxA	LM5923_1259|trxA	LM5578_1306|trxA	LMOSLCC5850_1223|trxA	lmo1233|trxA	LMOSLCC2482_1273|trxA	LMOSLCC2755_1225|trxA	LMOSLCC2540_1213|trxA	LMOSLCC2378_1238|trxA	LMOATCC19117_1232|trxA	LMOL312_1220|trxA	LMOf2365_1242|trx-1
COG0322	L	excinuclease ABC, C subunit.	LMOSLCC2376_1183|uvrC	lmo4a_1214|uvrC	LMOSLCC7179_1201|uvrC	LMOSLCC2479_1231|uvrC	LMOSLCC2372_1230|uvrC	LM5923_1260|uvrC	LM5578_1307|uvrC	LMOSLCC5850_1224|uvrC	lmo1234|uvrC	LMOSLCC2482_1274|uvrC	LMOSLCC2755_1226|uvrC	LMOSLCC2540_1214|uvrC	LMOSLCC2378_1239|uvrC	LMOATCC19117_1233|uvrC	LMOL312_1221|uvrC	LMOf2365_1243|uvrC
COG0527	E	aspartate kinase, monofunctional class.	LMOSLCC2376_1184	lmo4a_1215	LMOSLCC7179_1202	LMOSLCC2479_1232	LMOSLCC2372_1231	LM5923_1261	LM5578_1308	LMOSLCC5850_1225	lmo1235	LMOSLCC2482_1275	LMOSLCC2755_1227	LMOSLCC2540_1215	LMOSLCC2378_1240	LMOATCC19117_1234	LMOL312_1222	LMOf2365_1244
		hypothetical protein.	LMOSLCC2376_1185	lmo4a_1216	LMOSLCC7179_1203	LMOSLCC2479_1233	LMOSLCC2372_1232	LM5923_1262	LM5578_1309	LMOSLCC5850_1226	lmo1236	LMOSLCC2482_1276	LMOSLCC2755_1228	LMOSLCC2540_1216	LMOSLCC2378_1241	LMOATCC19117_1235	LMOL312_1223	LMOf2365_1245
COG0796	M	glutamate racemase.	LMOSLCC2376_1186|racE	lmo4a_1217|racE	LMOSLCC7179_1204|racE	LMOSLCC2479_1234|racE	LMOSLCC2372_1233|racE	LM5923_1263|racE	LM5578_1310|racE	LMOSLCC5850_1227|racE	lmo1237|racE	LMOSLCC2482_1278|racE	LMOSLCC2755_1230|racE	LMOSLCC2540_1218|racE	LMOSLCC2378_1243|racE	LMOATCC19117_1237|racE	LMOL312_1225|racE	LMOf2365_1246|murI
COG0689	J	ribonuclease PH.	LMOSLCC2376_1187|rph	lmo4a_1218|rph	LMOSLCC7179_1205|rph	LMOSLCC2479_1235|rph	LMOSLCC2372_1234|rph	LM5923_1264|rph	LM5578_1311|rph	LMOSLCC5850_1228|rph	lmo1238	LMOSLCC2482_1279|rph	LMOSLCC2755_1231|rph	LMOSLCC2540_1219|rph	LMOSLCC2378_1244|rph	LMOATCC19117_1238|rph	LMOL312_1226|rph	LMOf2365_1247|rph
COG0127	F	HAM1 family NTPase protein.	LMOSLCC2376_1188	lmo4a_1219	LMOSLCC7179_1206	LMOSLCC2479_1236	LMOSLCC2372_1235	LM5923_1265	LM5578_1312	LMOSLCC5850_1229	lmo1239	LMOSLCC2482_1280	LMOSLCC2755_1232	LMOSLCC2540_1220	LMOSLCC2378_1245	LMOATCC19117_1239	LMOL312_1227	LMOf2365_1248
COG0622	R	phosphoesterase family protein.	LMOSLCC2376_1189	lmo4a_1220	LMOSLCC7179_1207	LMOSLCC2479_1237	LMOSLCC2372_1236	LM5923_1266	LM5578_1313	LMOSLCC5850_1230	lmo1240	LMOSLCC2482_1281	LMOSLCC2755_1233	LMOSLCC2540_1221	LMOSLCC2378_1246	LMOATCC19117_1240	LMOL312_1228	LMOf2365_1249
		hypothetical protein.	LMOSLCC2376_1190	lmo4a_1294	LMOSLCC7179_1208	LMOSLCC2479_1298	LMOSLCC2372_1299	LM5923_1329	LM5578_1376	LMOSLCC5850_1296	lmo1241	LMOSLCC2482_1287	LMOSLCC2755_1240	LMOSLCC2540_1289, LMOSLCC2540_2116	LMOSLCC2378_1253	LMOATCC19117_1247	LMOL312_1235	LMOf2365_1255
		hypothetical protein.	LMOSLCC2376_1191	lmo4a_1295	LMOSLCC7179_1209	LMOSLCC2479_1299	LMOSLCC2372_1300	LM5923_1330	LM5578_1377	LMOSLCC5850_1297	lmo1242	LMOSLCC2482_1288	LMOSLCC2755_1241	LMOSLCC2540_1290	LMOSLCC2378_1254	LMOATCC19117_1248	LMOL312_1236	LMOf2365_1256
		phnB protein family protein.	LMOSLCC2376_1192	lmo4a_1296	LMOSLCC7179_1210	LMOSLCC2479_1300	LMOSLCC2372_1301	LM5923_1331	LM5578_1378	LMOSLCC5850_1298	lmo1243	LMOSLCC2482_1289	LMOSLCC2755_1242	LMOSLCC2540_1291	LMOSLCC2378_1255	LMOATCC19117_1249	LMOL312_1237	LMOf2365_1257
		phosphoglycerate mutase family protein.	LMOSLCC2376_1193	lmo4a_1297	LMOSLCC7179_1211	LMOSLCC2479_1301	LMOSLCC2372_1302	LM5923_1332	LM5578_1379	LMOSLCC5850_1299	lmo1244	LMOSLCC2482_1290	LMOSLCC2755_1243	LMOSLCC2540_1292	LMOSLCC2378_1256	LMOATCC19117_1250	LMOL312_1238	LMOf2365_1258
		hypothetical protein.	LMOSLCC2376_1194	lmo4a_1298	LMOSLCC7179_1212	LMOSLCC2479_1302	LMOSLCC2372_1303	LM5923_1333	LM5578_1380	LMOSLCC5850_1300	lmo1245	LMOSLCC2482_1291	LMOSLCC2755_1244	LMOSLCC2540_1293	LMOSLCC2378_1257	LMOATCC19117_1251	LMOL312_1239	LMOf2365_1259
COG0513	JKL	ATP-dependent RNA helicase.	LMOSLCC2376_1195|dbpA	lmo4a_1299|dbpA	LMOSLCC7179_1213|dbpA	LMOSLCC2479_1303|dbpA	LMOSLCC2372_1304|dbpA	LM5923_1334	LM5578_1381	LMOSLCC5850_1301|dbpA	lmo1246	LMOSLCC2482_1292|dbpA	LMOSLCC2755_1245|dbpA	LMOSLCC2540_1294|dbpA	LMOSLCC2378_1258|dbpA	LMOATCC19117_1252|dbpA	LMOL312_1240|dbpA	LMOf2365_1260|dbpA
		hypothetical protein.	LMOSLCC2376_1196	lmo4a_1300	LMOSLCC7179_1214	LMOSLCC2479_1304	LMOSLCC2372_1305	LM5923_1335	LM5578_1382	LMOSLCC5850_1302	lmo1247	LMOSLCC2482_1293	LMOSLCC2755_1246	LMOSLCC2540_1295	LMOSLCC2378_1259	LMOATCC19117_1253	LMOL312_1241	LMOf2365_1261
		MutT/NUDIX family protein.	LMOSLCC2376_1197	lmo4a_1301	LMOSLCC7179_1215	LMOSLCC2479_1305	LMOSLCC2372_1306	LM5923_1336	LM5578_1383	LMOSLCC5850_1303	lmo1248	LMOSLCC2482_1294	LMOSLCC2755_1247	LMOSLCC2540_1296	LMOSLCC2378_1260	LMOATCC19117_1254	LMOL312_1242	LMOf2365_1262
		hypothetical protein.	LMOSLCC2376_1198	lmo4a_1302	LMOSLCC7179_1216	LMOSLCC2479_1306	LMOSLCC2372_1307	LM5923_1337	LM5578_1384	LMOSLCC5850_1304	lmo1249	LMOSLCC2482_1295	LMOSLCC2755_1248	LMOSLCC2540_1297	LMOSLCC2378_1261	LMOATCC19117_1255	LMOL312_1243	LMOf2365_1263
COG0477	EGPR	major facilitator family transporter.	LMOSLCC2376_1199	lmo4a_1303	LMOSLCC7179_1217	LMOSLCC2479_1307	LMOSLCC2372_1308	LM5923_1338	LM5578_1385	LMOSLCC5850_1305	lmo1250	LMOSLCC2482_1296	LMOSLCC2755_1249	LMOSLCC2540_1298	LMOSLCC2378_1262	LMOATCC19117_1256	LMOL312_1244	LMOf2365_1264
COG0664	T	transcriptional regulator, Crp/Fnr family.	LMOSLCC2376_1200	lmo4a_1304	LMOSLCC7179_1218	LMOSLCC2479_1308	LMOSLCC2372_1309	LM5923_1339	LM5578_1386	LMOSLCC5850_1306	lmo1251	LMOSLCC2482_1297	LMOSLCC2755_1250	LMOSLCC2540_1299	LMOSLCC2378_1263	LMOATCC19117_1257	LMOL312_1245	LMOf2365_1265
COG1284	S	membrane protein, putative.	LMOSLCC2376_1202	lmo4a_1306	LMOSLCC7179_1220	LMOSLCC2479_1310	LMOSLCC2372_1311	LM5923_1341	LM5578_1388	LMOSLCC5850_1308	lmo1252	LMOSLCC2482_1299	LMOSLCC2755_1252	LMOSLCC2540_1301	LMOSLCC2378_1265	LMOATCC19117_1259	LMOL312_1247	LMOf2365_1267
COG0366	G	trehalose-6-phosphate hydrolase.	LMOSLCC2376_1206|treC-2	lmo4a_1310|treC-2	LMOSLCC7179_1224|treC-2	LMOSLCC2479_1314|treC-2	LMOSLCC2372_1315|treC-2	LM5923_1345	LM5578_1392	LMOSLCC5850_1312|treC-2	lmo1254	LMOSLCC2482_1302|treC-2	LMOSLCC2755_1256|treC-2	LMOSLCC2540_1305|treC-2	LMOSLCC2378_1269|treC-2	LMOATCC19117_1263|treC-2	LMOL312_1251|treC-2	LMOf2365_1271|treC-2
COG1263	G	PTS system, trehalose-specific, IIBC component.	LMOSLCC2376_1207|treB	lmo4a_1311|treB	LMOSLCC7179_1225|treB	LMOSLCC2479_1315|treB	LMOSLCC2372_1316|treB	LM5923_1346	LM5578_1393	LMOSLCC5850_1313|treB	lmo1255	LMOSLCC2482_1303|treB	LMOSLCC2755_1257|treB	LMOSLCC2540_1306|treB	LMOSLCC2378_1270|treB	LMOATCC19117_1264|treB	LMOL312_1252|treB	LMOf2365_1272|treB
		hypothetical protein.	LMOSLCC2376_1210	lmo4a_1313	LMOSLCC7179_1227	LMOSLCC2479_1317	LMOSLCC2372_1318	LM5923_1348	LM5578_1395	LMOSLCC5850_1315	lmo1257	LMOSLCC2482_1305	LMOSLCC2755_1259	LMOSLCC2540_1308	LMOSLCC2378_1272	LMOATCC19117_1266	LMOL312_1254	LMOf2365_1274
		hydrolase, alpha/beta fold family.	LMOSLCC2376_1211	lmo4a_1314	LMOSLCC7179_1228	LMOSLCC2479_1318	LMOSLCC2372_1319	LM5923_1349	LM5578_1396	LMOSLCC5850_1316	lmo1258	LMOSLCC2482_1306	LMOSLCC2755_1260	LMOSLCC2540_1309	LMOSLCC2378_1273	LMOATCC19117_1267	LMOL312_1255	LMOf2365_1275
COG0014	E	gamma-glutamyl phosphate reductase.	LMOSLCC2376_1212|proA	lmo4a_1315|proA	LMOSLCC7179_1229|proA	LMOSLCC2479_1319|proA	LMOSLCC2372_1320|proA	LM5923_1350|proA	LM5578_1397|proA	LMOSLCC5850_1317|proA	lmo1259|proA	LMOSLCC2482_1307|proA	LMOSLCC2755_1261|proA	LMOSLCC2540_1310|proA	LMOSLCC2378_1274|proA	LMOATCC19117_1268|proA	LMOL312_1256|proA	LMOf2365_1276|proA
COG0263	E	glutamate 5-kinase.	LMOSLCC2376_1213|proB	lmo4a_1316|proB	LMOSLCC7179_1230|proB	LMOSLCC2479_1320|proB	LMOSLCC2372_1321|proB	LM5923_1351|proB	LM5578_1398|proB	LMOSLCC5850_1318|proB	lmo1260|proB	LMOSLCC2482_1308|proB	LMOSLCC2755_1262|proB	LMOSLCC2540_1311|proB	LMOSLCC2378_1275|proB	LMOATCC19117_1269|proB	LMOL312_1257|proB	LMOf2365_1277|proB
		membrane protein, putative.	LMOSLCC2376_1214	lmo4a_1317	LMOSLCC7179_1231	LMOSLCC2479_1321	LMOSLCC2372_1322	LM5923_1352	LM5578_1399	LMOSLCC5850_1319	lmo1261	LMOSLCC2482_1309	LMOSLCC2755_1263	LMOSLCC2540_1312	LMOSLCC2378_1276	LMOATCC19117_1270	LMOL312_1258	LMOf2365_1278
		ans operon transcriptional repressor, putative.	LMOSLCC2376_1215	lmo4a_1318	LMOSLCC7179_1232	LMOSLCC2479_1322	LMOSLCC2372_1323	LM5923_1353	LM5578_1400	LMOSLCC5850_1320	lmo1262	LMOSLCC2482_1310	LMOSLCC2755_1264	LMOSLCC2540_1313	LMOSLCC2378_1277	LMOATCC19117_1271	LMOL312_1259	LMOf2365_1279
		DNA-binding protein.	LMOSLCC2376_1216	lmo4a_1319	LMOSLCC7179_1233	LMOSLCC2479_1323	LMOSLCC2372_1324	LM5923_1354	LM5578_1401	LMOSLCC5850_1321	lmo1263	LMOSLCC2482_1311	LMOSLCC2755_1265	LMOSLCC2540_1314	LMOSLCC2378_1278	LMOATCC19117_1272	LMOL312_1260	LMOf2365_1280
COG0544	O	trigger factor.	LMOSLCC2376_1218|tig	lmo4a_1321|tig	LMOSLCC7179_1237|tig	LMOSLCC2479_1327|tig	LMOSLCC2372_1328|tig	LM5923_1358|tig	LM5578_1405|tig	LMOSLCC5850_1325|tig	lmo1267|tig	LMOSLCC2482_1316|tig	LMOSLCC2755_1269|tig	LMOSLCC2540_1318|tig	LMOSLCC2378_1282|tig	LMOATCC19117_1276|tig	LMOL312_1264|tig	LMOf2365_1284|tig
COG1219	O	ATP-dependent Clp protease, ATP-binding subunit.	LMOSLCC2376_1219|clpX	lmo4a_1322|clpX	LMOSLCC7179_1238|clpX	LMOSLCC2479_1328|clpX	LMOSLCC2372_1329|clpX	LM5923_1359|clpX	LM5578_1406|clpX	LMOSLCC5850_1326|clpX	lmo1268|clpX	LMOSLCC2482_1317|clpX	LMOSLCC2755_1271|clpX	LMOSLCC2540_1319|clpX	LMOSLCC2378_1283|clpX	LMOATCC19117_1277|clpX	LMOL312_1266|clpX	LMOf2365_1286|clpX
COG0681	U	signal peptidase I.	LMOSLCC2376_1220|sipX	lmo4a_1323|sipX	LMOSLCC7179_1239|sipX	LMOSLCC2479_1329|sipX	LMOSLCC2372_1330|sipX	LM5923_1360	LM5578_1407	LMOSLCC5850_1327|sipX	lmo1269	LMOSLCC2482_1318|sipX	LMOSLCC2755_1272|sipX	LMOSLCC2540_1320|sipX	LMOSLCC2378_1284|sipX	LMOATCC19117_1278|sipX	LMOL312_1267|sipX	LMOf2365_1287
COG0681	U	signal peptidase I.	LMOSLCC2376_1221|sipY	lmo4a_1324|sipY	LMOSLCC7179_1240|sipY	LMOSLCC2479_1330|sipY	LMOSLCC2372_1331|sipY	LM5923_1361	LM5578_1408	LMOSLCC5850_1328|sipY	lmo1270	LMOSLCC2482_1319|sipY	LMOSLCC2755_1273|sipY	LMOSLCC2540_1321|sipY	LMOSLCC2378_1285|sipY	LMOATCC19117_1279|sipY	LMOL312_1268|sipY	LMOf2365_1288
COG0681	U	signal peptidase I.	LMOSLCC2376_1222|sipZ	lmo4a_1325|sipZ	LMOSLCC7179_1241|sipZ	LMOSLCC2479_1331|sipZ	LMOSLCC2372_1332|sipZ	LM5923_1362	LM5578_1409	LMOSLCC5850_1329|sipZ	lmo1271	LMOSLCC2482_1320|sipZ	LMOSLCC2755_1274|sipZ	LMOSLCC2540_1322|sipZ	LMOSLCC2378_1286|sipZ	LMOATCC19117_1280|sipZ	LMOL312_1269|sipZ	LMOf2365_1289
COG1161	R	GTPase family protein.	LMOSLCC2376_1223	lmo4a_1326	LMOSLCC7179_1242	LMOSLCC2479_1332	LMOSLCC2372_1333	LM5923_1363|rbgA	LM5578_1410|rbgA	LMOSLCC5850_1330	lmo1272	LMOSLCC2482_1321	LMOSLCC2755_1275	LMOSLCC2540_1323	LMOSLCC2378_1287	LMOATCC19117_1281	LMOL312_1270	LMOf2365_1290
COG0164	L	ribonuclease HII.	LMOSLCC2376_1224|rnhB	lmo4a_1327|rnhB	LMOSLCC7179_1243|rnhB	LMOSLCC2479_1333|rnhB	LMOSLCC2372_1334|rnhB	LM5923_1364|rnhB	LM5578_1411|rnhB	LMOSLCC5850_1331|rnhB	lmo1273|rnhB	LMOSLCC2482_1322|rnhB	LMOSLCC2755_1276|rnhB	LMOSLCC2540_1324|rnhB	LMOSLCC2378_1288|rnhB	LMOATCC19117_1282|rnhB	LMOL312_1271|rnhB	LMOf2365_1291|rnhB
COG0758	LU	smf family protein.	LMOSLCC2376_1225	lmo4a_1328	LMOSLCC7179_1244	LMOSLCC2479_1334	LMOSLCC2372_1335	LM5923_1365	LM5578_1412	LMOSLCC5850_1332	lmo1274	LMOSLCC2482_1323	LMOSLCC2755_1277	LMOSLCC2540_1325	LMOSLCC2378_1289	LMOATCC19117_1283	LMOL312_1272	LMOf2365_1292
COG0550	L	DNA topoisomerase I.	LMOSLCC2376_1226|topA	lmo4a_1329|topA	LMOSLCC7179_1245|topA	LMOSLCC2479_1335|topA	LMOSLCC2372_1336|topA	LM5923_1366|topA	LM5578_1413|topA	LMOSLCC5850_1333|topA	lmo1275|topA	LMOSLCC2482_1324|topA	LMOSLCC2755_1278|topA	LMOSLCC2540_1326|topA	LMOSLCC2378_1290|topA	LMOATCC19117_1284|topA	LMOL312_1273|topA	LMOf2365_1293|topA
COG1206	J	tRNA (uracil-5-)-methyltransferase Gid.	LMOSLCC2376_1227|gid	lmo4a_1330|gid	LMOSLCC7179_1246|gid	LMOSLCC2479_1336|gid	LMOSLCC2372_1337|gid	LM5923_1367|gid	LM5578_1414|gid	LMOSLCC5850_1334|gid	lmo1276|gid	LMOSLCC2482_1325|gid	LMOSLCC2755_1279|gid	LMOSLCC2540_1327|gid	LMOSLCC2378_1291|gid	LMOATCC19117_1285|gid	LMOL312_1274|gid	LMOf2365_1294|gid
COG0582	L	tyrosine integrase/recombinase.	LMOSLCC2376_1228|xerC	lmo4a_1331|xerC	LMOSLCC7179_1247|xerC	LMOSLCC2479_1337|xerC	LMOSLCC2372_1338|xerC	LM5923_1368|codV	LM5578_1415|codV	LMOSLCC5850_1335|xerC	lmo1277|codV	LMOSLCC2482_1326|xerC	LMOSLCC2755_1280|xerC	LMOSLCC2540_1328|xerC	LMOSLCC2378_1292|xerC	LMOATCC19117_1286|xerC	LMOL312_1275|xerC	LMOf2365_1295|xerC
COG0638	O	ATP-dependent Clp protease, peptidase subunit.	LMOSLCC2376_1229|clpQ	lmo4a_1332|clpQ	LMOSLCC7179_1248|clpQ	LMOSLCC2479_1338|clpQ	LMOSLCC2372_1339|clpQ	LM5923_1369|clpQ	LM5578_1416|clpQ	LMOSLCC5850_1336|clpQ	lmo1278|clpQ	LMOSLCC2482_1327|clpQ	LMOSLCC2755_1281|clpQ	LMOSLCC2540_1329|clpQ	LMOSLCC2378_1293|clpQ	LMOATCC19117_1287|clpQ	LMOL312_1276|clpQ	LMOf2365_1296|hslV
COG1220	O	ATP-dependent Clp protease, ATP-binding subunit.	LMOSLCC2376_1230|clpY	lmo4a_1333|clpY	LMOSLCC7179_1249|clpY	LMOSLCC2479_1339|clpY	LMOSLCC2372_1340|clpY	LM5923_1370|hslU	LM5578_1417|hslU	LMOSLCC5850_1337|clpY	lmo1279|clpY	LMOSLCC2482_1328|clpY	LMOSLCC2755_1282|clpY	LMOSLCC2540_1330|clpY	LMOSLCC2378_1294|clpY	LMOATCC19117_1288|clpY	LMOL312_1277|clpY	LMOf2365_1297|hslU
		GTP-sensing transcriptional pleiotropic repressor.	LMOSLCC2376_1231|codY	lmo4a_1334|codY	LMOSLCC7179_1250|codY	LMOSLCC2479_1340|codY	LMOSLCC2372_1341|codY	LM5923_1371|codY	LM5578_1418|codY	LMOSLCC5850_1338|codY	lmo1280|codY	LMOSLCC2482_1329|codY	LMOSLCC2755_1283|codY	LMOSLCC2540_1331|codY	LMOSLCC2378_1295|codY	LMOATCC19117_1289|codY	LMOL312_1278|codY	LMOf2365_1298
COG0824	R	4-hydroxybenzoyl-CoA thioesterase family protein.	LMOSLCC2376_1232	lmo4a_1335	LMOSLCC7179_1251	LMOSLCC2479_1341	LMOSLCC2372_1342	LM5923_1372	LM5578_1419	LMOSLCC5850_1339	lmo1281	LMOSLCC2482_1330	LMOSLCC2755_1284	LMOSLCC2540_1332	LMOSLCC2378_1296	LMOATCC19117_1290	LMOL312_1279	LMOf2365_1299
		hypothetical protein.	LMOSLCC2376_1233	lmo4a_1336	LMOSLCC7179_1252	LMOSLCC2479_1342	LMOSLCC2372_1343	LM5923_1373	LM5578_1420	LMOSLCC5850_1340	lmo1282	LMOSLCC2482_1331	LMOSLCC2755_1285	LMOSLCC2540_1333	LMOSLCC2378_1297	LMOATCC19117_1291	LMOL312_1280	LMOf2365_1300
COG0676	G	aldose epimerase family protein.	LMOSLCC2376_1234	lmo4a_1337	LMOSLCC7179_1253	LMOSLCC2479_1343	LMOSLCC2372_1344	LM5923_1374	LM5578_1421	LMOSLCC5850_1341	lmo1283	LMOSLCC2482_1332	LMOSLCC2755_1286	LMOSLCC2540_1334	LMOSLCC2378_1298	LMOATCC19117_1292	LMOL312_1281	LMOf2365_1301
COG0344	S	membrane protein, putative.	LMOSLCC2376_1235	lmo4a_1338	LMOSLCC7179_1254	LMOSLCC2479_1344	LMOSLCC2372_1345	LM5923_1375	LM5578_1422	LMOSLCC5850_1342	lmo1284	LMOSLCC2482_1333	LMOSLCC2755_1287	LMOSLCC2540_1335	LMOSLCC2378_1299	LMOATCC19117_1293	LMOL312_1282	LMOf2365_1302
COG1832	R	CoA-binding domain protein.	LMOSLCC2376_1236	lmo4a_1339	LMOSLCC7179_1255	LMOSLCC2479_1345	LMOSLCC2372_1346	LM5923_1376	LM5578_1423	LMOSLCC5850_1343	lmo1285	LMOSLCC2482_1334	LMOSLCC2755_1288	LMOSLCC2540_1336	LMOSLCC2378_1300	LMOATCC19117_1294	LMOL312_1283	LMOf2365_1303
COG0187	L	DNA topoisomerase IV, B subunit.	LMOSLCC2376_1237|parE	lmo4a_1340|parE	LMOSLCC7179_1256|parE	LMOSLCC2479_1346|parE	LMOSLCC2372_1347|parE	LM5923_1377|parE	LM5578_1424|parE	LMOSLCC5850_1344|parE	lmo1286|parE	LMOSLCC2482_1335|parE	LMOSLCC2755_1289|parE	LMOSLCC2540_1337|parE	LMOSLCC2378_1301|parE	LMOATCC19117_1295|parE	LMOL312_1284|parE	LMOf2365_1304|parE
COG0188	L	DNA topoisomerase IV, A subunit.	LMOSLCC2376_1238|parC	lmo4a_1341|parC	LMOSLCC7179_1257|parC	LMOSLCC2479_1347|parC	LMOSLCC2372_1348|parC	LM5923_1378|parC	LM5578_1425|parC	LMOSLCC5850_1345|parC	lmo1287|parC	LMOSLCC2482_1336|parC	LMOSLCC2755_1290|parC	LMOSLCC2540_1338|parC	LMOSLCC2378_1302|parC	LMOATCC19117_1296|parC	LMOL312_1285|parC	LMOf2365_1305|parC
COG1854	T	S-ribosylhomocysteinase (autoinducer-2 production protein ).	LMOSLCC2376_1239|luxS	lmo4a_1342|luxS	LMOSLCC7179_1258|luxS	LMOSLCC2479_1348|luxS	LMOSLCC2372_1349|luxS	LM5923_1379	LM5578_1426	LMOSLCC5850_1346|luxS	lmo1288	LMOSLCC2482_1337|luxS	LMOSLCC2755_1291|luxS	LMOSLCC2540_1339|luxS	LMOSLCC2378_1303|luxS	LMOATCC19117_1297|luxS	LMOL312_1286|luxS	LMOf2365_1306|luxS
		leucine-rich repeat domain protein (LPXTG motif).	LMOSLCC2376_1244	lmo4a_1346	LMOSLCC7179_1260	LMOSLCC2479_1350	LMOSLCC2372_1351	LM5923_1381	LM5578_1428	LMOSLCC5850_1348	lmo1290	LMOSLCC2482_1340	LMOSLCC2755_1293	LMOSLCC2540_1341	LMOSLCC2378_1304	LMOATCC19117_1298	LMOL312_1287	LMOf2365_1307
COG1835	I	O-acetyltransferase.	LMOSLCC2376_1245|oatA	lmo4a_1347|oatA	LMOSLCC7179_1261|oatA	LMOSLCC2479_1351|oatA	LMOSLCC2372_1352|oatA	LM5923_1382	LM5578_1429	LMOSLCC5850_1349	lmo1291	LMOSLCC2482_1341|oatA	LMOSLCC2755_1294|oatA	LMOSLCC2540_1342|oatA	LMOSLCC2378_1305|oatA	LMOATCC19117_1299|oatA	LMOL312_1288|oatA	LMOf2365_1308
COG0584	C	glycerophosphoryl diester phosphodiesterase.	LMOSLCC2376_1246	lmo4a_1348	LMOSLCC7179_1262	LMOSLCC2479_1352	LMOSLCC2372_1353	LM5923_1383	LM5578_1430	LMOSLCC5850_1351	lmo1292	LMOSLCC2482_1342	LMOSLCC2755_1295	LMOSLCC2540_1343	LMOSLCC2378_1306	LMOATCC19117_1300	LMOL312_1289	LMOf2365_1309
COG0578	C	glycerol-3-phosphate dehydrogenase, aerobic.	LMOSLCC2376_1247|glpD	lmo4a_1349|glpD	LMOSLCC7179_1263|glpD	LMOSLCC2479_1353|glpD	LMOSLCC2372_1354|glpD	LM5923_1384|glpD	LM5578_1431|glpD	LMOSLCC5850_1352|glpD	lmo1293|glpD	LMOSLCC2482_1343|glpD	LMOSLCC2755_1296|glpD	LMOSLCC2540_1344|glpD	LMOSLCC2378_1307|glpD	LMOATCC19117_1301|glpD	LMOL312_1290|glpD	LMOf2365_1310|glpD
COG0324	J	tRNA delta(2)-isopentenylpyrophosphate transferase.	LMOSLCC2376_1248|miaA	lmo4a_1350|miaA	LMOSLCC7179_1264|miaA	LMOSLCC2479_1354|miaA	LMOSLCC2372_1355|miaA	LM5923_1385|miaA	LM5578_1432|miaA	LMOSLCC5850_1353|miaA	lmo1294|miaA	LMOSLCC2482_1345|miaA	LMOSLCC2755_1297|miaA	LMOSLCC2540_1345|miaA	LMOSLCC2378_1308|miaA	LMOATCC19117_1302|miaA	LMOL312_1291|miaA	LMOf2365_1311|miaA
COG1923	R	host factor-1 protein.	LMOSLCC2376_1249|hfq	lmo4a_1351|hfq	LMOSLCC7179_1265|hfq	LMOSLCC2479_1355|hfq	LMOSLCC2372_1356|hfq	LM5923_1386	LM5578_1433	LMOSLCC5850_1354|hfq	lmo1295	LMOSLCC2482_1346|hfq	LMOSLCC2755_1298|hfq	LMOSLCC2540_1346|hfq	LMOSLCC2378_1309|hfq	LMOATCC19117_1303|hfq	LMOL312_1292|hfq	LMOf2365_1312|hfq
COG2262	R	GTP-binding protein.	LMOSLCC2376_1250|hflX	lmo4a_1352|hflX	LMOSLCC7179_1266|hflX	LMOSLCC2479_1356|hflX	LMOSLCC2372_1357|hflX	LM5923_1387	LM5578_1434	LMOSLCC5850_1355|hflX	lmo1296	LMOSLCC2482_1347|hflX	LMOSLCC2755_1299|hflX	LMOSLCC2540_1347|hflX	LMOSLCC2378_1310|hflX	LMOATCC19117_1304|hflX	LMOL312_1293|hflX	LMOf2365_1313
COG0626	E	aluminium resistance protein.	LMOSLCC2376_1251	lmo4a_1353	LMOSLCC7179_1267	LMOSLCC2479_1357	LMOSLCC2372_1358	LM5923_1388	LM5578_1435	LMOSLCC5850_1356	lmo1297	LMOSLCC2482_1348	LMOSLCC2755_1300	LMOSLCC2540_1348	LMOSLCC2378_1311	LMOATCC19117_1305	LMOL312_1294	LMOf2365_1314
COG0789	K	transcriptional glutamine synthetase repressor.	LMOSLCC2376_1252|glnR	lmo4a_1354|glnR	LMOSLCC7179_1268|glnR	LMOSLCC2479_1358|glnR	LMOSLCC2372_1359|glnR	LM5923_1389|glnR	LM5578_1436|glnR	LMOSLCC5850_1357|glnR	lmo1298|glnR	LMOSLCC2482_1350|glnR	LMOSLCC2755_1301|glnR	LMOSLCC2540_1349|glnR	LMOSLCC2378_1312|glnR	LMOATCC19117_1306|glnR	LMOL312_1295|glnR	LMOf2365_1316|glnR
COG0174	E	glutamine synthetase, type I.	LMOSLCC2376_1253|glnA	lmo4a_1355|glnA	LMOSLCC7179_1269|glnA	LMOSLCC2479_1359|glnA	LMOSLCC2372_1360|glnA	LM5923_1390|glnA	LM5578_1437|glnA	LMOSLCC5850_1358|glnA	lmo1299|glnA	LMOSLCC2482_1351|glnA	LMOSLCC2755_1302|glnA	LMOSLCC2540_1350|glnA	LMOSLCC2378_1313|glnA	LMOATCC19117_1307|glnA	LMOL312_1296|glnA	LMOf2365_1317|glnA
COG1055	P	arsenical pump membrane protein.	LMOSLCC2376_1254|arsB	lmo4a_1356|arsB	LMOSLCC7179_1270|arsB	LMOSLCC2479_1360|arsB-1	LMOSLCC2372_1361|arsB-1	LM5923_1391	LM5578_1438	LMOSLCC5850_1359|arsB	lmo1300	LMOSLCC2482_1352|arsB	LMOSLCC2755_1303|arsB	LMOSLCC2540_1351|arsB	LMOSLCC2378_1314|arsB-1	LMOATCC19117_1308|arsB-1	LMOL312_1297|arsB	LMOf2365_1318|arsB
COG1670	J	acetyltransferase, GNAT family.	LMOSLCC2376_1255	lmo4a_1357	LMOSLCC7179_1271	LMOSLCC2479_1361	LMOSLCC2372_1362	LM5923_1392	LM5578_1439	LMOSLCC5850_1360	lmo1301	LMOSLCC2482_1353	LMOSLCC2755_1304	LMOSLCC2540_1352	LMOSLCC2378_1315	LMOATCC19117_1309	LMOL312_1298	LMOf2365_1319
COG1974	KT	SOS-response transcriptional repressor.	LMOSLCC2376_1256|lexA	lmo4a_1358|lexA	LMOSLCC7179_1272|lexA	LMOSLCC2479_1362|lexA	LMOSLCC2372_1363|lexA	LM5923_1393	LM5578_1440	LMOSLCC5850_1361|lexA	lmo1302	LMOSLCC2482_1354|lexA	LMOSLCC2755_1305|lexA	LMOSLCC2540_1353|lexA	LMOSLCC2378_1316|lexA	LMOATCC19117_1310|lexA	LMOL312_1299|lexA	LMOf2365_1320|lexA
		LysM domain protein.	LMOSLCC2376_1257	lmo4a_1359	LMOSLCC7179_1273	LMOSLCC2479_1363	LMOSLCC2372_1364	LM5923_1394	LM5578_1441	LMOSLCC5850_1362	lmo1303	LMOSLCC2482_1355	LMOSLCC2755_1306	LMOSLCC2540_1354	LMOSLCC2378_1317	LMOATCC19117_1311	LMOL312_1300	LMOf2365_1321
		hypothetical protein.	LMOSLCC2376_1258	lmo4a_1360	LMOSLCC7179_1274	LMOSLCC2479_1364	LMOSLCC2372_1365	LM5923_1395	LM5578_1442	LMOSLCC5850_1363	lmo1304	LMOSLCC2482_1356	LMOSLCC2755_1307	LMOSLCC2540_1355	LMOSLCC2378_1318	LMOATCC19117_1312	LMOL312_1301	LMOf2365_1322
COG0021	G	transketolase.	LMOSLCC2376_1259|tkt-2, LMOSLCC2376_2557|tkt-3	lmo4a_1361|tkt-2, lmo4a_2724|tkt-3	LMOSLCC7179_1275|tkt-2, LMOSLCC7179_2630|tkt-3	LMOSLCC2479_1365|tkt-2, LMOSLCC2479_2726|tkt-3	LMOSLCC2372_1366|tkt-2, LMOSLCC2372_2726|tkt-3	LM5923_0200, LM5923_1396|tkt	LM5578_0200, LM5578_1443|tkt	LMOSLCC5850_1364|tkt-2, LMOSLCC5850_2672|tkt-3	lmo1305|tkt, lmo2660	LMOSLCC2482_1357|tkt-2, LMOSLCC2482_2679|tkt-3	LMOSLCC2755_1308|tkt-2, LMOSLCC2755_2680|tkt-3	LMOSLCC2540_1356|tkt-2, LMOSLCC2540_2701|tkt-3	LMOSLCC2378_1319|tkt-2, LMOSLCC2378_2669|tkt-3	LMOATCC19117_1313|tkt-2, LMOATCC19117_2670|tkt-3	LMOL312_1302|tkt-2, LMOL312_2626|tkt-3	LMOf2365_1323|tkt-2, LMOf2365_2640|tkt-3
COG3763	S	hypothetical protein.	LMOSLCC2376_1260	lmo4a_1362	LMOSLCC7179_1276	LMOSLCC2479_1366	LMOSLCC2372_1367	LM5923_1397	LM5578_1444	LMOSLCC5850_1365	lmo1306	LMOSLCC2482_1358	LMOSLCC2755_1309	LMOSLCC2540_1357	LMOSLCC2378_1320	LMOATCC19117_1314	LMOL312_1303	LMOf2365_1324
COG1475	K	ParB-like nuclease domain protein.	LMOSLCC2376_1263	lmo4a_1365	LMOSLCC7179_1279	LMOSLCC2479_1369	LMOSLCC2372_1370	LM5923_1401	LM5578_1448	LMOSLCC5850_1368	lmo1309	LMOSLCC2482_1360	LMOSLCC2755_1311	LMOSLCC2540_1359	LMOSLCC2378_1322	LMOATCC19117_1316	LMOL312_1305	LMOf2365_1326
COG0175	EH	hypothetical protein.	LMOSLCC2376_1264	lmo4a_1366	LMOSLCC7179_1280	LMOSLCC2479_1370	LMOSLCC2372_1371	LM5923_1402	LM5578_1449	LMOSLCC5850_1369	lmo1310	LMOSLCC2482_1361	LMOSLCC2755_1312	LMOSLCC2540_1360	LMOSLCC2378_1323	LMOATCC19117_1317	LMOL312_1306	LMOf2365_1327
		SNF2 family domain protein.	LMOSLCC2376_1265	lmo4a_1367	LMOSLCC7179_1281	LMOSLCC2479_1371	LMOSLCC2372_1372	LM5923_1403	LM5578_1450	LMOSLCC5850_1370	lmo1311	LMOSLCC2482_1362	LMOSLCC2755_1313	LMOSLCC2540_1361	LMOSLCC2378_1324	LMOATCC19117_1318	LMOL312_1307	LMOf2365_1328
		hypothetical protein.	LMOSLCC2376_1266	lmo4a_1368	LMOSLCC7179_1282	LMOSLCC2479_1372	LMOSLCC2372_1373	LM5923_1404	LM5578_1451	LMOSLCC5850_1371	lmo1312	LMOSLCC2482_1363	LMOSLCC2755_1314	LMOSLCC2540_1362	LMOSLCC2378_1325	LMOATCC19117_1319	LMOL312_1308	LMOf2365_1329
COG0528	F	uridylate kinase.	LMOSLCC2376_1267|pyrH	lmo4a_1369|pyrH	LMOSLCC7179_1283|pyrH	LMOSLCC2479_1373|pyrH	LMOSLCC2372_1374|pyrH	LM5923_1405|smbA	LM5578_1452|smbA	LMOSLCC5850_1372|pyrH	lmo1313|smbA	LMOSLCC2482_1364|pyrH	LMOSLCC2755_1315|pyrH	LMOSLCC2540_1363|pyrH	LMOSLCC2378_1326|pyrH	LMOATCC19117_1320|pyrH	LMOL312_1309|pyrH	LMOf2365_1330|pyrH
COG0233	J	ribosome recycling factor.	LMOSLCC2376_1268|frr	lmo4a_1370|frr	LMOSLCC7179_1284|frr	LMOSLCC2479_1374|frr	LMOSLCC2372_1375|frr	LM5923_1406|frr	LM5578_1453|frr	LMOSLCC5850_1373|frr	lmo1314|frr	LMOSLCC2482_1365|frr	LMOSLCC2755_1316|frr	LMOSLCC2540_1364|frr	LMOSLCC2378_1327|frr	LMOATCC19117_1321|frr	LMOL312_1310|frr	LMOf2365_1331|frr
COG0020	I	undecaprenyl diphosphate synthase.	LMOSLCC2376_1269|uppS	lmo4a_1371|uppS	LMOSLCC7179_1285|uppS	LMOSLCC2479_1375|uppS	LMOSLCC2372_1376|uppS	LM5923_1407	LM5578_1454	LMOSLCC5850_1374|uppS	lmo1315	LMOSLCC2482_1366|uppS	LMOSLCC2755_1317|uppS	LMOSLCC2540_1365|uppS	LMOSLCC2378_1328|uppS	LMOATCC19117_1322|uppS	LMOL312_1311|uppS	LMOf2365_1332|uppS
COG0575	I	phosphatidate cytidylyltransferase.	LMOSLCC2376_1270|cdsA	lmo4a_1372|cdsA	LMOSLCC7179_1286|cdsA	LMOSLCC2479_1376|cdsA	LMOSLCC2372_1377|cdsA	LM5923_1408|cdsA	LM5578_1455|cdsA	LMOSLCC5850_1375|cdsA	lmo1316|cdsA	LMOSLCC2482_1367|cdsA	LMOSLCC2755_1318|cdsA	LMOSLCC2540_1366|cdsA	LMOSLCC2378_1329|cdsA	LMOATCC19117_1323|cdsA	LMOL312_1312|cdsA	LMOf2365_1333|cdsA
COG0743	I	1-deoxy-D-xylulose 5-phosphate reductoisomerase.	LMOSLCC2376_1271|dxr	lmo4a_1373|dxr	LMOSLCC7179_1287|dxr	LMOSLCC2479_1377|dxr	LMOSLCC2372_1378|dxr	LM5923_1409	LM5578_1456	LMOSLCC5850_1376|dxr	lmo1317	LMOSLCC2482_1368|dxr	LMOSLCC2755_1319|dxr	LMOSLCC2540_1367|dxr	LMOSLCC2378_1330|dxr	LMOATCC19117_1324|dxr	LMOL312_1313|dxr	LMOf2365_1334|dxr
COG0750	M	membrane-associated zinc metalloprotease, putative.	LMOSLCC2376_1272	lmo4a_1374	LMOSLCC7179_1288	LMOSLCC2479_1378	LMOSLCC2372_1379	LM5923_1410	LM5578_1457	LMOSLCC5850_1377	lmo1318	LMOSLCC2482_1369	LMOSLCC2755_1320	LMOSLCC2540_1368	LMOSLCC2378_1331	LMOATCC19117_1325	LMOL312_1314	LMOf2365_1335
COG0442	J	prolyl-tRNA synthetase.	LMOSLCC2376_1273|proS	lmo4a_1375|proS	LMOSLCC7179_1289|proS	LMOSLCC2479_1379|proS	LMOSLCC2372_1380|proS	LM5923_1411|proS	LM5578_1458|proS	LMOSLCC5850_1378|proS	lmo1319|proS	LMOSLCC2482_1370|proS	LMOSLCC2755_1321|proS	LMOSLCC2540_1369|proS	LMOSLCC2378_1332|proS	LMOATCC19117_1326|proS	LMOL312_1315|proS	LMOf2365_1336|proS
COG2176	L	DNA polymerase III, alpha chain, Gram-positive type.	LMOSLCC2376_1274|polC	lmo4a_1376|polC	LMOSLCC7179_1290|polC	LMOSLCC2479_1380|polC	LMOSLCC2372_1381|polC	LM5923_1412|polC	LM5578_1459|polC	LMOSLCC5850_1379|polC	lmo1320|polC	LMOSLCC2482_1372	LMOSLCC2755_1322|polC	LMOSLCC2540_1370|polC	LMOSLCC2378_1333|polC	LMOATCC19117_1327|polC	LMOL312_1316|polC	LMOf2365_1337|polC
COG0779	S	hypothetical protein.	LMOSLCC2376_1275	lmo4a_1377	LMOSLCC7179_1291	LMOSLCC2479_1381	LMOSLCC2372_1382	LM5923_1413	LM5578_1460	LMOSLCC5850_1380	lmo1321	LMOSLCC2482_1373	LMOSLCC2755_1323	LMOSLCC2540_1371	LMOSLCC2378_1334	LMOATCC19117_1328	LMOL312_1317	LMOf2365_1338
COG0195	K	transcription termination factor.	LMOSLCC2376_1276|nusA	lmo4a_1378|nusA	LMOSLCC7179_1292|nusA	LMOSLCC2479_1382|nusA	LMOSLCC2372_1383|nusA	LM5923_1414|nusA	LM5578_1461|nusA	LMOSLCC5850_1381|nusA	lmo1322|nusA	LMOSLCC2482_1374|nusA	LMOSLCC2755_1324|nusA	LMOSLCC2540_1372|nusA	LMOSLCC2378_1335|nusA	LMOATCC19117_1329|nusA	LMOL312_1318|nusA	LMOf2365_1339|nusA
COG2740	K	hypothetical protein.	LMOSLCC2376_1277	lmo4a_1379	LMOSLCC7179_1293	LMOSLCC2479_1383	LMOSLCC2372_1384	LM5923_1415	LM5578_1462	LMOSLCC5850_1382	lmo1323	LMOSLCC2482_1375	LMOSLCC2755_1325	LMOSLCC2540_1373	LMOSLCC2378_1336	LMOATCC19117_1330	LMOL312_1319	LMOf2365_1340
COG1358	J	ribosomal protein, L7A family.	LMOSLCC2376_1278	lmo4a_1380	LMOSLCC7179_1294	LMOSLCC2479_1384	LMOSLCC2372_1385	LM5923_1416	LM5578_1463	LMOSLCC5850_1383	lmo1324	LMOSLCC2482_1376	LMOSLCC2755_1326	LMOSLCC2540_1374	LMOSLCC2378_1337	LMOATCC19117_1331	LMOL312_1320	LMOf2365_1341
COG0532	J	translation initiation factor IF-2.	LMOSLCC2376_1279|infB	lmo4a_1381|infB	LMOSLCC7179_1295|infB	LMOSLCC2479_1385|infB	LMOSLCC2372_1386|infB	LM5923_1417|infB	LM5578_1464|infB	LMOSLCC5850_1384|infB	lmo1325|infB	LMOSLCC2482_1377|infB	LMOSLCC2755_1327|infB	LMOSLCC2540_1375|infB	LMOSLCC2378_1338|infB	LMOATCC19117_1332|infB	LMOL312_1321|infB	LMOf2365_1342|infB
COG1550	S	hypothetical protein.	LMOSLCC2376_1280	lmo4a_1382	LMOSLCC7179_1296	LMOSLCC2479_1386	LMOSLCC2372_1387	LM5923_1418	LM5578_1465	LMOSLCC5850_1385	lmo1326	LMOSLCC2482_1378	LMOSLCC2755_1328	LMOSLCC2540_1376	LMOSLCC2378_1339	LMOATCC19117_1333	LMOL312_1322	LMOf2365_1343
COG0858	J	ribosome-binding factor A.	LMOSLCC2376_1281|rbfA	lmo4a_1383|rbfA	LMOSLCC7179_1297|rbfA	LMOSLCC2479_1387|rbfA	LMOSLCC2372_1388|rbfA	LM5923_1419|rbfA	LM5578_1466|rbfA	LMOSLCC5850_1386|rbfA	lmo1327|rbfA	LMOSLCC2482_1379|rbfA	LMOSLCC2755_1329|rbfA	LMOSLCC2540_1377|rbfA	LMOSLCC2378_1340|rbfA	LMOATCC19117_1334|rbfA	LMOL312_1323|rbfA	LMOf2365_1344|rbfA
COG0130	J	tRNA pseudouridine synthase B.	LMOSLCC2376_1282|truB	lmo4a_1384|truB	LMOSLCC7179_1298|truB	LMOSLCC2479_1388|truB	LMOSLCC2372_1389|truB	LM5923_1420|truB	LM5578_1467|truB	LMOSLCC5850_1387|truB	lmo1328|truB	LMOSLCC2482_1380|truB	LMOSLCC2755_1330|truB	LMOSLCC2540_1378|truB	LMOSLCC2378_1341|truB	LMOATCC19117_1335|truB	LMOL312_1324|truB	LMOf2365_1345|truB
COG0196	H	riboflavin biosynthesis protein.	LMOSLCC2376_1283|ribF	lmo4a_1385|ribF	LMOSLCC7179_1299|ribF	LMOSLCC2479_1389|ribF	LMOSLCC2372_1390|ribF	LM5923_1421|ribC	LM5578_1468|ribC	LMOSLCC5850_1388|ribF	lmo1329|ribC	LMOSLCC2482_1381|ribF	LMOSLCC2755_1331|ribF	LMOSLCC2540_1379|ribF	LMOSLCC2378_1342|ribF	LMOATCC19117_1336|ribF	LMOL312_1325|ribF	LMOf2365_1346|ribF
COG0184	J	ribosomal protein S15.	LMOSLCC2376_1284|rpsO	lmo4a_1386|rpsO	LMOSLCC7179_1300|rpsO	LMOSLCC2479_1390|rpsO	LMOSLCC2372_1391|rpsO	LM5923_1422|rpsO	LM5578_1469|rpsO	LMOSLCC5850_1389|rpsO	lmo1330|rpsO	LMOSLCC2482_1382|rpsO	LMOSLCC2755_1332|rpsO	LMOSLCC2540_1380|rpsO	LMOSLCC2378_1343|rpsO	LMOATCC19117_1337|rpsO	LMOL312_1326|rpsO	LMOf2365_1347|rpsO
COG1185	J	polyribonucleotide nucleotidyltransferase.	LMOSLCC2376_1285|pnp	lmo4a_1387|pnp	LMOSLCC7179_1301|pnp	LMOSLCC2479_1391|pnp	LMOSLCC2372_1392|pnp	LM5923_1423|pnpA	LM5578_1470|pnpA	LMOSLCC5850_1390|pnp	lmo1331|pnpA	LMOSLCC2482_1383|pnp	LMOSLCC2755_1333|pnp	LMOSLCC2540_1381|pnp	LMOSLCC2378_1344|pnp	LMOATCC19117_1338|pnp	LMOL312_1327|pnp	LMOf2365_1348|pnp
COG1162	R	GTPase family protein.	LMOSLCC2376_1286	lmo4a_1388	LMOSLCC7179_1302	LMOSLCC2479_1392	LMOSLCC2372_1393	LM5923_1424	LM5578_1471	LMOSLCC5850_1391	lmo1332	LMOSLCC2482_1384	LMOSLCC2755_1334	LMOSLCC2540_1382	LMOSLCC2378_1345	LMOATCC19117_1339	LMOL312_1328	LMOf2365_1349
		secreted protein, putative.	LMOSLCC2376_1287	lmo4a_1389	LMOSLCC7179_1303	LMOSLCC2479_1393	LMOSLCC2372_1394	LM5923_1425	LM5578_1472	LMOSLCC5850_1392	lmo1333	LMOSLCC2482_1385	LMOSLCC2755_1335	LMOSLCC2540_1383	LMOSLCC2378_1346	LMOATCC19117_1340	LMOL312_1329	LMOf2365_1350
		hypothetical protein.	LMOSLCC2376_1288	lmo4a_1390	LMOSLCC7179_1304	LMOSLCC2479_1394	LMOSLCC2372_1395	LM5923_1426	LM5578_1473	LMOSLCC5850_1393	lmo1334	LMOSLCC2482_1386	LMOSLCC2755_1336	LMOSLCC2540_1384	LMOSLCC2378_1347	LMOATCC19117_1341	LMOL312_1330	LMOf2365_1351
COG0267	J	ribosomal protein L33.	LMOSLCC2376_1289|rpmG	lmo4a_1391|rpmG	LMOSLCC7179_1305|rpmG	LMOSLCC2479_1395|rpmG	LMOSLCC2372_1396|rpmG	LM5923_1427|rpmG	LM5578_1474|rpmG	LMOSLCC5850_1394|rpmG	lmo1335|rpmG	LMOSLCC2482_1387|rpmG	LMOSLCC2755_1337|rpmG	LMOSLCC2540_1385|rpmG	LMOSLCC2378_1348|rpmG	LMOATCC19117_1342|rpmG	LMOL312_1331|rpmG	LMOf2365_1352|rpmG-2
COG0212	H	5-formyltetrahydrofolate cyclo-ligase family protein.	LMOSLCC2376_1290	lmo4a_1392	LMOSLCC7179_1306	LMOSLCC2479_1396	LMOSLCC2372_1397	LM5923_1428	LM5578_1475	LMOSLCC5850_1395	lmo1336	LMOSLCC2482_1388	LMOSLCC2755_1338	LMOSLCC2540_1386	LMOSLCC2378_1349	LMOATCC19117_1343	LMOL312_1332	LMOf2365_1353
		rhomboid family protein.	LMOSLCC2376_1291	lmo4a_1393	LMOSLCC7179_1307	LMOSLCC2479_1397	LMOSLCC2372_1398	LM5923_1429	LM5578_1476	LMOSLCC5850_1396	lmo1337	LMOSLCC2482_1389	LMOSLCC2755_1339	LMOSLCC2540_1387	LMOSLCC2378_1350	LMOATCC19117_1344	LMOL312_1333	LMOf2365_1354
		hypothetical protein.	LMOSLCC2376_1292	lmo4a_1394	LMOSLCC7179_1308	LMOSLCC2479_1398	LMOSLCC2372_1399	LM5923_1430	LM5578_1477	LMOSLCC5850_1397	lmo1338	LMOSLCC2482_1390	LMOSLCC2755_1340	LMOSLCC2540_1388	LMOSLCC2378_1351	LMOATCC19117_1345	LMOL312_1334	LMOf2365_1355
COG1940	GK	glucokinase.	LMOSLCC2376_1293|glcK	lmo4a_1395|glcK	LMOSLCC7179_1309|glcK	LMOSLCC2479_1399|glcK	LMOSLCC2372_1400|glcK	LM5923_1431	LM5578_1478	LMOSLCC5850_1398|glcK	lmo1339	LMOSLCC2482_1391|glcK	LMOSLCC2755_1341|glcK	LMOSLCC2540_1389|glcK	LMOSLCC2378_1352|glcK	LMOATCC19117_1346|glcK	LMOL312_1335|glcK	LMOf2365_1356|glcK
		lipoprotein, putative.	LMOSLCC2376_1294	lmo4a_1396	LMOSLCC7179_1310	LMOSLCC2479_1400	LMOSLCC2372_1401	LM5923_1432	LM5578_1479	LMOSLCC5850_1399	lmo1340	LMOSLCC2482_1392	LMOSLCC2755_1342	LMOSLCC2540_1390	LMOSLCC2378_1353	LMOATCC19117_1347	LMOL312_1336	LMOf2365_1357
		hypothetical protein.	LMOSLCC2376_1295	lmo4a_1397	LMOSLCC7179_1311	LMOSLCC2479_1401	LMOSLCC2372_1402	LM5923_1433	LM5578_1480	LMOSLCC5850_1400	lmo1341	LMOSLCC2482_1393	LMOSLCC2755_1343	LMOSLCC2540_1391	LMOSLCC2378_1354	LMOATCC19117_1348	LMOL312_1337	LMOf2365_1358
		comG operon protein 6.	LMOSLCC2376_1296|comGF	lmo4a_1398|comGF	LMOSLCC7179_1312|comGF	LMOSLCC2479_1402|comGF	LMOSLCC2372_1403|comGF	LM5923_1434	LM5578_1481	LMOSLCC5850_1401|comGF	lmo1342	LMOSLCC2482_1394|comGF	LMOSLCC2755_1344|comGF	LMOSLCC2540_1392|comGF	LMOSLCC2378_1355|comGF	LMOATCC19117_1349|comGF	LMOL312_1338|comGF	LMOf2365_1359
		comG operon protein 5.	LMOSLCC2376_1297|comGE	lmo4a_1399|comGE	LMOSLCC7179_1313|comGE	LMOSLCC2479_1403|comGE	LMOSLCC2372_1404|comGE	LM5923_1435	LM5578_1482	LMOSLCC5850_1402|comGE	lmo1343	LMOSLCC2482_1395|comGE	LMOSLCC2755_1345|comGE	LMOSLCC2540_1393|comGE	LMOSLCC2378_1356|comGE	LMOATCC19117_1350|comGE	LMOL312_1339|comGE	LMOf2365_1360
		comG operon protein 4.	LMOSLCC2376_1298|comGD	lmo4a_1400|comGD	LMOSLCC7179_1314|comGD	LMOSLCC2479_1404|comGD	LMOSLCC2372_1405|comGD	LM5923_1436	LM5578_1483	LMOSLCC5850_1403|comGD	lmo1344	LMOSLCC2482_1396|comGD	LMOSLCC2755_1346|comGD	LMOSLCC2540_1394|comGD	LMOSLCC2378_1357|comGD	LMOATCC19117_1351|comGD	LMOL312_1340|comGD	LMOf2365_1361
COG2165	NU	comG operon protein 3.	LMOSLCC2376_1299|comGC	lmo4a_1401|comGC	LMOSLCC7179_1315|comGC	LMOSLCC2479_1405|comGC	LMOSLCC2372_1406|comGC	LM5923_1437	LM5578_1484	LMOSLCC5850_1404|comGC	lmo1345	LMOSLCC2482_1397|comGC	LMOSLCC2755_1347|comGC	LMOSLCC2540_1395|comGC	LMOSLCC2378_1358|comGC	LMOATCC19117_1352|comGC	LMOL312_1341|comGC	LMOf2365_1362
		general secretion pathway protein F.	LMOSLCC2376_1300|comGB	lmo4a_1402|comGB	LMOSLCC7179_1316|comGB	LMOSLCC2479_1406|comGB	LMOSLCC2372_1407|comGB	LM5923_1438|comGB	LM5578_1485|comGB	LMOSLCC5850_1405|comGB	lmo1346|comGB	LMOSLCC2482_1398|comGB	LMOSLCC2755_1348|comGB	LMOSLCC2540_1396|comGB	LMOSLCC2378_1359|comGB	LMOATCC19117_1353|comGB	LMOL312_1342|comGB	LMOf2365_1363
COG2804	NU	general secretion pathway protein E.	LMOSLCC2376_1301|comGA	lmo4a_1403|comGA	LMOSLCC7179_1317|comGA	LMOSLCC2479_1407|comGA	LMOSLCC2372_1408|comGA	LM5923_1439|comGA	LM5578_1486|comGA	LMOSLCC5850_1406|comGA	lmo1347|comGA	LMOSLCC2482_1399|comGA	LMOSLCC2755_1349|comGA	LMOSLCC2540_1397|comGA	LMOSLCC2378_1360|comGA	LMOATCC19117_1354|comGA	LMOL312_1343|comGA	LMOf2365_1364
COG0404	E	glycine cleavage system T protein.	LMOSLCC2376_1302|gcvT	lmo4a_1404|gcvT	LMOSLCC7179_1318|gcvT	LMOSLCC2479_1408|gcvT	LMOSLCC2372_1409|gcvT	LM5923_1440	LM5578_1487	LMOSLCC5850_1407|gcvT	lmo1348	LMOSLCC2482_1400|gcvT	LMOSLCC2755_1350|gcvT	LMOSLCC2540_1398|gcvT	LMOSLCC2378_1361|gcvT	LMOATCC19117_1355|gcvT	LMOL312_1344|gcvT	LMOf2365_1365|gcvT
COG0403	E	glycine cleavage system P protein, subunit 1.	LMOSLCC2376_1303|gcvP1	lmo4a_1405|gcvP1	LMOSLCC7179_1319|gcvP1	LMOSLCC2479_1409|gcvP1	LMOSLCC2372_1410|gcvP1	LM5923_1441	LM5578_1488	LMOSLCC5850_1408|gcvP1	lmo1349	LMOSLCC2482_1401|gcvP1	LMOSLCC2755_1351|gcvP1	LMOSLCC2540_1399|gcvP1	LMOSLCC2378_1362|gcvP1	LMOATCC19117_1356|gcvP1	LMOL312_1345|gcvP1	LMOf2365_1366|gcvP1
COG1003	E	glycine cleavage system P protein, subunit 2.	LMOSLCC2376_1304|gcvP2	lmo4a_1406|gcvP2	LMOSLCC7179_1320|gcvP2	LMOSLCC2479_1410|gcvP2	LMOSLCC2372_1411|gcvP2	LM5923_1442	LM5578_1489	LMOSLCC5850_1409|gcvP2	lmo1350	LMOSLCC2482_1402|gcvP2	LMOSLCC2755_1352|gcvP2	LMOSLCC2540_1400|gcvP2	LMOSLCC2378_1363|gcvP2	LMOATCC19117_1357|gcvP2	LMOL312_1346|gcvP2	LMOf2365_1367|gcvP2
COG0607	P	rhodanese-like domain protein.	LMOSLCC2376_1305	lmo4a_1407	LMOSLCC7179_1321	LMOSLCC2479_1411	LMOSLCC2372_1412	LM5923_1443	LM5578_1490	LMOSLCC5850_1410	lmo1351	LMOSLCC2482_1403	LMOSLCC2755_1353	LMOSLCC2540_1401	LMOSLCC2378_1364	LMOATCC19117_1358	LMOL312_1347	LMOf2365_1368
		hypothetical protein.	LMOSLCC2376_1306	lmo4a_1408	LMOSLCC7179_1322	LMOSLCC2479_1412	LMOSLCC2372_1413	LM5923_1444	LM5578_1491	LMOSLCC5850_1411	lmo1352	LMOSLCC2482_1404	LMOSLCC2755_1354	LMOSLCC2540_1402	LMOSLCC2378_1365	LMOATCC19117_1359	LMOL312_1348	LMOf2365_1369
		membrane protein, putative.	LMOSLCC2376_1307	lmo4a_1409	LMOSLCC7179_1323	LMOSLCC2479_1413	LMOSLCC2372_1414	LM5923_1445	LM5578_1492	LMOSLCC5850_1412	lmo1353	LMOSLCC2482_1405	LMOSLCC2755_1355	LMOSLCC2540_1403	LMOSLCC2378_1366	LMOATCC19117_1360	LMOL312_1349	LMOf2365_1370
COG0006	E	aminopeptidase, M24 family.	LMOSLCC2376_1308	lmo4a_1410	LMOSLCC7179_1324	LMOSLCC2479_1414	LMOSLCC2372_1415	LM5923_1446	LM5578_1493	LMOSLCC5850_1413	lmo1354	LMOSLCC2482_1406	LMOSLCC2755_1356	LMOSLCC2540_1404	LMOSLCC2378_1367	LMOATCC19117_1361	LMOL312_1350	LMOf2365_1371
COG0231	J	translation elongation factor P.	LMOSLCC2376_1309|efp	lmo4a_1412|efp	LMOSLCC7179_1325|efp	LMOSLCC2479_1415|efp	LMOSLCC2372_1416|efp	LM5923_1447|efp	LM5578_1494|efp	LMOSLCC5850_1414|efp	lmo1355|efp	LMOSLCC2482_1407|efp	LMOSLCC2755_1357|efp	LMOSLCC2540_1405|efp	LMOSLCC2378_1368|efp	LMOATCC19117_1362|efp	LMOL312_1351|efp	LMOf2365_1372|efp
COG0511	I	acetyl-CoA carboxylase, biotin carboxyl carrier protein.	LMOSLCC2376_1310|accB	lmo4a_1413|accB	LMOSLCC7179_1326|accB	LMOSLCC2479_1416|accB	LMOSLCC2372_1417|accB	LM5923_1448	LM5578_1495	LMOSLCC5850_1415|accB	lmo1356	LMOSLCC2482_1408|accB	LMOSLCC2755_1358|accB	LMOSLCC2540_1406|accB	LMOSLCC2378_1369|accB	LMOATCC19117_1363|accB	LMOL312_1352|accB	LMOf2365_1373|accB
COG0439	I	acetyl-CoA carboxylase, biotin carboxylase.	LMOSLCC2376_1311|accC	lmo4a_1414|accC	LMOSLCC7179_1327|accC	LMOSLCC2479_1417|accC	LMOSLCC2372_1418|accC	LM5923_1449	LM5578_1496	LMOSLCC5850_1416|accC	lmo1357	LMOSLCC2482_1409|accC	LMOSLCC2755_1359|accC	LMOSLCC2540_1407|accC	LMOSLCC2378_1370|accC	LMOATCC19117_1364|accC	LMOL312_1353|accC	LMOf2365_1374|accC
COG1302	S	hypothetical protein.	LMOSLCC2376_1312	lmo4a_1415	LMOSLCC7179_1328	LMOSLCC2479_1418	LMOSLCC2372_1419	LM5923_1450	LM5578_1497	LMOSLCC5850_1417	lmo1358	LMOSLCC2482_1410	LMOSLCC2755_1360	LMOSLCC2540_1408	LMOSLCC2378_1371	LMOATCC19117_1365	LMOL312_1354	LMOf2365_1375
COG0781	K	transcription antitermination factor.	LMOSLCC2376_1313|nusB	lmo4a_1416|nusB	LMOSLCC7179_1329|nusB	LMOSLCC2479_1419|nusB	LMOSLCC2372_1420|nusB	LM5923_1451|nusB	LM5578_1498|nusB	LMOSLCC5850_1418|nusB	lmo1359	LMOSLCC2482_1411|nusB	LMOSLCC2755_1361|nusB	LMOSLCC2540_1409|nusB	LMOSLCC2378_1372|nusB	LMOATCC19117_1366|nusB	LMOL312_1355|nusB	LMOf2365_1376|nusB
COG0190	H	methylenetetrahydrofolate dehydrogenase/methenyltetrahydrofolate cyclohydrolase.	LMOSLCC2376_1314|folD	lmo4a_1417|folD	LMOSLCC7179_1330|folD	LMOSLCC2479_1420|folD	LMOSLCC2372_1421|folD	LM5923_1452|folD	LM5578_1499|folD	LMOSLCC5850_1419|folD	lmo1360|folD	LMOSLCC2482_1412|folD	LMOSLCC2755_1362|folD	LMOSLCC2540_1410|folD	LMOSLCC2378_1373|folD	LMOATCC19117_1367|folD	LMOL312_1356|folD	LMOf2365_1377|folD
COG1570	L	exodeoxyribonuclease VII, large subunit.	LMOSLCC2376_1315|xseA	lmo4a_1418|xseA	LMOSLCC7179_1331|xseA	LMOSLCC2479_1421|xseA	LMOSLCC2372_1422|xseA	LM5923_1453|xseA	LM5578_1500|xseA	LMOSLCC5850_1420|xseA	lmo1361	LMOSLCC2482_1413|xseA	LMOSLCC2755_1363|xseA	LMOSLCC2540_1411|xseA	LMOSLCC2378_1374|xseA	LMOATCC19117_1368|xseA	LMOL312_1357|xseA	LMOf2365_1378|xseA
COG1722	L	exodeoxyribonuclease VII, small subunit.	LMOSLCC2376_1316|xseB	lmo4a_1419|xseB	LMOSLCC7179_1332|xseB	LMOSLCC2479_1422|xseB	LMOSLCC2372_1423|xseB	LM5923_1454	LM5578_1501	LMOSLCC5850_1421|xseB	lmo1362	LMOSLCC2482_1414|xseB	LMOSLCC2755_1364|xseB	LMOSLCC2540_1412|xseB	LMOSLCC2378_1375|xseB	LMOATCC19117_1369|xseB	LMOL312_1358|xseB	LMOf2365_1379|xseB
COG0142	H	geranyltranstransferase.	LMOSLCC2376_1317	lmo4a_1420	LMOSLCC7179_1333	LMOSLCC2479_1423	LMOSLCC2372_1424	LM5923_1455	LM5578_1502	LMOSLCC5850_1422	lmo1363	LMOSLCC2482_1415	LMOSLCC2755_1365	LMOSLCC2540_1413	LMOSLCC2378_1376	LMOATCC19117_1370	LMOL312_1359	LMOf2365_1380
COG1278	K	cold-shock family protein.	LMOSLCC2376_1318|cspL, LMOSLCC2376_1840|cspD, LMOSLCC2376_1971|cspB	lmo4a_1421|cspL, lmo4a_1936|cspD, lmo4a_2067|cspB	LMOSLCC7179_1334|cspL, LMOSLCC7179_1851|cspD, LMOSLCC7179_1988|cspB	LMOSLCC2479_1424|cspL, LMOSLCC2479_1942|cspD, LMOSLCC2479_2080|cspB	LMOSLCC2372_1425|cspL, LMOSLCC2372_1945|cspD, LMOSLCC2372_2083|cspB	LM5923_1456|cspL, LM5923_2031|cspD, LM5923_2169|cspB	LM5578_1503|cspL, LM5578_2080|cspD, LM5578_2218|cspB	LMOSLCC5850_1423|cspL, LMOSLCC5850_1941|cspD, LMOSLCC5850_2078|cspB	lmo1364|cspL, lmo1879|cspD, lmo2016|cspB	LMOSLCC2482_1416|cspL, LMOSLCC2482_1940|cspD, LMOSLCC2482_2072|cspB	LMOSLCC2755_1366|cspL, LMOSLCC2755_1939|cspD, LMOSLCC2755_2069|cspB	LMOSLCC2540_1414|cspL, LMOSLCC2540_1960|cspD, LMOSLCC2540_2090|cspB	LMOSLCC2378_1377|cspL, LMOSLCC2378_1902|cspD, LMOSLCC2378_2032|cspB	LMOATCC19117_1371|cspL, LMOATCC19117_1897|cspD, LMOATCC19117_2028|cspB	LMOL312_1360|cspL, LMOL312_1889|cspD, LMOL312_2019|cspB	LMOf2365_1381, LMOf2365_1908, LMOf2365_2041
COG1154	HI	1-deoxy-D-xylulose-5-phosphate synthase.	LMOSLCC2376_1319|dxs	lmo4a_1422|dxs	LMOSLCC7179_1335|dxs	LMOSLCC2479_1425|dxs	LMOSLCC2372_1426|dxs	LM5923_1457|tktB	LM5578_1504|tktB	LMOSLCC5850_1424|dxs	lmo1365|tktB	LMOSLCC2482_1417|dxs	LMOSLCC2755_1367|dxs	LMOSLCC2540_1415|dxs	LMOSLCC2378_1378|dxs	LMOATCC19117_1372|dxs	LMOL312_1361|dxs	LMOf2365_1382|dxs
COG1189	J	hemolysin A.	LMOSLCC2376_1320|tlyA	lmo4a_1423|tlyA	LMOSLCC7179_1336|tlyA	LMOSLCC2479_1426|tlyA	LMOSLCC2372_1427|tlyA	LM5923_1458	LM5578_1505	LMOSLCC5850_1425|tlyA	lmo1366	LMOSLCC2482_1418|tlyA	LMOSLCC2755_1368|tlyA	LMOSLCC2540_1416|tlyA	LMOSLCC2378_1379|tlyA	LMOATCC19117_1373|tlyA	LMOL312_1362|tlyA	LMOf2365_1383
COG1438	K	arginine repressor.	LMOSLCC2376_1321|argR	lmo4a_1424|argR	LMOSLCC7179_1337|argR	LMOSLCC2479_1427|argR	LMOSLCC2372_1428|argR	LM5923_1459	LM5578_1506	LMOSLCC5850_1426|argR	lmo1367	LMOSLCC2482_1419|argR	LMOSLCC2755_1369|argR	LMOSLCC2540_1417|argR	LMOSLCC2378_1380|argR	LMOATCC19117_1374|argR	LMOL312_1363|argR	LMOf2365_1384|argR
COG0497	L	DNA repair protein.	LMOSLCC2376_1322|recN	lmo4a_1425|recN	LMOSLCC7179_1338|recN	LMOSLCC2479_1428|recN	LMOSLCC2372_1429|recN	LM5923_1460|recN	LM5578_1507|recN	LMOSLCC5850_1427|recN	lmo1368|recN	LMOSLCC2482_1420|recN	LMOSLCC2755_1370|recN	LMOSLCC2540_1418|recN	LMOSLCC2378_1381|recN	LMOATCC19117_1375|recN	LMOL312_1364|recN	LMOf2365_1385|recN
COG0280	C	hosphate acetyl/butaryl transferase.	LMOSLCC2376_1323	lmo4a_1426	LMOSLCC7179_1339	LMOSLCC2479_1429	LMOSLCC2372_1430	LM5923_1461	LM5578_1508	LMOSLCC5850_1428	lmo1369	LMOSLCC2482_1421	LMOSLCC2755_1371	LMOSLCC2540_1419	LMOSLCC2378_1382	LMOATCC19117_1376	LMOL312_1365	LMOf2365_1386
COG3426	C	butyrate kinase.	LMOSLCC2376_1324|buk	lmo4a_1427|buk	LMOSLCC7179_1340|buk	LMOSLCC2479_1430|buk	LMOSLCC2372_1431|buk	LM5923_1462|buk	LM5578_1509|buk	LMOSLCC5850_1429|buk	lmo1370	LMOSLCC2482_1422|buk	LMOSLCC2755_1372|buk	LMOSLCC2540_1420|buk	LMOSLCC2378_1383|buk	LMOATCC19117_1377|buk	LMOL312_1366|buk	LMOf2365_1387
COG1249	C	dihydrolipoamide dehydrogenase.	LMOSLCC2376_1325	lmo4a_1428|bfmBC	LMOSLCC7179_1341	LMOSLCC2479_1431	LMOSLCC2372_1432	LM5923_1463	LM5578_1511	LMOSLCC5850_1430	lmo1371	LMOSLCC2482_1423	LMOSLCC2755_1373	LMOSLCC2540_1421	LMOSLCC2378_1384	LMOATCC19117_1378	LMOL312_1367	LMOf2365_1388
COG1071	C	branched-chain alpha-keto acid dehydrogenase complex subunit E1 alpha.	LMOSLCC2376_1326|bfmBAA	lmo4a_1429|bfmBAA	LMOSLCC7179_1342|bfmBAA	LMOSLCC2479_1432|bfmBAA	LMOSLCC2372_1433|bfmBAA	LM5923_1464	LM5578_1512	LMOSLCC5850_1431|bfmBAA	lmo1372	LMOSLCC2482_1424|bfmBAA	LMOSLCC2755_1374|bfmBAA	LMOSLCC2540_1422|bfmBAA	LMOSLCC2378_1385|bfmBAA	LMOATCC19117_1379|bfmBAA	LMOL312_1368|bfmBAA	LMOf2365_1389
COG0022	C	branched-chain alpha-keto acid dehydrogenase E1 subunit.	LMOSLCC2376_1327|bfmBAB	lmo4a_1430|bfmBAB	LMOSLCC7179_1343|bfmBAB	LMOSLCC2479_1433|bfmBAB	LMOSLCC2372_1434|bfmBAB	LM5923_1465	LM5578_1513	LMOSLCC5850_1432|bfmBAB	lmo1373	LMOSLCC2482_1425|bfmBAB	LMOSLCC2755_1375|bfmBAB	LMOSLCC2540_1423|bfmBAB	LMOSLCC2378_1386|bfmBAB	LMOATCC19117_1380|bfmBAB	LMOL312_1369|bfmBAB	LMOf2365_1390
COG0508	C	branched-chain alpha-keto acid dehydrogenase complex subunit E2.	LMOSLCC2376_1328|bfmBB	lmo4a_1431|bfmBB	LMOSLCC7179_1344|bfmBB	LMOSLCC2479_1434|bfmBB	LMOSLCC2372_1435|bfmBB	LM5923_1466	LM5578_1514	LMOSLCC5850_1433|bfmBB	lmo1374	LMOSLCC2482_1426|bfmBB	LMOSLCC2755_1376|bfmBB	LMOSLCC2540_1424|bfmBB	LMOSLCC2378_1387|bfmBB	LMOATCC19117_1381|bfmBB	LMOL312_1370|bfmBB	LMOf2365_1391
		peptidase T.	LMOSLCC2376_1330	lmo4a_1432	LMOSLCC7179_1347	LMOSLCC2479_1436	LMOSLCC2372_1437	LM5923_1468	LM5578_1516	LMOSLCC5850_1435	lmo1375	LMOSLCC2482_1428	LMOSLCC2755_1378	LMOSLCC2540_1426	LMOSLCC2378_1389	LMOATCC19117_1383	LMOL312_1372	LMOf2365_1393
COG0362	G	6-phosphogluconate dehydrogenase, decarboxylating.	LMOSLCC2376_1331|gnd	lmo4a_1433|gnd	LMOSLCC7179_1348|gnd	LMOSLCC2479_1437|gnd	LMOSLCC2372_1438|gnd	LM5923_1469	LM5578_1517	LMOSLCC5850_1436|gnd	lmo1376	LMOSLCC2482_1429|gnd	LMOSLCC2755_1379|gnd	LMOSLCC2540_1427|gnd	LMOSLCC2378_1390|gnd	LMOATCC19117_1384|gnd	LMOL312_1373|gnd	LMOf2365_1395|gnd
COG0745	KT	two component response regulator.	LMOSLCC2376_1332|lisR	lmo4a_1434|lisR	LMOSLCC7179_1349|lisR	LMOSLCC2479_1438|lisR	LMOSLCC2372_1439|lisR	LM5923_1470|lisR	LM5578_1518|lisR	LMOSLCC5850_1437|lisR	lmo1377|lisR	LMOSLCC2482_1430|lisR	LMOSLCC2755_1380|lisR	LMOSLCC2540_1428|lisR	LMOSLCC2378_1392|lisR	LMOATCC19117_1385|lisR	LMOL312_1374|lisR	LMOf2365_1396
		two-component sensor histidine kinase.	LMOSLCC2376_1333|lisK	lmo4a_1435|lisK	LMOSLCC7179_1350|lisK	LMOSLCC2479_1439|lisK	LMOSLCC2372_1440|lisK	LM5923_1471|lisK	LM5578_1519|lisK	LMOSLCC5850_1438|lisK	lmo1378|lisK	LMOSLCC2482_1431|lisK	LMOSLCC2755_1381|lisK	LMOSLCC2540_1429|lisK	LMOSLCC2378_1393|lisK	LMOATCC19117_1386|lisK	LMOL312_1375|lisK	LMOf2365_1397
COG0706	U	inner membrane protein oxaA2 precursor.	LMOSLCC2376_1334|oxaA2	lmo4a_1436|oxaA2	LMOSLCC7179_1351|oxaA2	LMOSLCC2479_1440|oxaA2	LMOSLCC2372_1441|oxaA2	LM5923_1472	LM5578_1520	LMOSLCC5850_1439|oxaA2	lmo1379	LMOSLCC2482_1432|oxaA2	LMOSLCC2755_1382|oxaA2	LMOSLCC2540_1430|oxaA2	LMOSLCC2378_1394|oxaA2	LMOATCC19117_1387|oxaA2	LMOL312_1376|oxaA2	LMOf2365_1398
COG1254	C	acylphosphatase.	LMOSLCC2376_1336	lmo4a_1438	LMOSLCC7179_1352	LMOSLCC2479_1441	LMOSLCC2372_1442	LM5923_1474	LM5578_1522	LMOSLCC5850_1440	lmo1381	LMOSLCC2482_1434	LMOSLCC2755_1384	LMOSLCC2540_1432	LMOSLCC2378_1396	LMOATCC19117_1389	LMOL312_1378	LMOf2365_1400
		hypothetical protein.	LMOSLCC2376_1337	lmo4a_1439	LMOSLCC7179_1353	LMOSLCC2479_1442	LMOSLCC2372_1443	LM5923_1475	LM5578_1523	LMOSLCC5850_1441	lmo1382	LMOSLCC2482_1435	LMOSLCC2755_1385	LMOSLCC2540_1433	LMOSLCC2378_1397	LMOATCC19117_1390	LMOL312_1379	LMOf2365_1401
COG1304	C	isopentenyl-diphosphate delta-isomerase.	LMOSLCC2376_1338|fni	lmo4a_1440|fni	LMOSLCC7179_1354|fni	LMOSLCC2479_1443|fni	LMOSLCC2372_1444|fni	LM5923_1476	LM5578_1524	LMOSLCC5850_1442|fni	lmo1383	LMOSLCC2482_1436|fni	LMOSLCC2755_1386|fni	LMOSLCC2540_1434|fni	LMOSLCC2378_1398|fni	LMOATCC19117_1391|fni	LMOL312_1380|fni	LMOf2365_1402|fni
COG1054	R	rhodanese-like domain protein.	LMOSLCC2376_1339	lmo4a_1441	LMOSLCC7179_1355	LMOSLCC2479_1444	LMOSLCC2372_1445	LM5923_1477	LM5578_1525	LMOSLCC5850_1443	lmo1384	LMOSLCC2482_1437	LMOSLCC2755_1387	LMOSLCC2540_1435	LMOSLCC2378_1399	LMOATCC19117_1392	LMOL312_1381	LMOf2365_1403
COG1284	S	membrane protein, putative.	LMOSLCC2376_1340	lmo4a_1442	LMOSLCC7179_1356	LMOSLCC2479_1445	LMOSLCC2372_1446	LM5923_1478	LM5578_1526	LMOSLCC5850_1444	lmo1385	LMOSLCC2482_1438	LMOSLCC2755_1388	LMOSLCC2540_1436	LMOSLCC2378_1400	LMOATCC19117_1393	LMOL312_1382	LMOf2365_1404
COG1674	D	FtsK/SpoIIIE family protein.	LMOSLCC2376_1341	lmo4a_1443	LMOSLCC7179_1357	LMOSLCC2479_1446	LMOSLCC2372_1447	LM5923_1479	LM5578_1527	LMOSLCC5850_1445	lmo1386	LMOSLCC2482_1439	LMOSLCC2755_1389	LMOSLCC2540_1437	LMOSLCC2378_1401	LMOATCC19117_1394	LMOL312_1383	LMOf2365_1405
		pyrroline-5-carboxylate reductase.	LMOSLCC2376_1342|proG	lmo4a_1444|proG	LMOSLCC7179_1358|proG	LMOSLCC2479_1447|proG	LMOSLCC2372_1448|proG	LM5923_1480	LM5578_1528	LMOSLCC5850_1446|proG	lmo1387	LMOSLCC2482_1440|proG	LMOSLCC2755_1390|proG	LMOSLCC2540_1438|proG	LMOSLCC2378_1402|proG	LMOATCC19117_1395|proG	LMOL312_1384|proG	LMOf2365_1406
COG1744	R	CD4+ T-cell-stimulating antigen precursor.	LMOSLCC2376_1343|tcsA	lmo4a_1445|tcsA	LMOSLCC7179_1360|tcsA	LMOSLCC2479_1448|tcsA	LMOSLCC2372_1449|tcsA	LM5923_1481|tcsA	LM5578_1529|tcsA	LMOSLCC5850_1447|tcsA	lmo1388|tcsA	LMOSLCC2482_1442|tcsA	LMOSLCC2755_1392|tcsA	LMOSLCC2540_1440|tcsA	LMOSLCC2378_1404|tcsA	LMOATCC19117_1397|tcsA	LMOL312_1386|tcsA	LMOf2365_1407
COG1079	R	sugar ABC transporter, permease protein.	LMOSLCC2376_1345	lmo4a_1447	LMOSLCC7179_1362	LMOSLCC2479_1450	LMOSLCC2372_1451	LM5923_1483	LM5578_1531	LMOSLCC5850_1449	lmo1390	LMOSLCC2482_1444	LMOSLCC2755_1394	LMOSLCC2540_1442	LMOSLCC2378_1406	LMOATCC19117_1399	LMOL312_1388	LMOf2365_1409
COG1079	R	sugar ABC transporter, permease protein.	LMOSLCC2376_1346	lmo4a_1448	LMOSLCC7179_1363	LMOSLCC2479_1451	LMOSLCC2372_1452	LM5923_1484	LM5578_1532	LMOSLCC5850_1450	lmo1391	LMOSLCC2482_1445	LMOSLCC2755_1395	LMOSLCC2540_1443	LMOSLCC2378_1407	LMOATCC19117_1400	LMOL312_1389	LMOf2365_1410
COG0612	R	Zn-dependent peptidase family protein.	LMOSLCC2376_1347	lmo4a_1449	LMOSLCC7179_1364	LMOSLCC2479_1452	LMOSLCC2372_1453	LM5923_1485	LM5578_1533	LMOSLCC5850_1451	lmo1392	LMOSLCC2482_1446	LMOSLCC2755_1396	LMOSLCC2540_1444	LMOSLCC2378_1408	LMOATCC19117_1401	LMOL312_1390	LMOf2365_1411
COG0612	R	zinc protease, insulinase family.	LMOSLCC2376_1348	lmo4a_1450	LMOSLCC7179_1365	LMOSLCC2479_1453	LMOSLCC2372_1454	LM5923_1486	LM5578_1534	LMOSLCC5850_1452	lmo1393	LMOSLCC2482_1447	LMOSLCC2755_1397	LMOSLCC2540_1445	LMOSLCC2378_1409	LMOATCC19117_1402	LMOL312_1391	LMOf2365_1412
COG1028	IQR	3-ketoacyl-acyl carrier protein reductase.	LMOSLCC2376_1349	lmo4a_1451	LMOSLCC7179_1366	LMOSLCC2479_1454	LMOSLCC2372_1455	LM5923_1487	LM5578_1535	LMOSLCC5850_1453	lmo1394	LMOSLCC2482_1448	LMOSLCC2755_1398	LMOSLCC2540_1446	LMOSLCC2378_1410	LMOATCC19117_1403	LMOL312_1392	LMOf2365_1413
		hypothetical protein.	LMOSLCC2376_1350	lmo4a_1452	LMOSLCC7179_1367	LMOSLCC2479_1455	LMOSLCC2372_1456	LM5923_1488	LM5578_1536	LMOSLCC5850_1454	lmo1395	LMOSLCC2482_1449	LMOSLCC2755_1399	LMOSLCC2540_1447	LMOSLCC2378_1411	LMOATCC19117_1404	LMOL312_1393	LMOf2365_1414
COG0558	I	CDP-diacylglycerol-glycerol-3-phosphate 3-phosphatidyltransferase.	LMOSLCC2376_1351|pgsA	lmo4a_1453|pgsA	LMOSLCC7179_1368|pgsA	LMOSLCC2479_1456|pgsA	LMOSLCC2372_1457|pgsA	LM5923_1489	LM5578_1537	LMOSLCC5850_1455|pgsA	lmo1396	LMOSLCC2482_1450|pgsA	LMOSLCC2755_1400|pgsA	LMOSLCC2540_1448|pgsA	LMOSLCC2378_1412|pgsA	LMOATCC19117_1405|pgsA	LMOL312_1394|pgsA	LMOf2365_1415|pgsA
		competence/damage-inducible protein.	LMOSLCC2376_1352|cinA	lmo4a_1454|cinA	LMOSLCC7179_1369|cinA	LMOSLCC2479_1457|cinA	LMOSLCC2372_1458|cinA	LM5923_1490|cinA	LM5578_1538|cinA	LMOSLCC5850_1456|cinA	lmo1397|cinA	LMOSLCC2482_1451|cinA	LMOSLCC2755_1401|cinA	LMOSLCC2540_1449|cinA	LMOSLCC2378_1413|cinA	LMOATCC19117_1406|cinA	LMOL312_1395|cinA	LMOf2365_1416
COG0468	L	recombination protein.	LMOSLCC2376_1353|recA	lmo4a_1455|recA	LMOSLCC7179_1370|recA	LMOSLCC2479_1458|recA	LMOSLCC2372_1459|recA	LM5923_1491|recA	LM5578_1539|recA	LMOSLCC5850_1457|recA	lmo1398|recA	LMOSLCC2482_1452|recA	LMOSLCC2755_1402|recA	LMOSLCC2540_1450|recA	LMOSLCC2378_1414|recA	LMOATCC19117_1407|recA	LMOL312_1396|recA	LMOf2365_1417|recA
COG1418	R	hydrolase, HAD superfamily.	LMOSLCC2376_1354	lmo4a_1456	LMOSLCC7179_1371	LMOSLCC2479_1459	LMOSLCC2372_1460	LM5923_1492	LM5578_1540	LMOSLCC5850_1458	lmo1399	LMOSLCC2482_1453	LMOSLCC2755_1403	LMOSLCC2540_1451	LMOSLCC2378_1415	LMOATCC19117_1408	LMOL312_1397	LMOf2365_1418
COG1247	M	acetyltransferase, GNAT family.	LMOSLCC2376_1355	lmo4a_1457	LMOSLCC7179_1372	LMOSLCC2479_1460	LMOSLCC2372_1461	LM5923_1493	LM5578_1541	LMOSLCC5850_1459	lmo1400	LMOSLCC2482_1454	LMOSLCC2755_1404	LMOSLCC2540_1452	LMOSLCC2378_1416	LMOATCC19117_1409	LMOL312_1398	LMOf2365_1419
COG1692	S	phosphoesterase family protein.	LMOSLCC2376_1356	lmo4a_1458	LMOSLCC7179_1373	LMOSLCC2479_1461	LMOSLCC2372_1462	LM5923_1494	LM5578_1542	LMOSLCC5850_1460	lmo1401	LMOSLCC2482_1455	LMOSLCC2755_1405	LMOSLCC2540_1453	LMOSLCC2378_1417	LMOATCC19117_1410	LMOL312_1399	LMOf2365_1420
COG3679	S	hypothetical protein.	LMOSLCC2376_1357	lmo4a_1459	LMOSLCC7179_1374	LMOSLCC2479_1462	LMOSLCC2372_1463	LM5923_1495	LM5578_1543	LMOSLCC5850_1461	lmo1402	LMOSLCC2482_1456	LMOSLCC2755_1406	LMOSLCC2540_1454	LMOSLCC2378_1418	LMOATCC19117_1411	LMOL312_1400	LMOf2365_1421
COG0249	L	DNA mismatch repair protein.	LMOSLCC2376_1358|mutS	lmo4a_1460|mutS	LMOSLCC7179_1375|mutS	LMOSLCC2479_1463|mutS	LMOSLCC2372_1464|mutS	LM5923_1496|mutS	LM5578_1544|mutS	LMOSLCC5850_1462|mutS	lmo1403|mutS	LMOSLCC2482_1457|mutS	LMOSLCC2755_1407|mutS	LMOSLCC2540_1455|mutS	LMOSLCC2378_1419|mutS	LMOATCC19117_1412|mutS	LMOL312_1401|mutS	LMOf2365_1422|mutS-2
COG0323	L	DNA mismatch repair protein.	LMOSLCC2376_1359|mutL	lmo4a_1461|mutL	LMOSLCC7179_1376|mutL	LMOSLCC2479_1464|mutL	LMOSLCC2372_1465|mutL	LM5923_1497|mutL	LM5578_1545|mutL	LMOSLCC5850_1463|mutL	lmo1404|mutL	LMOSLCC2482_1458|mutL	LMOSLCC2755_1408|mutL	LMOSLCC2540_1456|mutL	LMOSLCC2378_1420|mutL	LMOATCC19117_1413|mutL	LMOL312_1402|mutL	LMOf2365_1423|mutL
COG1954	K	glycerol uptake operon antiterminator regulatory protein.	LMOSLCC2376_1360|glpP	lmo4a_1462|glpP	LMOSLCC7179_1377|glpP	LMOSLCC2479_1465|glpP	LMOSLCC2372_1466|glpP	LM5923_1498	LM5578_1546	LMOSLCC5850_1464|glpP	lmo1405	LMOSLCC2482_1459|glpP	LMOSLCC2755_1409|glpP	LMOSLCC2540_1457|glpP	LMOSLCC2378_1421|glpP	LMOATCC19117_1414|glpP	LMOL312_1403|glpP	LMOf2365_1424|glpP
COG1882	C	formate acetyltransferase.	LMOSLCC2376_1361|pflB	lmo4a_1463|pflB	LMOSLCC7179_1378|pflB	LMOSLCC2479_1466|pflB	LMOSLCC2372_1467|pflB	LM5923_1499|pflB	LM5578_1547|pflB	LMOSLCC5850_1465|pflB	lmo1406|pflB	LMOSLCC2482_1460|pflB	LMOSLCC2755_1410|pflB	LMOSLCC2540_1458|pflB	LMOSLCC2378_1422|pflB	LMOATCC19117_1415|pflB	LMOL312_1404|pflB	LMOf2365_1425|pfl-1
COG1180	O	pyruvate formate-lyase activating enzyme.	LMOSLCC2376_1362|pflA	lmo4a_1464|pflA	LMOSLCC7179_1379|pflA	LMOSLCC2479_1467|pflA	LMOSLCC2372_1468|pflA	LM5923_1500|pflC	LM5578_1548|pflC	LMOSLCC5850_1466|pflA	lmo1407|pflC	LMOSLCC2482_1461|pflA	LMOSLCC2755_1411|pflA	LMOSLCC2540_1459|pflA	LMOSLCC2378_1423|pflA	LMOATCC19117_1416|pflA	LMOL312_1405|pflA	LMOf2365_1426|pflA
		transcriptional regulator, PadR family.	LMOSLCC2376_1363	lmo4a_1465	LMOSLCC7179_1380	LMOSLCC2479_1468	LMOSLCC2372_1469	LM5923_1501	LM5578_1549	LMOSLCC5850_1467	lmo1408	LMOSLCC2482_1462	LMOSLCC2755_1412	LMOSLCC2540_1460	LMOSLCC2378_1424	LMOATCC19117_1417	LMOL312_1406	LMOf2365_1427
COG0477	EGPR	multidrug resistance protein, putative.	LMOSLCC2376_1364	lmo4a_1466	LMOSLCC7179_1381	LMOSLCC2479_1469	LMOSLCC2372_1470	LM5923_1502	LM5578_1550	LMOSLCC5850_1468	lmo1409	LMOSLCC2482_1463	LMOSLCC2755_1413	LMOSLCC2540_1461	LMOSLCC2378_1425	LMOATCC19117_1418	LMOL312_1407	LMOf2365_1428
		hypothetical protein.	LMOSLCC2376_1365	lmo4a_1467	LMOSLCC7179_1382	LMOSLCC2479_1470	LMOSLCC2372_1471	LM5923_1503	LM5578_1551	LMOSLCC5850_1469	lmo1410	LMOSLCC2482_1464	LMOSLCC2755_1414	LMOSLCC2540_1462	LMOSLCC2378_1426	LMOATCC19117_1419	LMOL312_1408	LMOf2365_1429
COG3655	K	DNA-binding domain protein.	LMOSLCC2376_1366	lmo4a_1468	LMOSLCC7179_1383	LMOSLCC2479_1471	LMOSLCC2372_1472	LM5923_1504	LM5578_1552	LMOSLCC5850_1470	lmo1411	LMOSLCC2482_1465	LMOSLCC2755_1415	LMOSLCC2540_1463	LMOSLCC2378_1427	LMOATCC19117_1420	LMOL312_1409	LMOf2365_1430
		cell wall surface anchor family protein (LPXTG motif).	LMOSLCC2376_1369	lmo4a_1471	LMOSLCC7179_1385	LMOSLCC2479_1473	LMOSLCC2372_1474	LM5923_1506	LM5578_1554	LMOSLCC5850_1472	lmo1413	LMOSLCC2482_1468	LMOSLCC2755_1418	LMOSLCC2540_1491	LMOSLCC2378_1429	LMOATCC19117_1422	LMOL312_1411	LMOf2365_1432
COG0183	I	acetyl-CoA acetyltransferase.	LMOSLCC2376_1370	lmo4a_1472	LMOSLCC7179_1386	LMOSLCC2479_1474	LMOSLCC2372_1475	LM5923_1507	LM5578_1555	LMOSLCC5850_1473	lmo1414	LMOSLCC2482_1469	LMOSLCC2755_1419	LMOSLCC2540_1492	LMOSLCC2378_1430	LMOATCC19117_1423	LMOL312_1412	LMOf2365_1433
COG3425	I	hydroxymethylglutaryl-CoA synthase.	LMOSLCC2376_1371|mvaS	lmo4a_1473|mvaS	LMOSLCC7179_1387|mvaS	LMOSLCC2479_1475|mvaS	LMOSLCC2372_1476|mvaS	LM5923_1508	LM5578_1556	LMOSLCC5850_1474|mvaS	lmo1415	LMOSLCC2482_1470|mvaS	LMOSLCC2755_1420|mvaS	LMOSLCC2540_1493|mvaS	LMOSLCC2378_1431|mvaS	LMOATCC19117_1424|mvaS	LMOL312_1413|mvaS	LMOf2365_1434|mvaS
		transporter, putative.	LMOSLCC2376_1372	lmo4a_1474	LMOSLCC7179_1388	LMOSLCC2479_1476	LMOSLCC2372_1477	LM5923_1509	LM5578_1557	LMOSLCC5850_1475	lmo1416	LMOSLCC2482_1471	LMOSLCC2755_1421	LMOSLCC2540_1494	LMOSLCC2378_1432	LMOATCC19117_1425	LMOL312_1414	LMOf2365_1435
COG2270	R	bile tolerance locus A.	LMOSLCC2376_1373|btlA	lmo4a_1475|btlA	LMOSLCC7179_1389|btlA	LMOSLCC2479_1477|btlA	LMOSLCC2372_1478|btlA	LM5923_1510	LM5578_1558	LMOSLCC5850_1476|btlA	lmo1417	LMOSLCC2482_1472|btlA	LMOSLCC2755_1422|btlA	LMOSLCC2540_1495|btlA	LMOSLCC2378_1433|btlA	LMOATCC19117_1426|btlA	LMOL312_1415|btlA	LMOf2365_1436
		nucleotide pyrophosphatase, putative.	LMOSLCC2376_1374|npp	lmo4a_1476|npp	LMOSLCC7179_1390|npp	LMOSLCC2479_1478|npp	LMOSLCC2372_1479|npp	LM5923_1511	LM5578_1559	LMOSLCC5850_1477|npp	lmo1418	LMOSLCC2482_1473|npp	LMOSLCC2755_1423|npp	LMOSLCC2540_1496|npp	LMOSLCC2378_1434|npp	LMOATCC19117_1427|npp	LMOL312_1416|npp	LMOf2365_1437
COG0628	R	membrane protein, putative.	LMOSLCC2376_1375	lmo4a_1477	LMOSLCC7179_1391	LMOSLCC2479_1479	LMOSLCC2372_1480	LM5923_1512	LM5578_1560	LMOSLCC5850_1478	lmo1419	LMOSLCC2482_1474	LMOSLCC2755_1424	LMOSLCC2540_1497	LMOSLCC2378_1435	LMOATCC19117_1428	LMOL312_1417	LMOf2365_1438
COG1116	P	bile exclusion locus A.	LMOSLCC2376_1377|bilEA	lmo4a_1479|bilEA	LMOSLCC7179_1393|bilEA	LMOSLCC2479_1481|bilEA	LMOSLCC2372_1482|bilEA	LM5923_1514	LM5578_1562	LMOSLCC5850_1480|bilEA	lmo1421	LMOSLCC2482_1476|bilEA	LMOSLCC2755_1426|bilEA	LMOSLCC2540_1500|bilEA	LMOSLCC2378_1437|bilEA	LMOATCC19117_1430|bilEA	LMOL312_1419|bilEA	LMOf2365_1440
COG1732	M	bile exclusion locus B.	LMOSLCC2376_1378|bilEB	lmo4a_1480|bilEB	LMOSLCC7179_1394|bilEB	LMOSLCC2479_1482|bilEB	LMOSLCC2372_1483|bilEB	LM5923_1515	LM5578_1563	LMOSLCC5850_1481|bilEB	lmo1422	LMOSLCC2482_1477|bilEB	LMOSLCC2755_1427|bilEB	LMOSLCC2540_1501|bilEB	LMOSLCC2378_1438|bilEB	LMOATCC19117_1431|bilEB	LMOL312_1420|bilEB	LMOf2365_1441
		hypothetical protein.	LMOSLCC2376_1379	lmo4a_1481	LMOSLCC7179_1395	LMOSLCC2479_1483	LMOSLCC2372_1484	LM5923_1516	LM5578_1564	LMOSLCC5850_1482	lmo1423	LMOSLCC2482_1478	LMOSLCC2755_1428	LMOSLCC2540_1502	LMOSLCC2378_1439	LMOATCC19117_1432	LMOL312_1421	LMOf2365_1442
COG1914	P	Mn2+ and Fe2+ transporter, NRAMP family.	LMOSLCC2376_1380	lmo4a_1482	LMOSLCC7179_1396	LMOSLCC2479_1484	LMOSLCC2372_1485	LM5923_1517	LM5578_1565	LMOSLCC5850_1483	lmo1424	LMOSLCC2482_1479	LMOSLCC2755_1429	LMOSLCC2540_1503	LMOSLCC2378_1440	LMOATCC19117_1433	LMOL312_1422	LMOf2365_1443
COG1174	E	glycine betaine/L-proline ABC transporter, permease protein.	LMOSLCC2376_1381|opuCD	lmo4a_1483|opuCD	LMOSLCC7179_1397|opuCD	LMOSLCC2479_1485|opuCD	LMOSLCC2372_1486|opuCD	LM5923_1518|opuCD	LM5578_1566|opuCD	LMOSLCC5850_1484|opuCD	lmo1425|opuCD	LMOSLCC2482_1480|opuCD	LMOSLCC2755_1430|opuCD	LMOSLCC2540_1504|opuCD	LMOSLCC2378_1441|opuCD	LMOATCC19117_1434|opuCD	LMOL312_1423|opuCD	LMOf2365_1444|opuCD
COG1732	M	glycine betaine/L-proline ABC transporter, glycine betaine/L-proline-binding protein.	LMOSLCC2376_1382|opuCC	lmo4a_1484|opuCC	LMOSLCC7179_1398|opuCC	LMOSLCC2479_1486|opuCC	LMOSLCC2372_1487|opuCC	LM5923_1519|opuCC	LM5578_1567|opuCC	LMOSLCC5850_1485|opuCC	lmo1426|opuCC	LMOSLCC2482_1481|opuCC	LMOSLCC2755_1431|opuCC	LMOSLCC2540_1505|opuCC	LMOSLCC2378_1442|opuCC	LMOATCC19117_1435|opuCC	LMOL312_1424|opuCC	LMOf2365_1445|opuCC
COG1174	E	glycine betaine/L-proline ABC transporter, permease protein.	LMOSLCC2376_1383|opuCB	lmo4a_1485|opuCB	LMOSLCC7179_1399|opuCB	LMOSLCC2479_1487|opuCB	LMOSLCC2372_1488|opuCB	LM5923_1520|opuCB	LM5578_1568|opuCB	LMOSLCC5850_1486|opuCB	lmo1427|opuCB	LMOSLCC2482_1482|opuCB	LMOSLCC2755_1432|opuCB	LMOSLCC2540_1506|opuCB	LMOSLCC2378_1443|opuCB	LMOATCC19117_1436|opuCB	LMOL312_1425|opuCB	LMOf2365_1446|opuCB
COG1118	P	glycine betaine/L-proline ABC transporter, ATP-binding protein.	LMOSLCC2376_1384|opuCA	lmo4a_1486|opuCA	LMOSLCC7179_1400|opuCA	LMOSLCC2479_1488|opuCA	LMOSLCC2372_1489|opuCA	LM5923_1521|opuCA	LM5578_1569|opuCA	LMOSLCC5850_1487|opuCA	lmo1428|opuCA	LMOSLCC2482_1483|opuCA	LMOSLCC2755_1433|opuCA	LMOSLCC2540_1507|opuCA	LMOSLCC2378_1444|opuCA	LMOATCC19117_1437|opuCA	LMOL312_1426|opuCA	LMOf2365_1447|opuCA
		proton-coupled thiamine transporter, putative.	LMOSLCC2376_1385	lmo4a_1487	LMOSLCC7179_1401	LMOSLCC2479_1489	LMOSLCC2372_1490	LM5923_1522	LM5578_1570	LMOSLCC5850_1488	lmo1429	LMOSLCC2482_1484	LMOSLCC2755_1434	LMOSLCC2540_1508	LMOSLCC2378_1445	LMOATCC19117_1438	LMOL312_1427	LMOf2365_1448
COG2315	S	hypothetical protein.	LMOSLCC2376_1386	lmo4a_1488	LMOSLCC7179_1402	LMOSLCC2479_1490	LMOSLCC2372_1491	LM5923_1523	LM5578_1571	LMOSLCC5850_1489	lmo1430	LMOSLCC2482_1485	LMOSLCC2755_1435	LMOSLCC2540_1509	LMOSLCC2378_1446	LMOATCC19117_1439	LMOL312_1428	LMOf2365_1449
COG0488	R	ABC transporter, ATP-binding protein.	LMOSLCC2376_1387	lmo4a_1489	LMOSLCC7179_1403	LMOSLCC2479_1491	LMOSLCC2372_1492	LM5923_1524	LM5578_1572	LMOSLCC5850_1490	lmo1431	LMOSLCC2482_1486	LMOSLCC2755_1436	LMOSLCC2540_1510	LMOSLCC2378_1447	LMOATCC19117_1440	LMOL312_1429	LMOf2365_1450
		hypothetical protein.	LMOSLCC2376_1388	lmo4a_1490	LMOSLCC7179_1404	LMOSLCC2479_1492	LMOSLCC2372_1493	LM5923_1525	LM5578_1573	LMOSLCC5850_1491	lmo1432	LMOSLCC2482_1487	LMOSLCC2755_1437	LMOSLCC2540_1511	LMOSLCC2378_1448	LMOATCC19117_1441	LMOL312_1430	LMOf2365_1451
COG1249	C	glutathione reductase.	LMOSLCC2376_1389|gshR	lmo4a_1491|gshR	LMOSLCC7179_1405|gshR	LMOSLCC2479_1493|gshR	LMOSLCC2372_1494|gshR	LM5923_1526	LM5578_1574	LMOSLCC5850_1492|gshR	lmo1433	LMOSLCC2482_1488|gshR	LMOSLCC2755_1438|gshR	LMOSLCC2540_1512|gshR	LMOSLCC2378_1449|gshR	LMOATCC19117_1442|gshR	LMOL312_1431|gshR	LMOf2365_1452
COG0595	R	metallo-beta-lactamase family protein.	LMOSLCC2376_1390	lmo4a_1492	LMOSLCC7179_1406	LMOSLCC2479_1494	LMOSLCC2372_1495	LM5923_1527	LM5578_1575	LMOSLCC5850_1493	lmo1434	LMOSLCC2482_1489	LMOSLCC2755_1439	LMOSLCC2540_1513	LMOSLCC2378_1450	LMOATCC19117_1443	LMOL312_1432	LMOf2365_1453
COG0329	EM	dihydrodipicolinate synthase.	LMOSLCC2376_1391|dapA	lmo4a_1493|dapA	LMOSLCC7179_1407|dapA	LMOSLCC2479_1495|dapA	LMOSLCC2372_1496|dapA	LM5923_1528|dapA	LM5578_1576|dapA	LMOSLCC5850_1494|dapA	lmo1435	LMOSLCC2482_1490|dapA	LMOSLCC2755_1440|dapA	LMOSLCC2540_1514|dapA	LMOSLCC2378_1451|dapA	LMOATCC19117_1444|dapA	LMOL312_1433|dapA	LMOf2365_1454|dapA
COG0527	E	aspartate kinase, monofunctional class (alpha and beta subunits).	LMOSLCC2376_1392|dapG	lmo4a_1494|dapG	LMOSLCC7179_1408|dapG	LMOSLCC2479_1496|dapG	LMOSLCC2372_1497|dapG	LM5923_1529	LM5578_1577	LMOSLCC5850_1495|dapG	lmo1436	LMOSLCC2482_1491|dapG	LMOSLCC2755_1441|dapG	LMOSLCC2540_1515|dapG	LMOSLCC2378_1452|dapG	LMOATCC19117_1445|dapG	LMOL312_1434|dapG	LMOf2365_1455
COG0136	E	aspartate-semialdehyde dehydrogenase.	LMOSLCC2376_1393|asd	lmo4a_1495|asd	LMOSLCC7179_1409|asd	LMOSLCC2479_1497|asd	LMOSLCC2372_1498|asd	LM5923_1530	LM5578_1578	LMOSLCC5850_1496|asd	lmo1437	LMOSLCC2482_1492|asd	LMOSLCC2755_1442|asd	LMOSLCC2540_1516|asd	LMOSLCC2378_1453|asd	LMOATCC19117_1446|asd	LMOL312_1435|asd	LMOf2365_1456|asd
COG0768	M	penicillin-binding protein 2A.	LMOSLCC2376_1395|pbpA-1	lmo4a_1496|pbpA-1	LMOSLCC7179_1410|pbpA-1	LMOSLCC2479_1499|pbpA-1	LMOSLCC2372_1500|pbpA-1	LM5923_1532	LM5578_1580	LMOSLCC5850_1498|pbpA-1	lmo1438	LMOSLCC2482_1493|pbpA-1	LMOSLCC2755_1443|pbpA-1	LMOSLCC2540_1517|pbpA-1	LMOSLCC2378_1454|pbpA-1	LMOATCC19117_1447|pbpA-1	LMOL312_1436|pbpA-1	LMOf2365_1457
COG0605	P	iron/manganese superoxide dismutase.	LMOSLCC2376_1396|sodA	lmo4a_1497|sodA	LMOSLCC7179_1411|sodA	LMOSLCC2479_1500|sodA	LMOSLCC2372_1501|sodA	LM5923_1533|sod	LM5578_1581|sod	LMOSLCC5850_1499|sodA	lmo1439|sod	LMOSLCC2482_1494|sodA	LMOSLCC2755_1444|sodA	LMOSLCC2540_1518|sodA	LMOSLCC2378_1455|sodA	LMOATCC19117_1448|sodA	LMOL312_1437|sodA	LMOf2365_1458|sod
		membrane protein, putative.	LMOSLCC2376_1397	lmo4a_1498	LMOSLCC7179_1412	LMOSLCC2479_1501	LMOSLCC2372_1502	LM5923_1534	LM5578_1582	LMOSLCC5850_1500	lmo1440	LMOSLCC2482_1495	LMOSLCC2755_1445	LMOSLCC2540_1519	LMOSLCC2378_1456	LMOATCC19117_1449	LMOL312_1438	LMOf2365_1459
COG1296	E	AzlC family membrane protein.	LMOSLCC2376_1398	lmo4a_1499	LMOSLCC7179_1414	LMOSLCC2479_1503	LMOSLCC2372_1504	LM5923_1536	LM5578_1584	LMOSLCC5850_1502	lmo1442	LMOSLCC2482_1497	LMOSLCC2755_1447	LMOSLCC2540_1521	LMOSLCC2378_1458	LMOATCC19117_1451	LMOL312_1440	LMOf2365_1461
		branched-chain amino acid transport family protein.	LMOSLCC2376_1399	lmo4a_1500	LMOSLCC7179_1415	LMOSLCC2479_1504	LMOSLCC2372_1505	LM5923_1537	LM5578_1585	LMOSLCC5850_1503	lmo1443	LMOSLCC2482_1498	LMOSLCC2755_1448	LMOSLCC2540_1522	LMOSLCC2378_1459	LMOATCC19117_1452	LMOL312_1441	LMOf2365_1462
COG0760	O	protein export protein (post-translocation molecular chaperone).	LMOSLCC2376_1400|prsA-1, LMOSLCC2376_2177|prsA-2	lmo4a_1501|prsA-1, lmo4a_2280|prsA-2	LMOSLCC7179_1416|prsA-1, LMOSLCC7179_2197|prsA-2	LMOSLCC2479_1505|prsA-1, LMOSLCC2479_2284|prsA-2	LMOSLCC2372_1506|prsA-1, LMOSLCC2372_2287|prsA-2	LM5923_1538, LM5923_2373	LM5578_1586, LM5578_2422	LMOSLCC5850_1504|prsA-1, LMOSLCC5850_2287|prsA-2	lmo1444, lmo2219	LMOSLCC2482_1499|prsA-1, LMOSLCC2482_2285|prsA-2	LMOSLCC2755_1449|prsA-1, LMOSLCC2755_2287|prsA-2	LMOSLCC2540_1523|prsA-1, LMOSLCC2540_2318|prsA-2	LMOSLCC2378_1460|prsA-1, LMOSLCC2378_2250|prsA-2	LMOATCC19117_1453|prsA-1, LMOATCC19117_2244|prsA-2	LMOL312_1442|prsA-1, LMOL312_2238|prsA-2	LMOf2365_1463|prsA-1, LMOf2365_2252|prsA-2
COG0735	P	transcriptional regulator (zinc-specific uptake regulation).	LMOSLCC2376_1401|zurR	lmo4a_1502|zurR	LMOSLCC7179_1417|zurR	LMOSLCC2479_1506|zurR	LMOSLCC2372_1507|zurR	LM5923_1539|zurR	LM5578_1587|zurR	LMOSLCC5850_1505|zurR	lmo1445|zurR	LMOSLCC2482_1500|zurR	LMOSLCC2755_1450|zurR	LMOSLCC2540_1524|zurR	LMOSLCC2378_1461|zurR	LMOATCC19117_1454|zurR	LMOL312_1443|zurR	LMOf2365_1464|zurR
COG1108	P	zinc ABC transporter, permease protein.	LMOSLCC2376_1402|zurM	lmo4a_1503|zurM	LMOSLCC7179_1418|zurM	LMOSLCC2479_1507|zurM	LMOSLCC2372_1508|zurM	LM5923_1540|zurM	LM5578_1588|zurM	LMOSLCC5850_1506|zurM	lmo1446|zurM	LMOSLCC2482_1501|zurM	LMOSLCC2755_1451|zurM	LMOSLCC2540_1525|zurM	LMOSLCC2378_1462|zurM	LMOATCC19117_1455|zurM	LMOL312_1444|zurM	LMOf2365_1465|zurM-2
COG1121	P	zinc ABC transporter, ATP-binding protein.	LMOSLCC2376_1403|zurA	lmo4a_1504|zurA	LMOSLCC7179_1419|zurA	LMOSLCC2479_1508|zurA	LMOSLCC2372_1509|zurA	LM5923_1541|zurA	LM5578_1589|zurA	LMOSLCC5850_1507|zurA	lmo1447|zurA	LMOSLCC2482_1502|zurA	LMOSLCC2755_1452|zurA	LMOSLCC2540_1526|zurA	LMOSLCC2378_1463|zurA	LMOATCC19117_1456|zurA	LMOL312_1445|zurA	LMOf2365_1466|zurA-2
COG1227	C	inorganic pyrophosphatase, manganese-dependent.	LMOSLCC2376_1404|ppaC	lmo4a_1505|ppaC	LMOSLCC7179_1420|ppaC	LMOSLCC2479_1509|ppaC	LMOSLCC2372_1510|ppaC	LM5923_1542	LM5578_1590	LMOSLCC5850_1508|ppaC	lmo1448	LMOSLCC2482_1503|ppaC	LMOSLCC2755_1453|ppaC	LMOSLCC2540_1527|ppaC	LMOSLCC2378_1464|ppaC	LMOATCC19117_1457|ppaC	LMOL312_1446|ppaC	LMOf2365_1467|ppaC
COG0648	L	apurinic endonuclease IV.	LMOSLCC2376_1405|nfo	lmo4a_1506|nfo	LMOSLCC7179_1421|nfo	LMOSLCC2479_1510|nfo	LMOSLCC2372_1511|nfo	LM5923_1543	LM5578_1591	LMOSLCC5850_1509|nfo	lmo1449	LMOSLCC2482_1504|nfo	LMOSLCC2755_1454|nfo	LMOSLCC2540_1528|nfo	LMOSLCC2378_1465|nfo	LMOATCC19117_1458|nfo	LMOL312_1447|nfo	LMOf2365_1468|nfo
COG0513	JKL	ATP-dependent RNA helicase, putative.	LMOSLCC2376_1406	lmo4a_1507	LMOSLCC7179_1422	LMOSLCC2479_1511	LMOSLCC2372_1512	LM5923_1544	LM5578_1592	LMOSLCC5850_1510	lmo1450	LMOSLCC2482_1505	LMOSLCC2755_1455	LMOSLCC2540_1529	LMOSLCC2378_1466	LMOATCC19117_1459	LMOL312_1448	LMOf2365_1469
		hypothetical protein.	LMOSLCC2376_1407	lmo4a_1508	LMOSLCC7179_1424	LMOSLCC2479_1513	LMOSLCC2372_1514	LM5923_1546	LM5578_1594	LMOSLCC5850_1512	lmo1452	LMOSLCC2482_1507	LMOSLCC2755_1457	LMOSLCC2540_1531	LMOSLCC2378_1468	LMOATCC19117_1461	LMOL312_1450	LMOf2365_1471
COG2384	R	hypothetical protein.	LMOSLCC2376_1408	lmo4a_1509	LMOSLCC7179_1425	LMOSLCC2479_1514	LMOSLCC2372_1515	LM5923_1547	LM5578_1595	LMOSLCC5850_1513	lmo1453	LMOSLCC2482_1508	LMOSLCC2755_1458	LMOSLCC2540_1532	LMOSLCC2378_1469	LMOATCC19117_1462	LMOL312_1451	LMOf2365_1472
COG0568	K	RNA polymerase sigma-A factor.	LMOSLCC2376_1409|sigA	lmo4a_1510|sigA	LMOSLCC7179_1426|sigA	LMOSLCC2479_1515|sigA	LMOSLCC2372_1516|sigA	LM5923_1548|rpoD	LM5578_1596|rpoD	LMOSLCC5850_1514|sigA	lmo1454|rpoD	LMOSLCC2482_1509|sigA	LMOSLCC2755_1459|sigA	LMOSLCC2540_1533|sigA	LMOSLCC2378_1470|sigA	LMOATCC19117_1463|sigA	LMOL312_1452|sigA	LMOf2365_1473|rpoD
COG0358	L	DNA primase.	LMOSLCC2376_1410|dnaG	lmo4a_1511|dnaG	LMOSLCC7179_1427|dnaG	LMOSLCC2479_1516|dnaG	LMOSLCC2372_1517|dnaG	LM5923_1549|dnaG	LM5578_1597|dnaG	LMOSLCC5850_1515|dnaG	lmo1455|dnaG	LMOSLCC2482_1510|dnaG	LMOSLCC2755_1460|dnaG	LMOSLCC2540_1534|dnaG	LMOSLCC2378_1471|dnaG	LMOATCC19117_1464|dnaG	LMOL312_1453|dnaG	LMOf2365_1474|dnaG
COG1671	S	hypothetical protein.	LMOSLCC2376_1411	lmo4a_1512	LMOSLCC7179_1428	LMOSLCC2479_1517	LMOSLCC2372_1518	LM5923_1550	LM5578_1598	LMOSLCC5850_1516	lmo1456	LMOSLCC2482_1511	LMOSLCC2755_1461	LMOSLCC2540_1535	LMOSLCC2378_1472	LMOATCC19117_1465	LMOL312_1454	LMOf2365_1475
COG1806	S	conserved domain protein.	LMOSLCC2376_1412	lmo4a_1513	LMOSLCC7179_1429	LMOSLCC2479_1518	LMOSLCC2372_1519	LM5923_1551	LM5578_1599	LMOSLCC5850_1517	lmo1457	LMOSLCC2482_1512	LMOSLCC2755_1462	LMOSLCC2540_1536	LMOSLCC2378_1473	LMOATCC19117_1466	LMOL312_1455	LMOf2365_1476
COG0751	J	glycyl-tRNA synthetase, beta subunit.	LMOSLCC2376_1413|glyS	lmo4a_1514|glyS	LMOSLCC7179_1430|glyS	LMOSLCC2479_1519|glyS	LMOSLCC2372_1520|glyS	LM5923_1552|glyS	LM5578_1600|glyS	LMOSLCC5850_1518|glyS	lmo1458|glyS	LMOSLCC2482_1513|glyS	LMOSLCC2755_1463|glyS	LMOSLCC2540_1537|glyS	LMOSLCC2378_1474|glyS	LMOATCC19117_1467|glyS	LMOL312_1456|glyS	LMOf2365_1477|glyS
COG0752	J	glycyl-tRNA synthetase, alpha subunit.	LMOSLCC2376_1414|glyQ	lmo4a_1515|glyQ	LMOSLCC7179_1431|glyQ	LMOSLCC2479_1520|glyQ	LMOSLCC2372_1521|glyQ	LM5923_1553|glyQ	LM5578_1601|glyQ	LMOSLCC5850_1519|glyQ	lmo1459|glyQ	LMOSLCC2482_1514|glyQ	LMOSLCC2755_1464|glyQ	LMOSLCC2540_1538|glyQ	LMOSLCC2378_1475|glyQ	LMOATCC19117_1468|glyQ	LMOL312_1457|glyQ	LMOf2365_1478|glyQ
COG1381	L	DNA repair protein O.	LMOSLCC2376_1415|recO	lmo4a_1516|recO	LMOSLCC7179_1432|recO	LMOSLCC2479_1521|recO	LMOSLCC2372_1522|recO	LM5923_1554|recO	LM5578_1602|recO	LMOSLCC5850_1520|recO	lmo1460	LMOSLCC2482_1515|recO	LMOSLCC2755_1465|recO	LMOSLCC2540_1539|recO	LMOSLCC2378_1476|recO	LMOATCC19117_1469|recO	LMOL312_1458|recO	LMOf2365_1479|recO
		hypothetical protein.	LMOSLCC2376_1416	lmo4a_1517	LMOSLCC7179_1433	LMOSLCC2479_1522	LMOSLCC2372_1523	LM5923_1555	LM5578_1603	LMOSLCC5850_1521	lmo1461	LMOSLCC2482_1516	LMOSLCC2755_1466	LMOSLCC2540_1540	LMOSLCC2378_1477	LMOATCC19117_1470	LMOL312_1459	LMOf2365_1480
COG1159	R	GTP-binding protein (Bex protein).	LMOSLCC2376_1417|era	lmo4a_1518|era	LMOSLCC7179_1434|era	LMOSLCC2479_1523|era	LMOSLCC2372_1524|era	LM5923_1556|era	LM5578_1604|era	LMOSLCC5850_1522|era	lmo1462	LMOSLCC2482_1517|era	LMOSLCC2755_1467|era	LMOSLCC2540_1541|era	LMOSLCC2378_1478|era	LMOATCC19117_1471|era	LMOL312_1460|era	LMOf2365_1481|erA
COG0295	F	cytidine deaminase.	LMOSLCC2376_1418|cdd	lmo4a_1519|cdd	LMOSLCC7179_1435|cdd	LMOSLCC2479_1524|cdd	LMOSLCC2372_1525|cdd	LM5923_1557	LM5578_1605	LMOSLCC5850_1523|cdd	lmo1463	LMOSLCC2482_1518|cdd	LMOSLCC2755_1468|cdd	LMOSLCC2540_1542|cdd	LMOSLCC2378_1479|cdd	LMOATCC19117_1472|cdd	LMOL312_1461|cdd	LMOf2365_1482|cdd
COG0818	M	diacylglycerol kinase.	LMOSLCC2376_1419|dgkA	lmo4a_1520|dgkA	LMOSLCC7179_1436|dgkA	LMOSLCC2479_1525|dgkA	LMOSLCC2372_1526|dgkA	LM5923_1558	LM5578_1606	LMOSLCC5850_1524|dgkA	lmo1464	LMOSLCC2482_1519|dgkA	LMOSLCC2755_1469|dgkA	LMOSLCC2540_1543|dgkA	LMOSLCC2378_1480|dgkA	LMOATCC19117_1473|dgkA	LMOL312_1462|dgkA	LMOf2365_1483|dgkA
COG0319	R	metal-dependent hydrolase family protein.	LMOSLCC2376_1420	lmo4a_1521	LMOSLCC7179_1437	LMOSLCC2479_1526	LMOSLCC2372_1527	LM5923_1559	LM5578_1607	LMOSLCC5850_1525	lmo1465	LMOSLCC2482_1520	LMOSLCC2755_1470	LMOSLCC2540_1544	LMOSLCC2378_1481	LMOATCC19117_1474	LMOL312_1463	LMOf2365_1484
COG1480	R	HD hydrolase family protein.	LMOSLCC2376_1421	lmo4a_1522	LMOSLCC7179_1438	LMOSLCC2479_1527	LMOSLCC2372_1528	LM5923_1560	LM5578_1608	LMOSLCC5850_1526	lmo1466	LMOSLCC2482_1521	LMOSLCC2755_1471	LMOSLCC2540_1545	LMOSLCC2378_1482	LMOATCC19117_1475	LMOL312_1464	LMOf2365_1485
COG1702	T	phosphate starvation induced PhoH family protein.	LMOSLCC2376_1422	lmo4a_1523	LMOSLCC7179_1439	LMOSLCC2479_1528	LMOSLCC2372_1529	LM5923_1561	LM5578_1609	LMOSLCC5850_1527	lmo1467	LMOSLCC2482_1522	LMOSLCC2755_1472	LMOSLCC2540_1546	LMOSLCC2378_1483	LMOATCC19117_1476	LMOL312_1465	LMOf2365_1486
COG1610	S	GatB/YqeY domain protein.	LMOSLCC2376_1423	lmo4a_1524	LMOSLCC7179_1441	LMOSLCC2479_1529	LMOSLCC2372_1530	LM5923_1562	LM5578_1610	LMOSLCC5850_1529	lmo1468	LMOSLCC2482_1523	LMOSLCC2755_1473	LMOSLCC2540_1547	LMOSLCC2378_1484	LMOATCC19117_1477	LMOL312_1466	LMOf2365_1487
COG0828	J	ribosomal protein S21.	LMOSLCC2376_1424|rpsU	lmo4a_1525|rpsU	LMOSLCC7179_1442|rpsU	LMOSLCC2479_1530|rpsU	LMOSLCC2372_1531|rpsU	LM5923_1563|rpsU	LM5578_1611|rpsU	LMOSLCC5850_1530|rpsU	lmo1469|rpsU	LMOSLCC2482_1524|rpsU	LMOSLCC2755_1474|rpsU	LMOSLCC2540_1548|rpsU	LMOSLCC2378_1485|rpsU	LMOATCC19117_1478|rpsU	LMOL312_1467|rpsU	LMOf2365_1488|rpsU
COG1385	S	hypothetical protein.	LMOSLCC2376_1425	lmo4a_1526	LMOSLCC7179_1443	LMOSLCC2479_1531	LMOSLCC2372_1532	LM5923_1564	LM5578_1612	LMOSLCC5850_1531	lmo1470	LMOSLCC2482_1525	LMOSLCC2755_1475	LMOSLCC2540_1549	LMOSLCC2378_1486	LMOATCC19117_1479	LMOL312_1468	LMOf2365_1489
COG2264	J	ribosomal protein L11 methyltransferase.	LMOSLCC2376_1426|prmA	lmo4a_1527|prmA	LMOSLCC7179_1444|prmA	LMOSLCC2479_1532|prmA	LMOSLCC2372_1533|prmA	LM5923_1565|prmA	LM5578_1613|prmA	LMOSLCC5850_1532|prmA	lmo1471	LMOSLCC2482_1526|prmA	LMOSLCC2755_1476|prmA	LMOSLCC2540_1550|prmA	LMOSLCC2378_1487|prmA	LMOATCC19117_1480|prmA	LMOL312_1469|prmA	LMOf2365_1490|prmA
COG0484	O	heat shock / chaperone protein.	LMOSLCC2376_1427|dnaJ	lmo4a_1528|dnaJ	LMOSLCC7179_1445|dnaJ	LMOSLCC2479_1533|dnaJ	LMOSLCC2372_1534|dnaJ	LM5923_1566|dnaJ	LM5578_1614|dnaJ	LMOSLCC5850_1533|dnaJ	lmo1472|dnaJ	LMOSLCC2482_1527|dnaJ	LMOSLCC2755_1477|dnaJ	LMOSLCC2540_1551|dnaJ	LMOSLCC2378_1488|dnaJ	LMOATCC19117_1481|dnaJ	LMOL312_1470|dnaJ	LMOf2365_1491|dnaJ
COG0443	O	heat shock / chaperone protein.	LMOSLCC2376_1428|dnaK	lmo4a_1529|dnaK	LMOSLCC7179_1446|dnaK	LMOSLCC2479_1534|dnaK	LMOSLCC2372_1535|dnaK	LM5923_1567|dnaK	LM5578_1615|dnaK	LMOSLCC5850_1534|dnaK	lmo1473|dnaK	LMOSLCC2482_1528|dnaK	LMOSLCC2755_1478|dnaK	LMOSLCC2540_1552|dnaK	LMOSLCC2378_1489|dnaK	LMOATCC19117_1482|dnaK	LMOL312_1471|dnaK	LMOf2365_1492|dnaK
COG0576	O	heat shock protein / co-chaperone.	LMOSLCC2376_1429|grpE	lmo4a_1530|grpE	LMOSLCC7179_1447|grpE	LMOSLCC2479_1535|grpE	LMOSLCC2372_1536|grpE	LM5923_1568|grpE	LM5578_1616|grpE	LMOSLCC5850_1535|grpE	lmo1474|grpE	LMOSLCC2482_1529|grpE	LMOSLCC2755_1479|grpE	LMOSLCC2540_1553|grpE	LMOSLCC2378_1490|grpE	LMOATCC19117_1483|grpE	LMOL312_1472|grpE	LMOf2365_1493|grpE
COG1420	K	heat-inducible transcription repressor.	LMOSLCC2376_1430|hrcA	lmo4a_1531|hrcA	LMOSLCC7179_1448|hrcA	LMOSLCC2479_1536|hrcA	LMOSLCC2372_1537|hrcA	LM5923_1569|hrcA	LM5578_1617|hrcA	LMOSLCC5850_1536|hrcA	lmo1475|hrcA	LMOSLCC2482_1530|hrcA	LMOSLCC2755_1480|hrcA	LMOSLCC2540_1554|hrcA	LMOSLCC2378_1491|hrcA	LMOATCC19117_1484|hrcA	LMOL312_1473|hrcA	LMOf2365_1494|hrcA
COG0635	H	oxygen-independent coproporphyrinogen III oxidase.	LMOSLCC2376_1431|hemN	lmo4a_1532|hemN	LMOSLCC7179_1449|hemN	LMOSLCC2479_1537|hemN	LMOSLCC2372_1538|hemN	LM5923_1570|hemN	LM5578_1618|hemN	LMOSLCC5850_1537|hemN	lmo1476|hemN	LMOSLCC2482_1531|hemN	LMOSLCC2755_1481|hemN	LMOSLCC2540_1555|hemN	LMOSLCC2378_1492|hemN	LMOATCC19117_1485|hemN	LMOL312_1474|hemN	LMOf2365_1495
COG0451	GM	oxidoreductase, putative.	LMOSLCC2376_1432	lmo4a_1533	LMOSLCC7179_1450	LMOSLCC2479_1538	LMOSLCC2372_1539	LM5923_1571	LM5578_1619	LMOSLCC5850_1538	lmo1477	LMOSLCC2482_1532	LMOSLCC2755_1482	LMOSLCC2540_1556	LMOSLCC2378_1493	LMOATCC19117_1486	LMOL312_1475	LMOf2365_1496
COG0789	K	transcriptional regulator, MerR family.	LMOSLCC2376_1433	lmo4a_1534	LMOSLCC7179_1451	LMOSLCC2479_1539	LMOSLCC2372_1540	LM5923_1572	LM5578_1620	LMOSLCC5850_1539	lmo1478	LMOSLCC2482_1533	LMOSLCC2755_1483	LMOSLCC2540_1557	LMOSLCC2378_1494	LMOATCC19117_1487	LMOL312_1476	LMOf2365_1497
COG0481	M	membrane GTPase.	LMOSLCC2376_1434|lepA	lmo4a_1535|lepA	LMOSLCC7179_1452|lepA	LMOSLCC2479_1540|lepA	LMOSLCC2372_1541|lepA	LM5923_1573|lepA	LM5578_1621|lepA	LMOSLCC5850_1540|lepA	lmo1479|lepA	LMOSLCC2482_1534|lepA	LMOSLCC2755_1484|lepA	LMOSLCC2540_1558|lepA	LMOSLCC2378_1495|lepA	LMOATCC19117_1488|lepA	LMOL312_1477|lepA	LMOf2365_1498|lepA
COG0268	J	ribosomal protein S20.	LMOSLCC2376_1435|rpsT	lmo4a_1536|rpsT	LMOSLCC7179_1453|rpsT	LMOSLCC2479_1541|rpsT	LMOSLCC2372_1542|rpsT	LM5923_1574|rpsT	LM5578_1622|rpsT	LMOSLCC5850_1541|rpsT	lmo1480|rpsT	LMOSLCC2482_1535|rpsT	LMOSLCC2755_1485|rpsT	LMOSLCC2540_1559|rpsT	LMOSLCC2378_1496|rpsT	LMOATCC19117_1489|rpsT	LMOL312_1478|rpsT	LMOf2365_1499|rpsT
COG1466	L	DNA polymerase III, delta subunit.	LMOSLCC2376_1436|holA	lmo4a_1537|holA	LMOSLCC7179_1454|holA	LMOSLCC2479_1542|holA	LMOSLCC2372_1543|holA	LM5923_1575|holA	LM5578_1623|holA	LMOSLCC5850_1542|holA	lmo1481	LMOSLCC2482_1536|holA	LMOSLCC2755_1486|holA	LMOSLCC2540_1560|holA	LMOSLCC2378_1497|holA	LMOATCC19117_1490|holA	LMOL312_1479|holA	LMOf2365_1500
		DNA internalization-related competence protein, putative.	LMOSLCC2376_1437|comEC	lmo4a_1538|comEC	LMOSLCC7179_1455|comEC	LMOSLCC2479_1543|comEC	LMOSLCC2372_1544|comEC	LM5923_1576|comEC	LM5578_1624|comEC	LMOSLCC5850_1543	lmo1482|comEC	LMOSLCC2482_1537|comEC	LMOSLCC2755_1487|comEC	LMOSLCC2540_1561|comEC	LMOSLCC2378_1498|comEC	LMOATCC19117_1491|comEC	LMOL312_1480|comEC	LMOf2365_1501
COG2131	F	deoxycytidylate deaminase.	LMOSLCC2376_1438|comEB	lmo4a_1539|comEB	LMOSLCC7179_1456|comEB	LMOSLCC2479_1544|comEB	LMOSLCC2372_1545|comEB	LM5923_1577|comEB	LM5578_1625|comEB	LMOSLCC5850_1545|comEB	lmo1483|comEB	LMOSLCC2482_1538|comEB	LMOSLCC2755_1488|comEB	LMOSLCC2540_1562|comEB	LMOSLCC2378_1499|comEB	LMOATCC19117_1492|comEB	LMOL312_1481|comEB	LMOf2365_1502
COG1555	L	DNA-binding protein, ComEA family.	LMOSLCC2376_1439|comEA	lmo4a_1540|comEA	LMOSLCC7179_1457|comEA	LMOSLCC2479_1545|comEA	LMOSLCC2372_1546|comEA	LM5923_1578|comEA	LM5578_1626|comEA	LMOSLCC5850_1546|comEA	lmo1484|comEA	LMOSLCC2482_1539|comEA	LMOSLCC2755_1489|comEA	LMOSLCC2540_1563|comEA	LMOSLCC2378_1500|comEA	LMOATCC19117_1493|comEA	LMOL312_1482|comEA	LMOf2365_1503
COG0500	QR	hypothetical protein.	LMOSLCC2376_1440	lmo4a_1541	LMOSLCC7179_1458	LMOSLCC2479_1546	LMOSLCC2372_1547	LM5923_1579	LM5578_1627	LMOSLCC5850_1547	lmo1485	LMOSLCC2482_1540	LMOSLCC2755_1490	LMOSLCC2540_1564	LMOSLCC2378_1501	LMOATCC19117_1494	LMOL312_1483	LMOf2365_1504
COG0799	S	plant iojap-related protein.	LMOSLCC2376_1441	lmo4a_1542	LMOSLCC7179_1459	LMOSLCC2479_1547	LMOSLCC2372_1548	LM5923_1580	LM5578_1628	LMOSLCC5850_1548	lmo1486	LMOSLCC2482_1541	LMOSLCC2755_1491	LMOSLCC2540_1565	LMOSLCC2378_1502	LMOATCC19117_1495	LMOL312_1484	LMOf2365_1505
COG1057	H	nicotinate (nicotinamide) nucleotide adenylyltransferase.	LMOSLCC2376_1443|nadD	lmo4a_1544|nadD	LMOSLCC7179_1461|nadD	LMOSLCC2479_1549|nadD	LMOSLCC2372_1550|nadD	LM5923_1582	LM5578_1630	LMOSLCC5850_1550|nadD	lmo1488	LMOSLCC2482_1543|nadD	LMOSLCC2755_1494|nadD	LMOSLCC2540_1567|nadD	LMOSLCC2378_1504|nadD	LMOATCC19117_1497|nadD	LMOL312_1486|nadD	LMOf2365_1507|nadD
COG1534	J	RNA-binding protein containing KH domain, putattive.	LMOSLCC2376_1444	lmo4a_1545	LMOSLCC7179_1462	LMOSLCC2479_1550	LMOSLCC2372_1551	LM5923_1583	LM5578_1631	LMOSLCC5850_1551	lmo1489	LMOSLCC2482_1544	LMOSLCC2755_1495	LMOSLCC2540_1568	LMOSLCC2378_1505	LMOATCC19117_1498	LMOL312_1487	LMOf2365_1508
COG0169	E	shikimate 5-dehydrogenase.	LMOSLCC2376_1445|aroE-2	lmo4a_1546|aroE-2	LMOSLCC7179_1463|aroE-2	LMOSLCC2479_1551|aroE-2	LMOSLCC2372_1552|aroE-2	LM5923_1584	LM5578_1632	LMOSLCC5850_1552|aroE-2	lmo1490	LMOSLCC2482_1545|aroE-2	LMOSLCC2755_1496|aroE-2	LMOSLCC2540_1569|aroE-2	LMOSLCC2378_1506|aroE-2	LMOATCC19117_1499|aroE-2	LMOL312_1488|aroE-2	LMOf2365_1509|aroE-2
COG1161	R	GTPase, putative.	LMOSLCC2376_1446	lmo4a_1547	LMOSLCC7179_1464	LMOSLCC2479_1552	LMOSLCC2372_1553	LM5923_1585	LM5578_1633	LMOSLCC5850_1553	lmo1491	LMOSLCC2482_1546	LMOSLCC2755_1497	LMOSLCC2540_1570	LMOSLCC2378_1507	LMOATCC19117_1500	LMOL312_1489	LMOf2365_1510
COG2179	R	HAD-superfamily hydrolase/phsophatase subfamily IIIA protein.	LMOSLCC2376_1447	lmo4a_1548	LMOSLCC7179_1465	LMOSLCC2479_1553	LMOSLCC2372_1554	LM5923_1586	LM5578_1634	LMOSLCC5850_1554	lmo1492	LMOSLCC2482_1547	LMOSLCC2755_1498	LMOSLCC2540_1571	LMOSLCC2378_1508	LMOATCC19117_1501	LMOL312_1490	LMOf2365_1511
COG1164	E	oligoendopeptidase F.	LMOSLCC2376_1448	lmo4a_1549	LMOSLCC7179_1466	LMOSLCC2479_1554	LMOSLCC2372_1555	LM5923_1587	LM5578_1635	LMOSLCC5850_1555	lmo1493	LMOSLCC2482_1548	LMOSLCC2755_1499	LMOSLCC2540_1572	LMOSLCC2378_1509	LMOATCC19117_1502	LMOL312_1491	LMOf2365_1512
COG0775	F	MTA/SAH nucleosidase.	LMOSLCC2376_1449	lmo4a_1550	LMOSLCC7179_1467	LMOSLCC2479_1555	LMOSLCC2372_1556	LM5923_1590	LM5578_1638	LMOSLCC5850_1556	lmo1494	LMOSLCC2482_1549	LMOSLCC2755_1500	LMOSLCC2540_1573	LMOSLCC2378_1510	LMOATCC19117_1503	LMOL312_1492	LMOf2365_1513
		secreted protein, putative.	LMOSLCC2376_1450	lmo4a_1551	LMOSLCC7179_1468	LMOSLCC2479_1556	LMOSLCC2372_1557	LM5923_1591	LM5578_1639	LMOSLCC5850_1557	lmo1495	LMOSLCC2482_1550	LMOSLCC2755_1501	LMOSLCC2540_1574	LMOSLCC2378_1511	LMOATCC19117_1504	LMOL312_1493	LMOf2365_1514
COG0782	K	transcription elongation factor.	LMOSLCC2376_1451|greA	lmo4a_1552|greA	LMOSLCC7179_1469|greA	LMOSLCC2479_1557|greA	LMOSLCC2372_1558|greA	LM5923_1592	LM5578_1640	LMOSLCC5850_1558|greA	lmo1496	LMOSLCC2482_1551|greA	LMOSLCC2755_1502|greA	LMOSLCC2540_1575|greA	LMOSLCC2378_1512|greA	LMOATCC19117_1505|greA	LMOL312_1494|greA	LMOf2365_1515
COG0572	F	uridine kinase.	LMOSLCC2376_1452|udk	lmo4a_1553|udk	LMOSLCC7179_1470|udk	LMOSLCC2479_1558|udk	LMOSLCC2372_1559|udk	LM5923_1594|udk	LM5578_1642|udk	LMOSLCC5850_1559|udk	lmo1497|udk	LMOSLCC2482_1552|udk	LMOSLCC2755_1503|udk	LMOSLCC2540_1576|udk	LMOSLCC2378_1513|udk	LMOATCC19117_1506|udk	LMOL312_1495|udk	LMOf2365_1516|udk
COG1559	R	aminodeoxychorismate lyase family protein.	LMOSLCC2376_1454	lmo4a_1555	LMOSLCC7179_1472	LMOSLCC2479_1560	LMOSLCC2372_1561	LM5923_1596	LM5578_1644	LMOSLCC5850_1561	lmo1499	LMOSLCC2482_1554	LMOSLCC2755_1506	LMOSLCC2540_1578	LMOSLCC2378_1515	LMOATCC19117_1508	LMOL312_1497	LMOf2365_1518
COG0586	S	DedA family membrane protein.	LMOSLCC2376_1455	lmo4a_1556	LMOSLCC7179_1473	LMOSLCC2479_1561	LMOSLCC2372_1562	LM5923_1597	LM5578_1645	LMOSLCC5850_1562	lmo1500	LMOSLCC2482_1555	LMOSLCC2755_1507	LMOSLCC2540_1579	LMOSLCC2378_1516	LMOATCC19117_1509	LMOL312_1498	LMOf2365_1519
		hypothetical protein.	LMOSLCC2376_1456	lmo4a_1557	LMOSLCC7179_1474	LMOSLCC2479_1562	LMOSLCC2372_1563	LM5923_1598	LM5578_1646	LMOSLCC5850_1563	lmo1501	LMOSLCC2482_1556	LMOSLCC2755_1508	LMOSLCC2540_1580	LMOSLCC2378_1517	LMOATCC19117_1510	LMOL312_1499	LMOf2365_1520
COG0816	L	holliday junction resolvase, putative.	LMOSLCC2376_1457	lmo4a_1558	LMOSLCC7179_1475	LMOSLCC2479_1563	LMOSLCC2372_1564	LM5923_1599	LM5578_1647	LMOSLCC5850_1564	lmo1502	LMOSLCC2482_1557	LMOSLCC2755_1509	LMOSLCC2540_1581	LMOSLCC2378_1518	LMOATCC19117_1511	LMOL312_1500	LMOf2365_1521
		hypothetical protein.	LMOSLCC2376_1458	lmo4a_1559	LMOSLCC7179_1476	LMOSLCC2479_1564	LMOSLCC2372_1565	LM5923_1600	LM5578_1648	LMOSLCC5850_1565	lmo1503	LMOSLCC2482_1558	LMOSLCC2755_1510	LMOSLCC2540_1582	LMOSLCC2378_1519	LMOATCC19117_1512	LMOL312_1501	LMOf2365_1522
COG0013	J	alanyl-tRNA synthetase.	LMOSLCC2376_1459|alaS	lmo4a_1560|alaS	LMOSLCC7179_1477|alaS	LMOSLCC2479_1565|alaS	LMOSLCC2372_1566|alaS	LM5923_1601|alaS	LM5578_1649|alaS	LMOSLCC5850_1566|alaS	lmo1504|alaS	LMOSLCC2482_1559|alaS	LMOSLCC2755_1511|alaS	LMOSLCC2540_1583|alaS	LMOSLCC2378_1520|alaS	LMOATCC19117_1513|alaS	LMOL312_1502|alaS	LMOf2365_1523|alaS
COG1136	V	ABC transporter, ATP-binding protein.	LMOSLCC2376_1460	lmo4a_1561	LMOSLCC7179_1478	LMOSLCC2479_1566	LMOSLCC2372_1567	LM5923_1602	LM5578_1650	LMOSLCC5850_1567	lmo1505	LMOSLCC2482_1560	LMOSLCC2755_1512	LMOSLCC2540_1584	LMOSLCC2378_1521	LMOATCC19117_1514	LMOL312_1503	LMOf2365_1524
COG0577	V	ABC transporter, permease protein.	LMOSLCC2376_1461	lmo4a_1562	LMOSLCC7179_1479	LMOSLCC2479_1567	LMOSLCC2372_1568	LM5923_1603	LM5578_1651	LMOSLCC5850_1568	lmo1506	LMOSLCC2482_1561	LMOSLCC2755_1513	LMOSLCC2540_1585	LMOSLCC2378_1522	LMOATCC19117_1515	LMOL312_1504	LMOf2365_1525
COG0745	KT	DNA-binding response regulator.	LMOSLCC2376_1462	lmo4a_1563	LMOSLCC7179_1480	LMOSLCC2479_1568	LMOSLCC2372_1569	LM5923_1604	LM5578_1652	LMOSLCC5850_1569	lmo1507	LMOSLCC2482_1562	LMOSLCC2755_1514	LMOSLCC2540_1586	LMOSLCC2378_1523	LMOATCC19117_1516	LMOL312_1505	LMOf2365_1526
COG0642	T	sensor histidine kinase.	LMOSLCC2376_1463	lmo4a_1564	LMOSLCC7179_1481	LMOSLCC2479_1569	LMOSLCC2372_1570	LM5923_1605	LM5578_1653	LMOSLCC5850_1570	lmo1508	LMOSLCC2482_1563	LMOSLCC2755_1515	LMOSLCC2540_1587	LMOSLCC2378_1524	LMOATCC19117_1517	LMOL312_1506	LMOf2365_1527
COG0507	L	exodeoxyribonuclease V, alpha chain.	LMOSLCC2376_1464|recD	lmo4a_1565|recD	LMOSLCC7179_1482|recD	LMOSLCC2479_1570|recD	LMOSLCC2372_1571|recD	LM5923_1606	LM5578_1654	LMOSLCC5850_1571|recD	lmo1509	LMOSLCC2482_1564|recD	LMOSLCC2755_1516|recD	LMOSLCC2540_1588|recD	LMOSLCC2378_1525|recD	LMOATCC19117_1518|recD	LMOL312_1507|recD	LMOf2365_1528
COG0457	R	TPR domain protein.	LMOSLCC2376_1465	lmo4a_1566	LMOSLCC7179_1483	LMOSLCC2479_1571	LMOSLCC2372_1572	LM5923_1607	LM5578_1655	LMOSLCC5850_1572	lmo1510	LMOSLCC2482_1565	LMOSLCC2755_1517	LMOSLCC2540_1589	LMOSLCC2378_1526	LMOATCC19117_1519	LMOL312_1508	LMOf2365_1529
COG0596	R	hypothetical protein.	LMOSLCC2376_1466	lmo4a_1567	LMOSLCC7179_1484	LMOSLCC2479_1572	LMOSLCC2372_1573	LM5923_1608	LM5578_1656	LMOSLCC5850_1573	lmo1511	LMOSLCC2482_1566	LMOSLCC2755_1518	LMOSLCC2540_1590	LMOSLCC2378_1527	LMOATCC19117_1520	LMOL312_1509	LMOf2365_1530
COG0482	J	tRNA (5-methylaminomethyl-2-thiouridylate)-methyltransferase.	LMOSLCC2376_1467|trmU	lmo4a_1568|trmU	LMOSLCC7179_1485|trmU	LMOSLCC2479_1573|trmU	LMOSLCC2372_1574|trmU	LM5923_1609	LM5578_1657	LMOSLCC5850_1574|trmU	lmo1512	LMOSLCC2482_1567|trmU	LMOSLCC2755_1519|trmU	LMOSLCC2540_1591|trmU	LMOSLCC2378_1528|trmU	LMOATCC19117_1521|trmU	LMOL312_1510|trmU	LMOf2365_1531|trmU
COG1104	E	aminotransferase, class V / carbon-sulfur lyase.	LMOSLCC2376_1468	lmo4a_1569	LMOSLCC7179_1486	LMOSLCC2479_1574	LMOSLCC2372_1575	LM5923_1610	LM5578_1658	LMOSLCC5850_1575	lmo1513	LMOSLCC2482_1568	LMOSLCC2755_1520	LMOSLCC2540_1592	LMOSLCC2378_1529	LMOATCC19117_1522	LMOL312_1511	LMOf2365_1532
COG2256	L	ATPase family protein.	LMOSLCC2376_1469	lmo4a_1570	LMOSLCC7179_1487	LMOSLCC2479_1575	LMOSLCC2372_1576	LM5923_1611	LM5578_1659	LMOSLCC5850_1576	lmo1514	LMOSLCC2482_1569	LMOSLCC2755_1521	LMOSLCC2540_1593	LMOSLCC2378_1530	LMOATCC19117_1523	LMOL312_1512	LMOf2365_1533
COG0004	P	ammonium transporter.	LMOSLCC2376_1471|nrgA	lmo4a_1572|nrgA	LMOSLCC7179_1489|nrgA	LMOSLCC2479_1577|nrgA	LMOSLCC2372_1578|nrgA	LM5923_1613	LM5578_1661	LMOSLCC5850_1579|nrgA	lmo1516	LMOSLCC2482_1571|nrgA	LMOSLCC2755_1523|nrgA	LMOSLCC2540_1595|nrgA	LMOSLCC2378_1532|nrgA	LMOATCC19117_1525|nrgA	LMOL312_1514|nrgA	LMOf2365_1535
COG0347	E	nitrogen regulatory protein P-II.	LMOSLCC2376_1472|nrgB	lmo4a_1573|nrgB	LMOSLCC7179_1490|nrgB	LMOSLCC2479_1578|nrgB	LMOSLCC2372_1579|nrgB	LM5923_1614	LM5578_1662	LMOSLCC5850_1580|nrgB	lmo1517	LMOSLCC2482_1572|nrgB	LMOSLCC2755_1524|nrgB	LMOSLCC2540_1596|nrgB	LMOSLCC2378_1533|nrgB	LMOATCC19117_1526|nrgB	LMOL312_1515|nrgB	LMOf2365_1536
		hypothetical protein.	LMOSLCC2376_1473	lmo4a_1574	LMOSLCC7179_1491	LMOSLCC2479_1579	LMOSLCC2372_1580	LM5923_1615	LM5578_1663	LMOSLCC5850_1581	lmo1518	LMOSLCC2482_1573	LMOSLCC2755_1525	LMOSLCC2540_1597	LMOSLCC2378_1534	LMOATCC19117_1527	LMOL312_1516	LMOf2365_1537
COG0173	J	aspartyl-tRNA synthetase.	LMOSLCC2376_1474|aspS	lmo4a_1575|aspS	LMOSLCC7179_1492|aspS	LMOSLCC2479_1580|aspS	LMOSLCC2372_1581|aspS	LM5923_1616|aspS	LM5578_1664|aspS	LMOSLCC5850_1582|aspS	lmo1519|aspS	LMOSLCC2482_1574|aspS	LMOSLCC2755_1526|aspS	LMOSLCC2540_1598|aspS	LMOSLCC2378_1535|aspS	LMOATCC19117_1528|aspS	LMOL312_1517|aspS	LMOf2365_1538|aspS
COG0124	J	histidyl-tRNA synthetase.	LMOSLCC2376_1475|hisS	lmo4a_1576|hisS	LMOSLCC7179_1493|hisS	LMOSLCC2479_1581|hisS	LMOSLCC2372_1582|hisS	LM5923_1617|hisS	LM5578_1665|hisS	LMOSLCC5850_1583|hisS	lmo1520|hisS	LMOSLCC2482_1575|hisS	LMOSLCC2755_1527|hisS	LMOSLCC2540_1599|hisS	LMOSLCC2378_1536|hisS	LMOATCC19117_1529|hisS	LMOL312_1518|hisS	LMOf2365_1539|hisS
		N-acetylmuramoyl-L-alanine amidase, family 3 (GW motif).	LMOSLCC2376_1476	lmo4a_1577	LMOSLCC7179_1494	LMOSLCC2479_1582	LMOSLCC2372_1583	LM5923_1618	LM5578_1666	LMOSLCC5850_1584	lmo1521	LMOSLCC2482_1576	LMOSLCC2755_1528	LMOSLCC2540_1600	LMOSLCC2378_1537	LMOATCC19117_1530	LMOL312_1519	LMOf2365_1540|ami
COG1490	J	D-tyrosyl-tRNA(Tyr) deacylase.	LMOSLCC2376_1477|dtd	lmo4a_1578|dtd	LMOSLCC7179_1495|dtd	LMOSLCC2479_1583|dtd	LMOSLCC2372_1584|dtd	LM5923_1619	LM5578_1667	LMOSLCC5850_1585|dtd	lmo1522	LMOSLCC2482_1577|dtd	LMOSLCC2755_1529|dtd	LMOSLCC2540_1601|dtd	LMOSLCC2378_1538|dtd	LMOATCC19117_1531|dtd	LMOL312_1520|dtd	LMOf2365_1541|dtd
COG0317	KT	GTP pyrophosphokinase.	LMOSLCC2376_1478|relA	lmo4a_1579|relA	LMOSLCC7179_1496|relA	LMOSLCC2479_1584|relA	LMOSLCC2372_1585|relA	LM5923_1620|relA	LM5578_1668|relA	LMOSLCC5850_1586|relA	lmo1523|relA	LMOSLCC2482_1578|relA	LMOSLCC2755_1530|relA	LMOSLCC2540_1602|relA	LMOSLCC2378_1539|relA	LMOATCC19117_1532|relA	LMOL312_1521|relA	LMOf2365_1542|relA
COG0503	F	adenine phosphoribosyltransferase.	LMOSLCC2376_1479|apt	lmo4a_1580|apt	LMOSLCC7179_1497|apt	LMOSLCC2479_1585|apt	LMOSLCC2372_1586|apt	LM5923_1621|apt	LM5578_1669|apt	LMOSLCC5850_1587|apt	lmo1524|apt	LMOSLCC2482_1579|apt	LMOSLCC2755_1531|apt	LMOSLCC2540_1603|apt	LMOSLCC2378_1540|apt	LMOATCC19117_1533|apt	LMOL312_1522|apt	LMOf2365_1543|apt
COG0608	L	single-stranded-DNA-specific exonuclease.	LMOSLCC2376_1480|recJ	lmo4a_1581|recJ	LMOSLCC7179_1498|recJ	LMOSLCC2479_1586|recJ	LMOSLCC2372_1587|recJ	LM5923_1622	LM5578_1670	LMOSLCC5850_1588|recJ	lmo1525	LMOSLCC2482_1580|recJ	LMOSLCC2755_1532|recJ	LMOSLCC2540_1604|recJ	LMOSLCC2378_1541|recJ	LMOATCC19117_1534|recJ	LMOL312_1523|recJ	LMOf2365_1544|recJ
		hypothetical protein.	LMOSLCC2376_1481	lmo4a_1582	LMOSLCC7179_1499	LMOSLCC2479_1587	LMOSLCC2372_1588	LM5923_1623	LM5578_1671	LMOSLCC5850_1589	lmo1526	LMOSLCC2482_1581	LMOSLCC2755_1533	LMOSLCC2540_1605	LMOSLCC2378_1542	LMOATCC19117_1535	LMOL312_1524	LMOf2365_1545
		protein-export membrane protein SecDF.	LMOSLCC2376_1482|secDF	lmo4a_1583|secDF	LMOSLCC7179_1500|secDF	LMOSLCC2479_1588|secDF	LMOSLCC2372_1589|secDF	LM5923_1624	LM5578_1672	LMOSLCC5850_1590|secDF	lmo1527	LMOSLCC2482_1582|secDF	LMOSLCC2755_1534|secDF	LMOSLCC2540_1606|secDF	LMOSLCC2378_1543|secDF	LMOATCC19117_1536|secDF	LMOL312_1525|secDF	LMOf2365_1546|secDF
		hypothetical protein.	LMOSLCC2376_1483	lmo4a_1584	LMOSLCC7179_1501	LMOSLCC2479_1589	LMOSLCC2372_1590	LM5923_1625	LM5578_1673	LMOSLCC5850_1591	lmo1528	LMOSLCC2482_1583	LMOSLCC2755_1535	LMOSLCC2540_1607	LMOSLCC2378_1544	LMOATCC19117_1537	LMOL312_1526	LMOf2365_1547
COG1862	U	preprotein translocase subunit.	LMOSLCC2376_1484|yajC	lmo4a_1585|yajC	LMOSLCC7179_1502|yajC	LMOSLCC2479_1590|yajC	LMOSLCC2372_1591|yajC	LM5923_1626	LM5578_1674	LMOSLCC5850_1592|yajC	lmo1529	LMOSLCC2482_1584|yajC	LMOSLCC2755_1536|yajC	LMOSLCC2540_1608|yajC	LMOSLCC2378_1545|yajC	LMOATCC19117_1538|yajC	LMOL312_1527|yajC	LMOf2365_1548|yajC
COG0343	J	queuine tRNA-ribosyltransferase.	LMOSLCC2376_1485|tgt	lmo4a_1586|tgt	LMOSLCC7179_1503|tgt	LMOSLCC2479_1591|tgt	LMOSLCC2372_1592|tgt	LM5923_1627|tgt	LM5578_1675|tgt	LMOSLCC5850_1593|tgt	lmo1530	LMOSLCC2482_1585|tgt	LMOSLCC2755_1537|tgt	LMOSLCC2540_1609|tgt	LMOSLCC2378_1546|tgt	LMOATCC19117_1539|tgt	LMOL312_1528|tgt	LMOf2365_1549|tgt
COG0809	J	S-adenosylmethionine:tRNA ribosyltransferase-isomerase.	LMOSLCC2376_1486|queA	lmo4a_1587|queA	LMOSLCC7179_1504|queA	LMOSLCC2479_1592|queA	LMOSLCC2372_1593|queA	LM5923_1628	LM5578_1676	LMOSLCC5850_1594|queA	lmo1531	LMOSLCC2482_1586|queA	LMOSLCC2755_1538|queA	LMOSLCC2540_1610|queA	LMOSLCC2378_1547|queA	LMOATCC19117_1540|queA	LMOL312_1529|queA	LMOf2365_1550|queA
COG2255	L	holliday junction DNA helicase.	LMOSLCC2376_1487|ruvB	lmo4a_1588|ruvB	LMOSLCC7179_1505|ruvB	LMOSLCC2479_1593|ruvB	LMOSLCC2372_1594|ruvB	LM5923_1629|ruvB	LM5578_1677|ruvB	LMOSLCC5850_1595|ruvB	lmo1532|ruvB	LMOSLCC2482_1587|ruvB	LMOSLCC2755_1539|ruvB	LMOSLCC2540_1611|ruvB	LMOSLCC2378_1548|ruvB	LMOATCC19117_1541|ruvB	LMOL312_1530|ruvB	LMOf2365_1551|ruvB
COG0632	L	holliday junction DNA helicase.	LMOSLCC2376_1488|ruvA	lmo4a_1589|ruvA	LMOSLCC7179_1506|ruvA	LMOSLCC2479_1594|ruvA	LMOSLCC2372_1595|ruvA	LM5923_1630|ruvA	LM5578_1678|ruvA	LMOSLCC5850_1596|ruvA	lmo1533|ruvA	LMOSLCC2482_1588|ruvA	LMOSLCC2755_1540|ruvA	LMOSLCC2540_1612|ruvA	LMOSLCC2378_1549|ruvA	LMOATCC19117_1542|ruvA	LMOL312_1531|ruvA	LMOf2365_1552|ruvA
COG0039	C	L-lactate dehydrogenase.	LMOSLCC2376_1489|ldh-2	lmo4a_1590|ldh-2	LMOSLCC7179_1507|ldh-2	LMOSLCC2479_1595|ldh-2	LMOSLCC2372_1596|ldh-2	LM5923_1631	LM5578_1679	LMOSLCC5850_1597|ldh-2	lmo1534	LMOSLCC2482_1589|ldh-2	LMOSLCC2755_1541|ldh-2	LMOSLCC2540_1613|ldh-2	LMOSLCC2378_1550|ldh-2	LMOATCC19117_1543|ldh-2	LMOL312_1532|ldh-2	LMOf2365_1553|ldh-2
COG0217	S	hypothetical protein.	LMOSLCC2376_1490	lmo4a_1591	LMOSLCC7179_1508	LMOSLCC2479_1596	LMOSLCC2372_1597	LM5923_1632	LM5578_1680	LMOSLCC5850_1598	lmo1535	LMOSLCC2482_1590	LMOSLCC2755_1542	LMOSLCC2540_1614	LMOSLCC2378_1551	LMOATCC19117_1544	LMOL312_1533	LMOf2365_1554
COG0077	E	prephenate dehydratase.	LMOSLCC2376_1491|pheA	lmo4a_1592|pheA	LMOSLCC7179_1509|pheA	LMOSLCC2479_1597|pheA	LMOSLCC2372_1598|pheA	LM5923_1633	LM5578_1681	LMOSLCC5850_1599|pheA	lmo1536	LMOSLCC2482_1591|pheA	LMOSLCC2755_1543|pheA	LMOSLCC2540_1615|pheA	LMOSLCC2378_1552|pheA	LMOATCC19117_1545|pheA	LMOL312_1534|pheA	LMOf2365_1555|pheA
COG0536	R	GTP-binding protein, GTP1/OBG family.	LMOSLCC2376_1492|obg	lmo4a_1593|obg	LMOSLCC7179_1510|obg	LMOSLCC2479_1598|obg	LMOSLCC2372_1599|obg	LM5923_1634|obgE	LM5578_1682|obgE	LMOSLCC5850_1600|obg	lmo1537	LMOSLCC2482_1592|obg	LMOSLCC2755_1544|obg	LMOSLCC2540_1616|obg	LMOSLCC2378_1553|obg	LMOATCC19117_1546|obg	LMOL312_1535|obg	LMOf2365_1556
COG0554	C	glycerol kinase.	LMOSLCC2376_1493|glpK	lmo4a_1594|glpK	LMOSLCC7179_1511|glpK	LMOSLCC2479_1599|glpK	LMOSLCC2372_1600|glpK	LM5923_1635|glpK	LM5578_1683|glpK	LMOSLCC5850_1601|glpK	lmo1538	LMOSLCC2482_1593|glpK	LMOSLCC2755_1545|glpK	LMOSLCC2540_1617|glpK	LMOSLCC2378_1554|glpK	LMOATCC19117_1547|glpK	LMOL312_1536|glpK	LMOf2365_1557|glpK-2
COG0580	G	glycerol uptake facilitator protein.	LMOSLCC2376_1494|glpF-2	lmo4a_1595|glpF-2	LMOSLCC7179_1512|glpF-2	LMOSLCC2479_1600|glpF-2	LMOSLCC2372_1601|glpF-2	LM5923_1636	LM5578_1684	LMOSLCC5850_1602|glpF-2	lmo1539	LMOSLCC2482_1594|glpF-2	LMOSLCC2755_1546|glpF-2	LMOSLCC2540_1618|glpF-2	LMOSLCC2378_1555|glpF-2	LMOATCC19117_1548|glpF-2	LMOL312_1537|glpF-2	LMOf2365_1558|glpF-2
COG0211	J	ribosomal protein L27.	LMOSLCC2376_1495|rpmA	lmo4a_1596|rpmA	LMOSLCC7179_1513|rpmA	LMOSLCC2479_1601|rpmA	LMOSLCC2372_1602|rpmA	LM5923_1637|rpmA	LM5578_1685|rpmA	LMOSLCC5850_1603|rpmA	lmo1540|rpmA	LMOSLCC2482_1595|rpmA	LMOSLCC2755_1547|rpmA	LMOSLCC2540_1619|rpmA	LMOSLCC2378_1556|rpmA	LMOATCC19117_1549|rpmA	LMOL312_1538|rpmA	LMOf2365_1559|rpmA
COG2868	J	hypothetical protein.	LMOSLCC2376_1496	lmo4a_1597	LMOSLCC7179_1514	LMOSLCC2479_1602	LMOSLCC2372_1603	LM5923_1638	LM5578_1686	LMOSLCC5850_1604	lmo1541	LMOSLCC2482_1596	LMOSLCC2755_1548	LMOSLCC2540_1620	LMOSLCC2378_1557	LMOATCC19117_1550	LMOL312_1539	LMOf2365_1560
COG0261	J	ribosomal protein L21.	LMOSLCC2376_1497|rplU	lmo4a_1598|rplU	LMOSLCC7179_1515|rplU	LMOSLCC2479_1603|rplU	LMOSLCC2372_1604|rplU	LM5923_1639|rplU	LM5578_1687|rplU	LMOSLCC5850_1605|rplU	lmo1542|rplU	LMOSLCC2482_1597|rplU	LMOSLCC2755_1549|rplU	LMOSLCC2540_1621|rplU	LMOSLCC2378_1558|rplU	LMOATCC19117_1551|rplU	LMOL312_1540|rplU	LMOf2365_1561|rplU
		ribonuclease, Rne/Rng family.	LMOSLCC2376_1498	lmo4a_1599	LMOSLCC7179_1516	LMOSLCC2479_1604	LMOSLCC2372_1605	LM5923_1640	LM5578_1688	LMOSLCC5850_1606	lmo1543	LMOSLCC2482_1598	LMOSLCC2755_1550	LMOSLCC2540_1622	LMOSLCC2378_1559	LMOATCC19117_1552	LMOL312_1541	LMOf2365_1562
COG2894	D	septum site-determining protein.	LMOSLCC2376_1499|minD	lmo4a_1600|minD	LMOSLCC7179_1517|minD	LMOSLCC2479_1605|minD	LMOSLCC2372_1606|minD	LM5923_1641|minD	LM5578_1689|minD	LMOSLCC5850_1607|minD	lmo1544|minD	LMOSLCC2482_1599|minD	LMOSLCC2755_1551|minD	LMOSLCC2540_1623|minD	LMOSLCC2378_1560|minD	LMOATCC19117_1553|minD	LMOL312_1542|minD	LMOf2365_1563|minD
		septum site-determining protein.	LMOSLCC2376_1500|minC	lmo4a_1601|minC	LMOSLCC7179_1518|minC	LMOSLCC2479_1606|minC	LMOSLCC2372_1607|minC	LM5923_1642|minC	LM5578_1690|minC	LMOSLCC5850_1608|minC	lmo1545|minC	LMOSLCC2482_1600|minC	LMOSLCC2755_1552|minC	LMOSLCC2540_1624|minC	LMOSLCC2378_1561|minC	LMOATCC19117_1554|minC	LMOL312_1543|minC	LMOf2365_1564|minC
		cell shape-determining protein.	LMOSLCC2376_1501|mreD	lmo4a_1602|mreD	LMOSLCC7179_1519|mreD	LMOSLCC2479_1607|mreD	LMOSLCC2372_1608|mreD	LM5923_1643|mreD	LM5578_1691|mreD	LMOSLCC5850_1609|mreD	lmo1546|mreD	LMOSLCC2482_1601|mreD	LMOSLCC2755_1553|mreD	LMOSLCC2540_1625|mreD	LMOSLCC2378_1562|mreD	LMOATCC19117_1555|mreD	LMOL312_1544|mreD	LMOf2365_1565|mreD
COG1792	M	rod shape-determining protein.	LMOSLCC2376_1502|mreC	lmo4a_1603|mreC	LMOSLCC7179_1520|mreC	LMOSLCC2479_1608|mreC	LMOSLCC2372_1609|mreC	LM5923_1644|mreC	LM5578_1692|mreC	LMOSLCC5850_1610|mreC	lmo1547|mreC	LMOSLCC2482_1602|mreC	LMOSLCC2755_1554|mreC	LMOSLCC2540_1626|mreC	LMOSLCC2378_1563|mreC	LMOATCC19117_1556|mreC	LMOL312_1545|mreC	LMOf2365_1566|mreC
COG1077	D	cell shape determining protein.	LMOSLCC2376_1503|mreB-1	lmo4a_1604|mreB-1	LMOSLCC7179_1521|mreB-1	LMOSLCC2479_1609|mreB-1	LMOSLCC2372_1610|mreB-1	LM5923_1645|mreB	LM5578_1693|mreB	LMOSLCC5850_1611|mreB-1	lmo1548|mreB	LMOSLCC2482_1603|mreB-1	LMOSLCC2755_1555|mreB-1	LMOSLCC2540_1627|mreB-1	LMOSLCC2378_1564|mreB-1	LMOATCC19117_1557|mreB-1	LMOL312_1546|mreB-1	LMOf2365_1567|mreB
COG2003	L	DNA repair protein.	LMOSLCC2376_1505|radC	lmo4a_1605|radC	LMOSLCC7179_1522|radC	LMOSLCC2479_1610|radC	LMOSLCC2372_1611|radC	LM5923_1646|radC	LM5578_1694|radC	LMOSLCC5850_1612|radC	lmo1549	LMOSLCC2482_1604|radC	LMOSLCC2755_1556|radC	LMOSLCC2540_1628|radC	LMOSLCC2378_1566|radC	LMOATCC19117_1559|radC	LMOL312_1548|radC	LMOf2365_1569|radC
		leader peptidase (prepilin peptidase) / N-methyltransferase.	LMOSLCC2376_1506|comC	lmo4a_1606|comC	LMOSLCC7179_1523	LMOSLCC2479_1611	LMOSLCC2372_1612	LM5923_1647|comC	LM5578_1695|comC	LMOSLCC5850_1613	lmo1550|comC	LMOSLCC2482_1605	LMOSLCC2755_1557	LMOSLCC2540_1629	LMOSLCC2378_1567	LMOATCC19117_1560	LMOL312_1549	LMOf2365_1570
COG0525	J	valyl-tRNA synthetase.	LMOSLCC2376_1508|valS	lmo4a_1608|valS	LMOSLCC7179_1526|valS	LMOSLCC2479_1614|valS	LMOSLCC2372_1615|valS	LM5923_1650|valS	LM5578_1698|valS	LMOSLCC5850_1616|valS	lmo1552|valS	LMOSLCC2482_1609|valS	LMOSLCC2755_1560|valS	LMOSLCC2540_1632|valS	LMOSLCC2378_1570|valS	LMOATCC19117_1563|valS	LMOL312_1552|valS	LMOf2365_1573|valS
COG0001	H	glutamate-1-semialdehyde-2,1-aminomutase.	LMOSLCC2376_1509|hemL	lmo4a_1609|hemL	LMOSLCC7179_1527|hemL	LMOSLCC2479_1615|hemL	LMOSLCC2372_1616|hemL	LM5923_1651|hemL	LM5578_1699|hemL	LMOSLCC5850_1617|hemL	lmo1553|hemL	LMOSLCC2482_1610|hemL	LMOSLCC2755_1561|hemL	LMOSLCC2540_1633|hemL	LMOSLCC2378_1571|hemL	LMOATCC19117_1564|hemL	LMOL312_1553|hemL	LMOf2365_1574|hemL
COG0113	H	porphobilinogen synthase.	LMOSLCC2376_1510|hemB	lmo4a_1610|hemB	LMOSLCC7179_1528|hemB	LMOSLCC2479_1616|hemB	LMOSLCC2372_1617|hemB	LM5923_1652|hemB	LM5578_1700|hemB	LMOSLCC5850_1618|hemB	lmo1554|hemB	LMOSLCC2482_1611|hemB	LMOSLCC2755_1562|hemB	LMOSLCC2540_1634|hemB	LMOSLCC2378_1572|hemB	LMOATCC19117_1565|hemB	LMOL312_1554|hemB	LMOf2365_1575|hemB
		uroporphyrinogen-III synthase.	LMOSLCC2376_1511|hemD	lmo4a_1611|hemD	LMOSLCC7179_1529|hemD	LMOSLCC2479_1617|hemD	LMOSLCC2372_1618|hemD	LM5923_1653|hemD	LM5578_1701|hemD	LMOSLCC5850_1619|hemD	lmo1555	LMOSLCC2482_1612|hemD	LMOSLCC2755_1563|hemD	LMOSLCC2540_1635|hemD	LMOSLCC2378_1573|hemD	LMOATCC19117_1566|hemD	LMOL312_1555|hemD	LMOf2365_1576|hemD
COG0181	H	porphobilinogen deaminase.	LMOSLCC2376_1512|hemC	lmo4a_1612|hemC	LMOSLCC7179_1530|hemC	LMOSLCC2479_1618|hemC	LMOSLCC2372_1619|hemC	LM5923_1654|hemC	LM5578_1702|hemC	LMOSLCC5850_1620|hemC	lmo1556|hemC	LMOSLCC2482_1613|hemC	LMOSLCC2755_1564|hemC	LMOSLCC2540_1636|hemC	LMOSLCC2378_1574|hemC	LMOATCC19117_1567|hemC	LMOL312_1556|hemC	LMOf2365_1577|hemC
COG0373	H	glutamyl-tRNA reductase.	LMOSLCC2376_1513|hemA	lmo4a_1613|hemA	LMOSLCC7179_1531|hemA	LMOSLCC2479_1619|hemA	LMOSLCC2372_1620|hemA	LM5923_1655|hemA	LM5578_1703|hemA	LMOSLCC5850_1621|hemA	lmo1557|hemA	LMOSLCC2482_1614|hemA	LMOSLCC2755_1565|hemA	LMOSLCC2540_1637|hemA	LMOSLCC2378_1575|hemA	LMOATCC19117_1568|hemA	LMOL312_1557|hemA	LMOf2365_1578|hemA
COG0218	R	GTPase/GTP-binding protein.	LMOSLCC2376_1514	lmo4a_1614	LMOSLCC7179_1532	LMOSLCC2479_1620	LMOSLCC2372_1621	LM5923_1656	LM5578_1704	LMOSLCC5850_1622	lmo1558	LMOSLCC2482_1615	LMOSLCC2755_1566	LMOSLCC2540_1638	LMOSLCC2378_1576	LMOATCC19117_1569	LMOL312_1558	LMOf2365_1579
COG0441	J	threonyl-tRNA synthetase.	LMOSLCC2376_1515|thrS	lmo4a_1615|thrS	LMOSLCC7179_1533|thrS	LMOSLCC2479_1621|thrS	LMOSLCC2372_1622|thrS	LM5923_1657|thrS	LM5578_1705|thrS	LMOSLCC5850_1623|thrS	lmo1559|thrS	LMOSLCC2482_1616|thrS	LMOSLCC2755_1567|thrS	LMOSLCC2540_1639|thrS	LMOSLCC2378_1577|thrS	LMOATCC19117_1570|thrS	LMOL312_1559|thrS	LMOf2365_1580|thrS
COG1484	L	primosomal protein DnaI.	LMOSLCC2376_1516|dnaI	lmo4a_1616|dnaI	LMOSLCC7179_1534|dnaI	LMOSLCC2479_1622|dnaI	LMOSLCC2372_1623|dnaI	LM5923_1658|dnaI	LM5578_1706|dnaI	LMOSLCC5850_1624|dnaI	lmo1560|dnaI	LMOSLCC2482_1617|dnaI	LMOSLCC2755_1568|dnaI	LMOSLCC2540_1640|dnaI	LMOSLCC2378_1578|dnaI	LMOATCC19117_1571|dnaI	LMOL312_1560|dnaI	LMOf2365_1582|dnaI
COG3611	L	DNA replication initiation and membrane attachment protein.	LMOSLCC2376_1517|dnaB	lmo4a_1617|dnaB	LMOSLCC7179_1535|dnaB	LMOSLCC2479_1623|dnaB	LMOSLCC2372_1624|dnaB	LM5923_1659|dnaB	LM5578_1707|dnaB	LMOSLCC5850_1625|dnaB	lmo1561|dnaB	LMOSLCC2482_1618|dnaB	LMOSLCC2755_1569|dnaB	LMOSLCC2540_1641|dnaB	LMOSLCC2378_1579|dnaB	LMOATCC19117_1572|dnaB	LMOL312_1561|dnaB	LMOf2365_1583
COG1327	K	transcriptional regulator, putative.	LMOSLCC2376_1518	lmo4a_1618	LMOSLCC7179_1536	LMOSLCC2479_1624	LMOSLCC2372_1625	LM5923_1660	LM5578_1708	LMOSLCC5850_1626	lmo1562	LMOSLCC2482_1619	LMOSLCC2755_1570	LMOSLCC2540_1642	LMOSLCC2378_1580	LMOATCC19117_1573	LMOL312_1562	LMOf2365_1584
COG0237	H	dephospho-CoA kinase.	LMOSLCC2376_1519|coaE	lmo4a_1619|coaE	LMOSLCC7179_1537|coaE	LMOSLCC2479_1625|coaE	LMOSLCC2372_1626|coaE	LM5923_1661	LM5578_1709	LMOSLCC5850_1627|coaE	lmo1563	LMOSLCC2482_1620|coaE	LMOSLCC2755_1571|coaE	LMOSLCC2540_1643|coaE	LMOSLCC2378_1581|coaE	LMOATCC19117_1574|coaE	LMOL312_1563|coaE	LMOf2365_1585|coaE
COG0266	L	formamidopyrimidine-DNA glycosylase.	LMOSLCC2376_1520|mutM	lmo4a_1620|mutM	LMOSLCC7179_1538|mutM	LMOSLCC2479_1626|mutM	LMOSLCC2372_1627|mutM	LM5923_1662|mutM	LM5578_1710|mutM	LMOSLCC5850_1628|mutM	lmo1564|mutM	LMOSLCC2482_1621|mutM	LMOSLCC2755_1572|mutM	LMOSLCC2540_1644|mutM	LMOSLCC2378_1582|mutM	LMOATCC19117_1575|mutM	LMOL312_1564|mutM	LMOf2365_1586|mutM
COG0749	L	DNA polymerase I.	LMOSLCC2376_1521|polA	lmo4a_1621|polA	LMOSLCC7179_1539|polA	LMOSLCC2479_1627|polA	LMOSLCC2372_1628|polA	LM5923_1663|polA	LM5578_1711|polA	LMOSLCC5850_1629|polA	lmo1565|polA	LMOSLCC2482_1622|polA	LMOSLCC2755_1573|polA	LMOSLCC2540_1645|polA	LMOSLCC2378_1583|polA	LMOATCC19117_1576|polA	LMOL312_1565|polA	LMOf2365_1587|polA
COG0538	C	isocitrate dehydrogenase, NADP-dependent.	LMOSLCC2376_1523|citC	lmo4a_1622|citC	LMOSLCC7179_1540|citC	LMOSLCC2479_1628|citC	LMOSLCC2372_1629|citC	LM5923_1664|citC	LM5578_1712|citC	LMOSLCC5850_1630|citC	lmo1566|citC	LMOSLCC2482_1623|citC	LMOSLCC2755_1574|citC	LMOSLCC2540_1646|citC	LMOSLCC2378_1584|citC	LMOATCC19117_1577|citC	LMOL312_1566|citC	LMOf2365_1588|icd
COG0372	C	citrate synthase.	LMOSLCC2376_1524|citZ	lmo4a_1623|citZ	LMOSLCC7179_1541|citZ	LMOSLCC2479_1629|citZ	LMOSLCC2372_1630|citZ	LM5923_1665|citZ	LM5578_1713|citZ	LMOSLCC5850_1631|citZ	lmo1567|citZ	LMOSLCC2482_1624|citZ	LMOSLCC2755_1575|citZ	LMOSLCC2540_1647|citZ	LMOSLCC2378_1585|citZ	LMOATCC19117_1578|citZ	LMOL312_1567|citZ	LMOf2365_1589
COG2707	S	membrane protein, putative.	LMOSLCC2376_1525	lmo4a_1624	LMOSLCC7179_1542	LMOSLCC2479_1630	LMOSLCC2372_1631	LM5923_1666	LM5578_1714	LMOSLCC5850_1632	lmo1568	LMOSLCC2482_1625	LMOSLCC2755_1576	LMOSLCC2540_1648	LMOSLCC2378_1586	LMOATCC19117_1579	LMOL312_1568	LMOf2365_1590
		FxsA family membrane protein.	LMOSLCC2376_1526	lmo4a_1625	LMOSLCC7179_1543	LMOSLCC2479_1631	LMOSLCC2372_1632	LM5923_1667|fxsA	LM5578_1715|fxsA	LMOSLCC5850_1633	lmo1569	LMOSLCC2482_1626	LMOSLCC2755_1577	LMOSLCC2540_1649	LMOSLCC2378_1587	LMOATCC19117_1580	LMOL312_1569	LMOf2365_1591
COG0469	G	pyruvate kinase.	LMOSLCC2376_1527|pyk	lmo4a_1626|pyk	LMOSLCC7179_1544|pyk	LMOSLCC2479_1632|pyk	LMOSLCC2372_1633|pyk	LM5923_1668|pykA	LM5578_1716|pykA	LMOSLCC5850_1634|pyk	lmo1570|pykA	LMOSLCC2482_1627|pyk	LMOSLCC2755_1578|pyk	LMOSLCC2540_1650|pyk	LMOSLCC2378_1588|pyk	LMOATCC19117_1581|pyk	LMOL312_1570|pyk	LMOf2365_1592|pyk
COG0205	G	6-phosphofructokinase.	LMOSLCC2376_1528|pfk	lmo4a_1627|pfk	LMOSLCC7179_1545|pfk	LMOSLCC2479_1633|pfk	LMOSLCC2372_1634|pfk	LM5923_1669|pfkA	LM5578_1717|pfkA	LMOSLCC5850_1635|pfk	lmo1571|pfk	LMOSLCC2482_1628|pfk	LMOSLCC2755_1579|pfk	LMOSLCC2540_1651|pfk	LMOSLCC2378_1589|pfk	LMOATCC19117_1582|pfk	LMOL312_1571|pfk	LMOf2365_1593|pfkA
COG0825	I	acetyl-CoA carboxylase, carboxyl transferase, alpha subunit.	LMOSLCC2376_1529|accA	lmo4a_1628|accA	LMOSLCC7179_1546|accA	LMOSLCC2479_1634|accA	LMOSLCC2372_1635|accA	LM5923_1670|accA	LM5578_1718|accA	LMOSLCC5850_1636|accA	lmo1572|accA	LMOSLCC2482_1629|accA	LMOSLCC2755_1580|accA	LMOSLCC2540_1652|accA	LMOSLCC2378_1590|accA	LMOATCC19117_1583|accA	LMOL312_1572|accA	LMOf2365_1594|accA
COG0777	I	acetyl-CoA carboxylase, carboxyl transferase, beta subunit.	LMOSLCC2376_1530|accD	lmo4a_1629|accD	LMOSLCC7179_1547|accD	LMOSLCC2479_1635|accD	LMOSLCC2372_1636|accD	LM5923_1671|accD	LM5578_1719|accD	LMOSLCC5850_1637|accD	lmo1573|accD	LMOSLCC2482_1630|accD	LMOSLCC2755_1581|accD	LMOSLCC2540_1653|accD	LMOSLCC2378_1591|accD	LMOATCC19117_1584|accD	LMOL312_1573|accD	LMOf2365_1595|accD
COG0587	L	DNA polymerase III, alpha subunit.	LMOSLCC2376_1531|dnaE	lmo4a_1630|dnaE	LMOSLCC7179_1548|dnaE	LMOSLCC2479_1636|dnaE	LMOSLCC2372_1637|dnaE	LM5923_1672|dnaE	LM5578_1720|dnaE	LMOSLCC5850_1638|dnaE	lmo1574|dnaE	LMOSLCC2482_1631|dnaE	LMOSLCC2755_1582|dnaE	LMOSLCC2540_1654|dnaE	LMOSLCC2378_1592|dnaE	LMOATCC19117_1585|dnaE	LMOL312_1574|dnaE	LMOf2365_1596|dnaE
COG0618	R	RecJ-like phosphoesterase family protein.	LMOSLCC2376_1532	lmo4a_1631	LMOSLCC7179_1549	LMOSLCC2479_1637	LMOSLCC2372_1638	LM5923_1673	LM5578_1721	LMOSLCC5850_1639	lmo1575	LMOSLCC2482_1632	LMOSLCC2755_1583	LMOSLCC2540_1655	LMOSLCC2378_1593	LMOATCC19117_1586	LMOL312_1575	LMOf2365_1597
COG2220	R	metallo-beta-lactamase family protein.	LMOSLCC2376_1535	lmo4a_1633	LMOSLCC7179_1551	LMOSLCC2479_1639	LMOSLCC2372_1641	LM5923_1675	LM5578_1723	LMOSLCC5850_1641	lmo1577	LMOSLCC2482_1634	LMOSLCC2755_1585	LMOSLCC2540_1657	LMOSLCC2378_1595	LMOATCC19117_1588	LMOL312_1577	LMOf2365_1599
COG0006	E	proline dipeptidase.	LMOSLCC2376_1536|pepQ	lmo4a_1634|pepQ	LMOSLCC7179_1552|pepQ	LMOSLCC2479_1640|pepQ	LMOSLCC2372_1642|pepQ	LM5923_1676	LM5578_1724	LMOSLCC5850_1642|pepQ	lmo1578	LMOSLCC2482_1635|pepQ	LMOSLCC2755_1586|pepQ	LMOSLCC2540_1658|pepQ	LMOSLCC2378_1596|pepQ	LMOATCC19117_1589|pepQ	LMOL312_1578|pepQ	LMOf2365_1600|pepQ
[truncated: 3,016 more rows]

## Sheet: Homology matrix 80 90
Species homology matrix.
[truncated: 4,595 more rows]
