# Supplementary material for: Reassessment of the Listeria monocytogenes pan-genome reveals dynamic integration hotspots and mobile genetic elements as major components of the accessory genome
Source: BMC Genomics. 2013 Jan 22;14:47. doi: 10.1186/1471-2164-14-47 (PMC3556495; doi:10.1186/1471-2164-14-47)
Supplement: Additional file 2 — Insertional hotspot ranges. Hotspots showing at least three separate insertions denoted by locustag ranges. [file 1471-2164-14-47-S2.xls]

## Sheet: hotspot-ranges
Insertional hotspot ranges.
Hotspots showing at least three separate insertions denoted by locustag ranges of anchor genes. Homologous clusters were created using GECO (amino acid identity >60%, coverage >80%). Contents of each hotspot are summarized based on known modules and prevalent gene categories.
		Lineage III		Lineage II							Lineage I
Hotspot	Contents*	L. m. 4c SLCC2376	L. m. 4a L99	L. m. 3a SLCC7179	L. m. 3c SLCC2479	L. m. 1/2c SLCC2372	L. m. 1/2a 08-5923	L. m. 1/2a 08-5578	L. m. 1/2a SLCC5850	L. m. 1/2a EGD-e	L. m. 7 SLCC2482	L. m. 1/2b SLCC2755	L. m. 3b SLCC2540	L. m. 4e SLCC2378	L. m. 4d ATCC19117	L.m. 4b L312	L. m. 4b F2365
1	9 surface	59-64	55-60	67-77	62-75	62-75	2888-2903	2939-2954	62-73	61-75	69-84	68-83	69-84	73-93	71-90	71-82	72-92
2		119-127	162-172	135-146	136-151	137-153	2814-2830	2865-2881	133-145	137-152	150-155	149-154	145-157	155-167	153-164	142-153	155-167
3	2 mob, 6 RM, 1 surface	271-275	318-319	286-289	294-297	295-298	338-341	339-342	291-302	293-296	301-308	300-307	308-311	315-318	311-314	300-303	314-317
4	15 RM, 3 surface	280-291	324-334	294-301	302-315	303-316	346-351	347-352	307-317	301-314	313-319	312-318	316-326	323-331	319-330	308-312	322-332
5	1 mob, 1 surface	359-368	390-395	364-370	377-384	379-386	410-415	411-416	379-385	377-382	375-380	374-380	391-394	391-392	399-400	377-383	393-394
6	inlA/B, 4 surface	425-435	443-457	420-424	433-439	435-440	464-468	465-469	434-438	432-436	436-440	437-441	451-455	449-468	457-476	440-451	448-473
7	IS3-1, 1 mob, 1 RM, 8 surface	458-461	477-485	442-452	462-487	463-488	491-502	492-503	461-473	458-480	463-474	464-478	474-485	486-502	494-507	469-482	491-507
8	TN916, LIPI-3, 4 mob, 12 RM, 3 surface	1061-1075	1098-1107	1077-1092	1110-1122	1110-1121	1133-1152	1179-1199	1102-1114	1096-1126	1140-1163	1094-1117	1093-1103	1107-1128	1112-1123	1090-1110	1110-1132
9	IS3-2, 5 mob, 1 RM, 11 surface	1980-1981	2076-2077	1997-2000	2089-2092	2092-2095	2178-2182	2227-2231	2087-2090	2025-2028	2081-2086	2078-2090	2099-2121	2041-2052	2037-2048	2028-2040	2050-2060
	Total number of inserted genes:	56	54	60	88	87	73	74	72	100	72	83	81	102	90	82	110
	Mean / lineage:	55		79.1429							88.5714
*RM = restriction modification (type I-III, methylase, methyltransferase, helicase, nuclease, abortive phage infection), surface = surface-associated (LRR, lipoprotein, LPXTG, secreted), mob = mobilization (transposase, IS, recombinase, integrase, reverse transcriptase)
