# Supplementary material for: Reassessment of the Listeria monocytogenes pan-genome reveals dynamic integration hotspots and mobile genetic elements as major components of the accessory genome
Source: BMC Genomics. 2013 Jan 22;14:47. doi: 10.1186/1471-2164-14-47 (PMC3556495; doi:10.1186/1471-2164-14-47)
Supplement: Additional file 4 — Mobile genetic elements. Distribution of mobile genetic elements ordered by relative position in the chromosome of L. monocytogenes 1/2a EGD-e. [file 1471-2164-14-47-S4.xls]

## Sheet: MGE
Mobile genetic elements
Locus tag ranges of mobile genetic elements (MGE) ordered by relative position in the chromosome of L. monocytogenes 1/2a EGD-e. If no phage classification was possible, the description denotes the species a similar prophage was detected in.
MGE Number	1	2	3	4	5	6	7	8	9	10	11	12	13	14	15
MGE Type	P	P	T	P	T	P	P	I	P	T	I	P	P	P	T
MGE Description	Bacillus subtilis	Monocin, lma operon	IS3-1	φLMC1, composite (A118, A006, B025)	ICELm1, TN916	φLMC2, B025	Bacillus subtilis	LGI1	Enterococcus faecalis, Clostridium	IS3-2	LGI2, Enterococcus faecalis, Listeria innocua plasmid	φLMC3, A006	A118	A118	TN554	Total # of MGE	Total # of MGE genes
Putative Anchor	tRNA-Lys			tRNA-Ser		tRNA-Arg		tRNA-Arg	tRNA-Arg		lmo2224	comK	comK	tRNA-Ile/Thr
L. m. 4c SLCC2376		105-110														1	6
L. m. 4a L99	64-115	148-153	478-483			1221-1289								2599-2659		5	196
L. m. 3a SLCC7179		111-127												2503-2558		2	73
L. m. 3c SLCC2479		112-128	466-471			1238-1297						2335-2392			2743-2753	5	152
L. m. 1-2c SLCC2372		112-128	467-471			1237-1298						2338-2394			2743-2753	5	152
L. m. 1-2a 08-5923		2889-2905				1267-1328		1802-1855				2424-2481				4	191
L. m. 1-2a 08-5578		2838-2854		666-709		1314-1375		1850-1903				2473-2530				5	235
L. m. 1-2a SLCC5850		109-125				1232-1295										2	81
L. m. 1-2a EGD-e		113-129	459-463		1097-1115								2271-2332			4	101
L. m. 7 SLCC2482		125-141	464-470	642-688												3	71
L. m. 1-2b SLCC2755		125-141	466-474						1715-1764	2079-2087						4	85
L. m. 3b SLCC2540		121-137	476-482			1222-1282	1466-1490			2100-2109						5	120
L. m. 4e SLCC2378		131-147	487-496							2042-2049	2256-2291					4	71
L. m. 4d ATCC19117		129-145	496-501							2038-2045	2250-2286					4	68
L. m. 4b L312		119-134	470-476							2029-2037						3	32
L. m. 4b F2365		131-147	493-499							2051-2057						3	31
P = Prophage
T = Transposon
I = Island
Differential insertions at one locus
