# Supplementary material for: Reassessment of the Listeria monocytogenes pan-genome reveals dynamic integration hotspots and mobile genetic elements as major components of the accessory genome
Source: BMC Genomics. 2013 Jan 22;14:47. doi: 10.1186/1471-2164-14-47 (PMC3556495; doi:10.1186/1471-2164-14-47)
Supplement: Additional file 8 — CRISPR/Cas loci. Homology matrices and positions of CRISPR/Cas genes and associated arrays of three loci. Spacers were additionally mapped versus the NCBI nt database to identify possible target sequences. [file 1471-2164-14-47-S8.xls]

## Sheet: cas genes
Cas genes
Cas genes of CRISPR loci 2 and 3. Homologous clusters were created using GECO (amino acid identity >60%, coverage >80%).
		Lineage III	Lineage II	Lineage I
Gene	Annotation	L. m. 4a L99	L. m. 1/2a SLCC5850	L. m. 7 SLCC2482	L. m. 1/2b SLCC2755	L. m. 3b SLCC2540
Locus 2 (lmo0517-lmo518), Tneap subtype (Thermotoga neapolitana)
cas6	CRISPR-associated endoribonuclease	lmo4a_0526		LMOSLCC2482_0514	LMOSLCC2755_0517
cst1	CRISPR-associated CXXC_CXXC protein, putative	lmo4a_0527		LMOSLCC2482_0515	LMOSLCC2755_0518
cst2	CRISPR-associated negative autoregulator, DevR family	lmo4a_0528		LMOSLCC2482_0516	LMOSLCC2755_0519
cas5t	CRISPR-associated protein, Tneap subtype	lmo4a_0529		LMOSLCC2482_0517	LMOSLCC2755_0520
cas3	CRISPR-associated helicase	lmo4a_0530		LMOSLCC2482_0518	LMOSLCC2755_0521
	similar to CRISPR-associated endonuclease Cas1, C-terminal part	lmo4a_0531		LMOSLCC2482_0519	LMOSLCC2755_0522
cas2	CRISPR-associated helicase	lmo4a_0532		LMOSLCC2482_0520	LMOSLCC2755_0523
Locus 3 (lmo2594-lmo2595), Nmeni subtype (Neisseria meningitidis)
csn2	CRISPR-associated protein		LMOSLCC5850_2602	LMOSLCC2482_2603	LMOSLCC2755_2604	LMOSLCC2540_2632
cas2	CRISPR-associated protein		LMOSLCC5850_2603	LMOSLCC2482_2604	LMOSLCC2755_2605	LMOSLCC2540_2633
cas1	CRISPR-associated protein		LMOSLCC5850_2604	LMOSLCC2482_2605	LMOSLCC2755_2606	LMOSLCC2540_2634
csn1	CRISPR-associated protein		LMOSLCC5850_2605	LMOSLCC2482_2606	LMOSLCC2755_2607	LMOSLCC2540_2635

## Sheet: CRISPR arrays
CRISPR arrays
CRISPR arrays as predicted by a combination of PILER-CR 1.02, CRT 1.1 and manual inspection.
Organism	Locus	Range	Strand	Repeat count	Average repeat length	Average spacer length	Consensus repeat
L. m. 4c SLCC2376	1	543351 - 543769	+	7	29	36	GTTTTAGTTACTTAATGTGAAATGTAAAT
L. m. 4a L99	1	530076 - 530746	+	11	29	35	GTTTTAGTTACTTATTGTGAAATGTAAAT
L. m. 3a SLCC7179	1	506166 - 506389	+	4	29	36	GTTTTAGTTACTTATTGTGAAATGTAAAT
L. m. 3c SLCC2479	1	543107 - 543395	+	5	29	36	GTTTTAGTTACTTATTGTGAAATGTAAAT
L. m. 1-2c SLCC2372	1	543092 - 543380	+	5	29	36	GTTTTAGTTACTTATTGTGAAATGTAAAT
L. m. 1-2a 08-5923	1	539209 - 539686	+	8	29	35	GTTTTAGTTACTTATTGTGAAATGTAAAT
L. m. 1-2a 08-5578	1	539188 - 539665	+	8	29	35	GTTTTAGTTACTTATTGTGAAATGTAAAT
L. m. 1-2a SLCC5850	1	523674 - 524218	+	9	29	35	GTTTTAGTTACTTATTGTGAAATGTAAAT
L. m. 1-2a EGD-e	1	544375 - 544663	+	5	29	36	GTTTTAGTTACTTATTGTGAAATGTAAAT
L. m. 7 SLCC2482	1	540650 - 540809	+	3	29	37	GTTTTAGTTACTTATTGTGAAATGTAAAT
L. m. 1-2b SLCC2755	1	541050 - 541209	+	3	29	37	GTTTTAGTTACTTATTGTGAAATGTAAAT
L. m. 3b SLCC2540	1	538027 - 538186	+	3	29	37	GTTTTAGTTACTTATTGTGAAATGTAAAT
L. m. 4e SLCC2378	1	553035 - 553194	+	3	29	37	GTTTTAGTTACTTATTGTGAAATGTAAAT
L. m. 4d ATCC19117	1	565880 - 566039	+	3	29	37	GTTTTAGTTACTTATTGTGAAATGTAAAT
L. m. 4b L312	1	541009 - 541168	+	3	29	37	GTTTTAGTTACTTATTGTGAAATGTAAAT
L. m. 4b F2365	1	552505 - 552664	+	3	29	37	GTTTTAGTTACTTATTGTGAAATGTAAAT
L. m. 4a L99	2	559382 - 561162	+	28	29	35	GTTTTAGTTACTTAATGTGAAATGTAAAT
L. m. 7 SLCC2482	2	555930 - 557257	+	21	29	35	GTTTTAGTTACTTAATGTGAAATGTAAAT
L. m. 1-2b SLCC2755	2	556330 - 557657	+	21	29	35	GTTTTAGTTACTTAATGTGAAATGTAAAT
L. m. 1-2a SLCC5850	3	2641953 - 2644037	-	32	36	30	GTTTTGGTAGCATTCAAAATAACATAGCTCTAAAAC
L. m. 7 SLCC2482	3	2660730 - 2663407	-	41	36	30	GTTTTGGTAGCATTCAAAATAACATAGCTCTAAAAC
L. m. 1-2b SLCC2755	3	2690187 - 2692864	-	41	36	30	GTTTTGGTAGCATTCAAAATAACATAGCTCTAAAAC
L. m. 3b SLCC2540	3	2697137 - 2698758	-	25	36	30	GTTTTGGTAGCATTCAAAATAACATAGCTCTAAAAC

## Sheet: spacer mapping
Spacer mapping
CRISPR array spacer mapping of loci 1-3. Spacers are sorted for distance to cas genes (1 = youngest, 40 = oldest). Based on a BLASTN comparison of spacers versus 10 known listeriaphages, 16 chromosomes and 4 plasmids of genus Listeria, as well as the NCBI nt-database. Homology cutoff allowed a maximum of 1 mismatch (perfect matches in bold letters). MGE1,4,6,7,9, 12,13,14 are integrated prophages…
				Spacer
Locus	Lineage	Strain	Mean repeat length	1	2	3	4	5	6	7	8	9	10	11	12	13	14	15	16	17	18	19	20	21	22	23	24	25	26	27	28	29	30	31	32	33	34	35	36	37	38	39	40
1	III	L. m. 4c SLCC2376	29	MGE1				PSA	A500		B054
		L. m. 4a L99
	II	L. m. 3a SLCC7179	29	MGE6	MGE13
		L. m. 3c SLCC2479
		L. m. 1-2c SLCC2372
		L. m. 1-2a 08-5923		B025				MGE13	B025	A006
		L. m. 1-2a 08-5578		B025				MGE13	B025	A006
		L. m. 1-2a SLCC5850							MGE13	B025	A006
		L. m. 1-2a EGD-e
	I	L. m. 7 SLCC2482	29
		L. m. 1-2b SLCC2755
		L. m. 3b SLCC2540
		L. m. 4e SLCC2378
		L. m. 4d ATCC19117
		L. m. 4b L312
		L. m. 4b F2365
2	III	L. m. 4a L99	29		MGE4					B054	MGE4			MGE1		PSA								A500
	I	L. m. 7 SLCC2482		MGE6	A006				MGE6						A118				A118			MGE4
		L. m. 1-2b SLCC2755		MGE6	A006				MGE6						A118				A118			MGE4
3	II	L. m. 1-2a SLCC5850	36	A006	A500	B025	MGE6	B025				MGE14								MGE13	B054							A500					A500
	I	L. m. 7 SLCC2482							A511	A511		A500	A500	B054						MGE13	A118						MGE6		A511		A006		A511						MGE13	MGE4	MGE6
		L. m. 1-2b SLCC2755							A511	A511		A500	A500	B054						MGE13	A118						MGE6		A511		A006		A511						MGE13	MGE4	MGE6
		L. m. 3b SLCC2540			MGE14	MGE14															A118	A118	A118	A511	A006	MGE12

## Sheet: spacer identity
Spacer identity
CRISPR array identification of common spacers of loci 1-3. Spacers are sorted for distance to cas genes (1 = youngest, 40 = oldest). Comparison of spacers inside the species using BLASTCLUST (perfect matches). Identical spacers are indicated by identical numbers (unique spacers = "U"). Spacer duplications are marked by a border. Spacers conserved in multiple strains are color-coded.
				Spacer
Locus	Lineage	Strain	Mean repeat length	1	2	3	4	5	6	7	8	9	10	11	12	13	14	15	16	17	18	19	20	21	22	23	24	25	26	27	28	29	30	31	32	33	34	35	36	37	38	39	40
1	III	L. m. 4c SLCC2376	29	U	U	U	U	U	U
		L. m. 4a L99		U	U	U	U	U	U	U	U	U	U
	II	L. m. 3a SLCC7179	29	U	7	U
		L. m. 3c SLCC2479		10	4	5	6
		L. m. 1-2c SLCC2372		10	4	5	6
		L. m. 1-2a 08-5923		29	4	5	12	7	9	11
		L. m. 1-2a 08-5578		29	4	5	12	7	9	11
		L. m. 1-2a SLCC5850		U	4	5	6	12	7	9	11
		L. m. 1-2a EGD-e		10	4	5	6
	I	L. m. 7 SLCC2482	29	1	2	3
		L. m. 1-2b SLCC2755		1	2	3
		L. m. 3b SLCC2540		1	2	3
		L. m. 4e SLCC2378		1	2	3
		L. m. 4d ATCC19117		1	2	3
		L. m. 4b L312		1	2	U
		L. m. 4b F2365		1	2	3
2	III	L. m. 4a L99	29	U	U	U	U	U	U	U	U	U	U	U	U	U	U	U	U	U	U	U	U	U	U	U	U	U	U	U
	I	L. m. 7 SLCC2482		16	26	31	19	15	27	28	20	32	21	22	23	33	34	17	35	24	18	25	30
		L. m. 1-2b SLCC2755		16	26	31	19	15	27	28	20	32	21	22	23	33	34	17	35	24	18	25	30
3	II	L. m. 1-2a SLCC5850	36	U	U	U	U	U	U	U	U	U	U	U	U	U	U	U	U	U	U	U	U	39	36	40	41	42	39	36	40	41	42	U
	I	L. m. 7 SLCC2482		52	U	63	71	72	73	74	75	76	43	44	45	37	46	47	48	49	50	51	53	54	55	56	57	58	59	60	61	62	64	8	8	65	66	67	68	38	69	70	13
		L. m. 1-2b SLCC2755		U	52	63	71	72	73	74	75	76	43	44	45	37	46	47	48	49	50	51	53	54	55	56	57	58	59	60	61	62	64	8	8	65	66	67	68	38	69	70	13
		L. m. 3b SLCC2540		U	77	77	U	U	U	U	U	U	U	U	U	U	U	U	U	U	14	14	14	U	U	U	13
