# Supplementary material for: Reassessment of the Listeria monocytogenes pan-genome reveals dynamic integration hotspots and mobile genetic elements as major components of the accessory genome
Source: BMC Genomics. 2013 Jan 22;14:47. doi: 10.1186/1471-2164-14-47 (PMC3556495; doi:10.1186/1471-2164-14-47)
Supplement: Additional file 9 — Known virulence genes. Homology matrix of known virulence genes. [file 1471-2164-14-47-S9.xls]

## Sheet: virulence-associate genes
Known virulence-associated genes
Known virulence factors of species L. monocytogenes. Homologous clusters were created using GECO (amino acid identity >80%, coverage >90%) and paralogs resolved manually according to syntheny. False negatives were corrected by softening the homology cutoff (identity >60% and coverage >80% = yellow background, identity >50% and coverage >40% = orange background).
		Lineage III		Lineage II							Lineage I
Gene	Reference locustag	L. m. 4c SLCC2376	L. m. 4a L99	L. m. 3a SLCC7179	L. m. 3c SLCC2479	L. m. 1/2c SLCC2372	L. m. 1/2a 08-5923	L. m. 1/2a 08-5578	L. m. 1/2a SLCC5850	L. m. 1/2a EGD-e	L. m. 7 SLCC2482	L. m. 1/2b SLCC2755	L. m. 3b SLCC2540	L. m. 4e SLCC2378	L. m. 4d ATCC19117	L.m. 4b L312	L. m. 4b F2365
Camejo et al., 2009, In vivo transcriptional profiling of Listeria monocytogenes and mutagenesis identify new virulence factors involved in infection
agrA	lmo0051	LMOSLCC2376_0048	lmo4a0044	LMOSLCC7179_0057	LMOSLCC2479_0051	LMOSLCC2372_0051	LM5923_2914	LM5578_2965	LMOSLCC5850_0051	lmo0051	LMOSLCC2482_0056	LMOSLCC2755_0056	LMOSLCC2540_0057		LMOATCC19117_0059	LMOL312_0059	LMOf2365_0060
	lmo0135	LMOSLCC2376_0117	lmo4a0160	LMOSLCC7179_0133	LMOSLCC2479_0134	LMOSLCC2372_0135	LM5923_2832	LM5578_2883	LMOSLCC5850_0131	lmo0135	LMOSLCC2482_0148	LMOSLCC2755_0147	LMOSLCC2540_0143	LMOSLCC2378_0153	LMOATCC19117_0151	LMOL312_0140	LMOf2365_0153
prfA	lmo0200	LMOSLCC2376_0171	lmo4a0216	LMOSLCC7179_0194	LMOSLCC2479_0200	LMOSLCC2372_0201	LM5923_2767	LM5578_2818		lmo0200	LMOSLCC2482_0200	LMOSLCC2755_0199	LMOSLCC2540_0203	LMOSLCC2378_0213	LMOATCC19117_0208	LMOL312_0198	LMOf2365_0211
plcA	lmo0201	LMOSLCC2376_0172	lmo4a0217		LMOSLCC2479_0201	LMOSLCC2372_0202	LM5923_2766	LM5578_2817	LMOSLCC5850_0195	lmo0201	LMOSLCC2482_0201	LMOSLCC2755_0200	LMOSLCC2540_0204	LMOSLCC2378_0214	LMOATCC19117_0209	LMOL312_0199	LMOf2365_0212
hly	lmo0202	LMOSLCC2376_0173	lmo4a0218	LMOSLCC7179_0196	LMOSLCC2479_0202	LMOSLCC2372_0203	LM5923_2765	LM5578_2816	LMOSLCC5850_0196	lmo0202	LMOSLCC2482_0202	LMOSLCC2755_0201	LMOSLCC2540_0205	LMOSLCC2378_0215	LMOATCC19117_0210	LMOL312_0200	LMOf2365_0213
mpl	lmo0203	LMOSLCC2376_0174	lmo4a0219	LMOSLCC7179_0197	LMOSLCC2479_0203	LMOSLCC2372_0204	LM5923_2764	LM5578_2815	LMOSLCC5850_0197	lmo0203	LMOSLCC2482_0203	LMOSLCC2755_0202	LMOSLCC2540_0206	LMOSLCC2378_0216	LMOATCC19117_0211	LMOL312_0201	LMOf2365_0214
actA	lmo0204	LMOSLCC2376_0175	lmo4a0220	LMOSLCC7179_0198	LMOSLCC2479_0204	LMOSLCC2372_0205	LM5923_2763	LM5578_2814	LMOSLCC5850_0198	lmo0204	LMOSLCC2482_0204	LMOSLCC2755_0203	LMOSLCC2540_0207	LMOSLCC2378_0217	LMOATCC19117_0212	LMOL312_0202	LMOf2365_0215
plcB	lmo0205	LMOSLCC2376_0176	lmo4a0221	LMOSLCC7179_0199	LMOSLCC2479_0205	LMOSLCC2372_0206	LM5923_2762	LM5578_2813	LMOSLCC5850_0199	lmo0205	LMOSLCC2482_0205	LMOSLCC2755_0204	LMOSLCC2540_0208	LMOSLCC2378_0218	LMOATCC19117_0213	LMOL312_0203	LMOf2365_0216
vclXY	lmo0206		lmo4a0222	LMOSLCC7179_0200	LMOSLCC2479_0206	LMOSLCC2372_0207	LM5923_2761	LM5578_2812	LMOSLCC5850_0200	lmo0206	LMOSLCC2482_0206		LMOSLCC2540_0209				LMOf2365_0217
ctsR	lmo0229	LMOSLCC2376_0199	lmo4a0245	LMOSLCC7179_0224	LMOSLCC2479_0230	LMOSLCC2372_0231			LMOSLCC5850_0223	lmo0229	LMOSLCC2482_0229	LMOSLCC2755_0227	LMOSLCC2540_0235	LMOSLCC2378_0242	LMOATCC19117_0237	LMOL312_0227	LMOf2365_0241
	lmo0257	LMOSLCC2376_0226		LMOSLCC7179_0248	LMOSLCC2479_0257	LMOSLCC2372_0258	LM5923_0294	LM5578_0295	LMOSLCC5850_0248	lmo0257	LMOSLCC2482_0252	LMOSLCC2755_0250	LMOSLCC2540_0258	LMOSLCC2378_0265	LMOATCC19117_0260	LMOL312_0250	LMOf2365_0265
inlH	lmo0263				LMOSLCC2479_0263	LMOSLCC2372_0264				lmo0263
htrA	lmo0292	LMOSLCC2376_0270	lmo4a0317	LMOSLCC7179_0285	LMOSLCC2479_0293	LMOSLCC2372_0294	LM5923_0337	LM5578_0338	LMOSLCC5850_0290	lmo0292	LMOSLCC2482_0300	LMOSLCC2755_0299	LMOSLCC2540_0306	LMOSLCC2378_0314	LMOATCC19117_0310	LMOL312_0299	LMOf2365_0312
vip	lmo0320			LMOSLCC7179_0307	LMOSLCC2479_0321	LMOSLCC2372_0322				lmo0320	LMOSLCC2482_0325	LMOSLCC2755_0324	LMOSLCC2540_0332	LMOSLCC2378_0337	LMOATCC19117_0339	LMOL312_0318	LMOf2365_0338
pgdA	lmo0415	LMOSLCC2376_0408	lmo4a0426	LMOSLCC7179_0403	LMOSLCC2479_0416	LMOSLCC2372_0418	LM5923_0447	LM5578_0448	LMOSLCC5850_0417	lmo0415	LMOSLCC2482_0422	LMOSLCC2755_0423	LMOSLCC2540_0437	LMOSLCC2378_0435	LMOATCC19117_0443	LMOL312_0426	LMOf2365_0434
inlA	lmo0433	LMOSLCC2376_0432	lmo4a0453	LMOSLCC7179_0422		LMOSLCC2372_0437	LM5923_0466	LM5578_0467	LMOSLCC5850_0436	lmo0433	LMOSLCC2482_0438	LMOSLCC2755_0439	LMOSLCC2540_0453	LMOSLCC2378_0466	LMOATCC19117_0474	LMOL312_0449	LMOf2365_0471
inlB	lmo0434	LMOSLCC2376_0433	lmo4a0454	LMOSLCC7179_0423	LMOSLCC2479_0437	LMOSLCC2372_0438	LM5923_0467	LM5578_0468	LMOSLCC5850_0437	lmo0434	LMOSLCC2482_0439	LMOSLCC2755_0440	LMOSLCC2540_0454	LMOSLCC2378_0467	LMOATCC19117_0475	LMOL312_0450
pbpX	lmo0540	LMOSLCC2376_0519	lmo4a0555	LMOSLCC7179_0515	LMOSLCC2479_0547	LMOSLCC2372_0549	LM5923_0567	LM5578_0568	LMOSLCC5850_0533	lmo0540	LMOSLCC2482_0542	LMOSLCC2755_0545	LMOSLCC2540_0545	LMOSLCC2378_0564	LMOATCC19117_0570	LMOL312_0548	LMOf2365_0569
iap	lmo0582	LMOSLCC2376_0561	lmo4a0597	LMOSLCC7179_0558	LMOSLCC2479_0589	LMOSLCC2372_0591	LM5923_0609	LM5578_0610	LMOSLCC5850_0575	lmo0582	LMOSLCC2482_0584	LMOSLCC2755_0588	LMOSLCC2540_0587	LMOSLCC2378_0606	LMOATCC19117_0612	LMOL312_0590	LMOf2365_0611
secA2	lmo0583	LMOSLCC2376_0562	lmo4a0598	LMOSLCC7179_0559	LMOSLCC2479_0590	LMOSLCC2372_0592	LM5923_0610	LM5578_0611	LMOSLCC5850_0576	lmo0583	LMOSLCC2482_0585	LMOSLCC2755_0589	LMOSLCC2540_0588	LMOSLCC2378_0607	LMOATCC19117_0613	LMOL312_0591	LMOf2365_0612
	lmo0604	LMOSLCC2376_0584	lmo4a0621	LMOSLCC7179_0580	LMOSLCC2479_0611	LMOSLCC2372_0613	LM5923_0631	LM5578_0632	LMOSLCC5850_0598	lmo0604	LMOSLCC2482_0606	LMOSLCC2755_0610	LMOSLCC2540_0609	LMOSLCC2378_0628	LMOATCC19117_0634	LMOL312_0612	LMOf2365_0633
mogR	lmo0674	LMOSLCC2376_0653	lmo4a0690		LMOSLCC2479_0684	LMOSLCC2372_0686	LM5923_0708	LM5578_0753	LMOSLCC5850_0676	lmo0674	LMOSLCC2482_0730	LMOSLCC2755_0687	LMOSLCC2540_0686	LMOSLCC2378_0706	LMOATCC19117_0710	LMOL312_0686	LMOf2365_0710
	lmo0788	LMOSLCC2376_0756	lmo4a0795	LMOSLCC7179_0765	LMOSLCC2479_0796	LMOSLCC2372_0798	LM5923_0823	LM5578_0868	LMOSLCC5850_0788	lmo0788	LMOSLCC2482_0831	LMOSLCC2755_0788	LMOSLCC2540_0787	LMOSLCC2378_0801	LMOATCC19117_0805	LMOL312_0787	LMOf2365_0804
uhpT	lmo0838	LMOSLCC2376_0805	lmo4a0849	LMOSLCC7179_0814	LMOSLCC2479_0846	LMOSLCC2372_0848	LM5923_0871	LM5578_0917	LMOSLCC5850_0836	lmo0838	LMOSLCC2482_0879	LMOSLCC2755_0836	LMOSLCC2540_0835	LMOSLCC2378_0852	LMOATCC19117_0856	LMOL312_0838	LMOf2365_0855
sigB	lmo0895	LMOSLCC2376_0864	lmo4a0909	LMOSLCC7179_0873	LMOSLCC2479_0906	LMOSLCC2372_0907	LM5923_0929	LM5578_0975	LMOSLCC5850_0896	lmo0895	LMOSLCC2482_0938	LMOSLCC2755_0894	LMOSLCC2540_0893	LMOSLCC2378_0910	LMOATCC19117_0915	LMOL312_0895	LMOf2365_0914
	lmo0915	LMOSLCC2376_0886	lmo4a0931	LMOSLCC7179_0895	LMOSLCC2479_0927	LMOSLCC2372_0928	LM5923_0950	LM5578_0996	LMOSLCC5850_0918	lmo0915	LMOSLCC2482_0961	LMOSLCC2755_0916	LMOSLCC2540_0915	LMOSLCC2378_0933	LMOATCC19117_0937	LMOL312_0917	LMOf2365_0937
srtA	lmo0929	LMOSLCC2376_0899	lmo4a0944	LMOSLCC7179_0909	LMOSLCC2479_0941	LMOSLCC2372_0942	LM5923_0964	LM5578_1010	LMOSLCC5850_0931	lmo0929	LMOSLCC2482_0974	LMOSLCC2755_0929	LMOSLCC2540_0928	LMOSLCC2378_0946	LMOATCC19117_0951	LMOL312_0930	LMOf2365_0950
lplA1	lmo0931	LMOSLCC2376_0902	lmo4a0946	LMOSLCC7179_0911	LMOSLCC2479_0943	LMOSLCC2372_0944	LM5923_0966	LM5578_1012	LMOSLCC5850_0933	lmo0931	LMOSLCC2482_0976	LMOSLCC2755_0932	LMOSLCC2540_0930	LMOSLCC2378_0948	LMOATCC19117_0953	LMOL312_0932	LMOf2365_0952
fri	lmo0943	LMOSLCC2376_0913	lmo4a0958	LMOSLCC7179_0923	LMOSLCC2479_0955	LMOSLCC2372_0956	LM5923_0978	LM5578_1024	LMOSLCC5850_0946	lmo0943	LMOSLCC2482_0988	LMOSLCC2755_0944	LMOSLCC2540_0942	LMOSLCC2378_0959	LMOATCC19117_0964	LMOL312_0943	LMOf2365_0963
dltA	lmo0974	LMOSLCC2376_0945	lmo4a0989	LMOSLCC7179_0954	LMOSLCC2479_0986	LMOSLCC2372_0987	LM5923_1009	LM5578_1055	LMOSLCC5850_0978	lmo0974	LMOSLCC2482_1020	LMOSLCC2755_0975	LMOSLCC2540_0973	LMOSLCC2378_0991	LMOATCC19117_0995	LMOL312_0974	LMOf2365_0994
aut	lmo1076			LMOSLCC7179_1057	LMOSLCC2479_1089	LMOSLCC2372_1090	LM5923_1113	LM5578_1159	LMOSLCC5850_1082	lmo1076	LMOSLCC2482_1119	LMOSLCC2755_1074	LMOSLCC2540_1072
rfbA	lmo1081			LMOSLCC7179_1062	LMOSLCC2479_1094	LMOSLCC2372_1095	LM5923_1118	LM5578_1164	LMOSLCC5850_1087	lmo1081	LMOSLCC2482_1124	LMOSLCC2755_1079	LMOSLCC2540_1078
rfbC	lmo1082			LMOSLCC7179_1063	LMOSLCC2479_1096	LMOSLCC2372_1096	LM5923_1119	LM5578_1165	LMOSLCC5850_1088	lmo1082	LMOSLCC2482_1125	LMOSLCC2755_1080	LMOSLCC2540_1079
	lmo1099									lmo1099
	lmo1102									lmo1102
tig	lmo1267	LMOSLCC2376_1218	lmo4a1321	LMOSLCC7179_1237	LMOSLCC2479_1327	LMOSLCC2372_1328	LM5923_1358	LM5578_1405	LMOSLCC5850_1325	lmo1267	LMOSLCC2482_1316	LMOSLCC2755_1269	LMOSLCC2540_1318	LMOSLCC2378_1282	LMOATCC19117_1276	LMOL312_1264	LMOf2365_1284
sipX	lmo1269	LMOSLCC2376_1220	lmo4a1323	LMOSLCC7179_1239	LMOSLCC2479_1329	LMOSLCC2372_1330	LM5923_1360	LM5578_1407	LMOSLCC5850_1327	lmo1269	LMOSLCC2482_1318	LMOSLCC2755_1272	LMOSLCC2540_1320	LMOSLCC2378_1284	LMOATCC19117_1278	LMOL312_1267	LMOf2365_1287
sipZ	lmo1271	LMOSLCC2376_1222	lmo4a1325	LMOSLCC7179_1241	LMOSLCC2479_1331	LMOSLCC2372_1332	LM5923_1362	LM5578_1409	LMOSLCC5850_1329	lmo1271	LMOSLCC2482_1320	LMOSLCC2755_1274	LMOSLCC2540_1322	LMOSLCC2378_1286	LMOATCC19117_1280	LMOL312_1269	LMOf2365_1289
	lmo1290	LMOSLCC2376_1244	lmo4a1346	LMOSLCC7179_1260	LMOSLCC2479_1350	LMOSLCC2372_1351	LM5923_1381	LM5578_1428	LMOSLCC5850_1348	lmo1290	LMOSLCC2482_1340	LMOSLCC2755_1293	LMOSLCC2540_1341	LMOSLCC2378_1304	LMOATCC19117_1298	LMOL312_1287	LMOf2365_1307
hfq	lmo1295	LMOSLCC2376_1249	lmo4a1351	LMOSLCC7179_1265	LMOSLCC2479_1355	LMOSLCC2372_1356	LM5923_1386	LM5578_1433	LMOSLCC5850_1354	lmo1295	LMOSLCC2482_1346	LMOSLCC2755_1298	LMOSLCC2540_1346	LMOSLCC2378_1309	LMOATCC19117_1303	LMOL312_1292	LMOf2365_1312
tcsA	lmo1388	LMOSLCC2376_1343	lmo4a1445	LMOSLCC7179_1360	LMOSLCC2479_1448	LMOSLCC2372_1449	LM5923_1481	LM5578_1529	LMOSLCC5850_1447	lmo1388	LMOSLCC2482_1442	LMOSLCC2755_1392	LMOSLCC2540_1440	LMOSLCC2378_1404	LMOATCC19117_1397	LMOL312_1386	LMOf2365_1407
bilE	lmo1421	LMOSLCC2376_1377	lmo4a1479	LMOSLCC7179_1393	LMOSLCC2479_1481	LMOSLCC2372_1482	LM5923_1514	LM5578_1562	LMOSLCC5850_1480	lmo1421	LMOSLCC2482_1476	LMOSLCC2755_1426	LMOSLCC2540_1500	LMOSLCC2378_1437	LMOATCC19117_1430	LMOL312_1419	LMOf2365_1440
pbpA-1	lmo1438	LMOSLCC2376_1395	lmo4a1496	LMOSLCC7179_1410	LMOSLCC2479_1499	LMOSLCC2372_1500	LM5923_1532	LM5578_1580	LMOSLCC5850_1498	lmo1438	LMOSLCC2482_1493	LMOSLCC2755_1443	LMOSLCC2540_1517	LMOSLCC2378_1454	LMOATCC19117_1447	LMOL312_1436	LMOf2365_1457
sod	lmo1439	LMOSLCC2376_1396	lmo4a1497	LMOSLCC7179_1411	LMOSLCC2479_1500	LMOSLCC2372_1501	LM5923_1533	LM5578_1581	LMOSLCC5850_1499	lmo1439	LMOSLCC2482_1494	LMOSLCC2755_1444	LMOSLCC2540_1518	LMOSLCC2378_1455	LMOATCC19117_1448	LMOL312_1437	LMOf2365_1458
	lmo1521	LMOSLCC2376_1476	lmo4a1577	LMOSLCC7179_1494	LMOSLCC2479_1582	LMOSLCC2372_1583	LM5923_1618	LM5578_1666	LMOSLCC5850_1584	lmo1521	LMOSLCC2482_1576	LMOSLCC2755_1528	LMOSLCC2540_1600	LMOSLCC2378_1537	LMOATCC19117_1530	LMOL312_1519	LMOf2365_1540
relA	lmo1523	LMOSLCC2376_1478	lmo4a1579	LMOSLCC7179_1496	LMOSLCC2479_1584	LMOSLCC2372_1585	LM5923_1620	LM5578_1668	LMOSLCC5850_1586	lmo1523	LMOSLCC2482_1578	LMOSLCC2755_1530	LMOSLCC2540_1602	LMOSLCC2378_1539	LMOATCC19117_1532	LMOL312_1521	LMOf2365_1542
	lmo1601	LMOSLCC2376_1559	lmo4a1661	LMOSLCC7179_1575	LMOSLCC2479_1664	LMOSLCC2372_1666	LM5923_1700	LM5578_1748	LMOSLCC5850_1666	lmo1601	LMOSLCC2482_1661	LMOSLCC2755_1610	LMOSLCC2540_1680	LMOSLCC2378_1618	LMOATCC19117_1611	LMOL312_1602	LMOf2365_1622
	lmo1602	LMOSLCC2376_1560	lmo4a1662	LMOSLCC7179_1576	LMOSLCC2479_1665	LMOSLCC2372_1667	LM5923_1701	LM5578_1749	LMOSLCC5850_1667	lmo1602	LMOSLCC2482_1662	LMOSLCC2755_1611	LMOSLCC2540_1681	LMOSLCC2378_1619	LMOATCC19117_1612	LMOL312_1603	LMOf2365_1623
perR	lmo1683	LMOSLCC2376_1642	lmo4a1740	LMOSLCC7179_1656	LMOSLCC2479_1747	LMOSLCC2372_1749	LM5923_1782	LM5578_1830	LMOSLCC5850_1746	lmo1683	LMOSLCC2482_1747	LMOSLCC2755_1695	LMOSLCC2540_1766	LMOSLCC2378_1704	LMOATCC19117_1698	LMOL312_1690	LMOf2365_1707
mprF	lmo1695	LMOSLCC2376_1654	lmo4a1752	LMOSLCC7179_1669	LMOSLCC2479_1759	LMOSLCC2372_1761	LM5923_1794	LM5578_1842	LMOSLCC5850_1758	lmo1695	LMOSLCC2482_1759	LMOSLCC2755_1707	LMOSLCC2540_1778	LMOSLCC2378_1716	LMOATCC19117_1710	LMOL312_1702	LMOf2365_1719
adeC	lmo1742	LMOSLCC2376_1699	lmo4a1797	LMOSLCC7179_1714	LMOSLCC2479_1806	LMOSLCC2372_1808	LM5923_1893	LM5578_1942	LMOSLCC5850_1804	lmo1742	LMOSLCC2482_1803	LMOSLCC2755_1800	LMOSLCC2540_1822	LMOSLCC2378_1763	LMOATCC19117_1757	LMOL312_1749	LMOf2365_1767
virR	lmo1745	LMOSLCC2376_1702	lmo4a1800	LMOSLCC7179_1717	LMOSLCC2479_1809	LMOSLCC2372_1811	LM5923_1896	LM5578_1945	LMOSLCC5850_1807	lmo1745	LMOSLCC2482_1806	LMOSLCC2755_1803	LMOSLCC2540_1825	LMOSLCC2378_1766	LMOATCC19117_1760	LMOL312_1752	LMOf2365_1770
inlC	lmo1786			LMOSLCC7179_1758	LMOSLCC2479_1850	LMOSLCC2372_1852	LM5923_1938	LM5578_1987	LMOSLCC5850_1848	lmo1786	LMOSLCC2482_1847	LMOSLCC2755_1844	LMOSLCC2540_1866	LMOSLCC2378_1807	LMOATCC19117_1801	LMOL312_1793	LMOf2365_1812
stp	lmo1821	LMOSLCC2376_1782	lmo4a1878	LMOSLCC7179_1794	LMOSLCC2479_1885	LMOSLCC2372_1887	LM5923_1974	LM5578_2023	LMOSLCC5850_1883	lmo1821	LMOSLCC2482_1883	LMOSLCC2755_1882	LMOSLCC2540_1903	LMOSLCC2378_1844	LMOATCC19117_1838	LMOL312_1830	LMOf2365_1849
fbpA	lmo1829	LMOSLCC2376_1790	lmo4a1886	LMOSLCC7179_1802	LMOSLCC2479_1893	LMOSLCC2372_1895	LM5923_1982	LM5578_2031	LMOSLCC5850_1891	lmo1829	LMOSLCC2482_1891	LMOSLCC2755_1890	LMOSLCC2540_1911	LMOSLCC2378_1852	LMOATCC19117_1846	LMOL312_1838	LMOf2365_1857
	lmo1855	LMOSLCC2376_1817	lmo4a1913	LMOSLCC7179_1828	LMOSLCC2479_1919	LMOSLCC2372_1921	LM5923_2008	LM5578_2057	LMOSLCC5850_1917	lmo1855	LMOSLCC2482_1917	LMOSLCC2755_1916	LMOSLCC2540_1937	LMOSLCC2378_1878	LMOATCC19117_1873	LMOL312_1864	LMOf2365_1883
fur	lmo1956	LMOSLCC2376_1918	lmo4a2013	LMOSLCC7179_1928	LMOSLCC2479_2019	LMOSLCC2372_2022	LM5923_2108	LM5578_2157	LMOSLCC5850_2017	lmo1956	LMOSLCC2482_2019	LMOSLCC2755_2016	LMOSLCC2540_2037	LMOSLCC2378_1979	LMOATCC19117_1974	LMOL312_1966	LMOf2365_1986
	lmo2026				LMOSLCC2479_2090	LMOSLCC2372_2093			LMOSLCC5850_2088	lmo2026
	lmo2048	LMOSLCC2376_2002	lmo4a2097	LMOSLCC7179_2019	LMOSLCC2479_2111	LMOSLCC2372_2114	LM5923_2200	LM5578_2249	LMOSLCC5850_2109	lmo2048	LMOSLCC2482_2106	LMOSLCC2755_2110	LMOSLCC2540_2141	LMOSLCC2378_2072	LMOATCC19117_2068	LMOL312_2061	LMOf2365_2079
bsh	lmo2067	LMOSLCC2376_2021	lmo4a2118	LMOSLCC7179_2038	LMOSLCC2479_2130	LMOSLCC2372_2133	LM5923_2219	LM5578_2268	LMOSLCC5850_2128	lmo2067	LMOSLCC2482_2125	LMOSLCC2755_2129	LMOSLCC2540_2160	LMOSLCC2378_2091	LMOATCC19117_2087	LMOL312_2080	LMOf2365_2098
	lmo2114	LMOSLCC2376_2071	lmo4a2175	LMOSLCC7179_2090	LMOSLCC2479_2179	LMOSLCC2372_2182	LM5923_2268	LM5578_2317	LMOSLCC5850_2179	lmo2114	LMOSLCC2482_2176	LMOSLCC2755_2178	LMOSLCC2540_2211	LMOSLCC2378_2142	LMOATCC19117_2136	LMOL312_2130	LMOf2365_2147
	lmo2115	LMOSLCC2376_2072	lmo4a2176	LMOSLCC7179_2091	LMOSLCC2479_2180	LMOSLCC2372_2183	LM5923_2269	LM5578_2318	LMOSLCC5850_2180	lmo2115	LMOSLCC2482_2177	LMOSLCC2755_2179	LMOSLCC2540_2212	LMOSLCC2378_2143	LMOATCC19117_2137	LMOL312_2131	LMOf2365_2148
sepA	lmo2157	LMOSLCC2376_2113		LMOSLCC7179_2134	LMOSLCC2479_2222	LMOSLCC2372_2225	LM5923_2311	LM5578_2360	LMOSLCC5850_2224	lmo2157	LMOSLCC2482_2221	LMOSLCC2755_2224	LMOSLCC2540_2255	LMOSLCC2378_2187	LMOATCC19117_2181	LMOL312_2175	LMOf2365_2189
	lmo2177	LMOSLCC2376_2133	lmo4a2237	LMOSLCC7179_2155	LMOSLCC2479_2242	LMOSLCC2372_2245	LM5923_2331	LM5578_2380	LMOSLCC5850_2245	lmo2177	LMOSLCC2482_2241	LMOSLCC2755_2244	LMOSLCC2540_2275	LMOSLCC2378_2207	LMOATCC19117_2201	LMOL312_2195	LMOf2365_2209
svpA	lmo2185	LMOSLCC2376_2142	lmo4a2246	LMOSLCC7179_2163	LMOSLCC2479_2250	LMOSLCC2372_2253	LM5923_2339	LM5578_2388	LMOSLCC5850_2253	lmo2185	LMOSLCC2482_2251	LMOSLCC2755_2253	LMOSLCC2540_2284	LMOSLCC2378_2216	LMOATCC19117_2210	LMOL312_2204	LMOf2365_2218
oppA	lmo2196	LMOSLCC2376_2153	lmo4a2257	LMOSLCC7179_2174	LMOSLCC2479_2261	LMOSLCC2372_2264	LM5923_2350	LM5578_2399	LMOSLCC5850_2264	lmo2196	LMOSLCC2482_2262	LMOSLCC2755_2264	LMOSLCC2540_2295	LMOSLCC2378_2227	LMOATCC19117_2221	LMOL312_2215	LMOf2365_2229
fabF	lmo2201	LMOSLCC2376_2158	lmo4a2262	LMOSLCC7179_2179	LMOSLCC2479_2266	LMOSLCC2372_2269	LM5923_2355	LM5578_2404	LMOSLCC5850_2269	lmo2201	LMOSLCC2482_2267	LMOSLCC2755_2269	LMOSLCC2540_2300	LMOSLCC2378_2232	LMOATCC19117_2226	LMOL312_2220	LMOf2365_2234
	lmo2203	LMOSLCC2376_2161	lmo4a2264	LMOSLCC7179_2181	LMOSLCC2479_2268	LMOSLCC2372_2271	LM5923_2357	LM5578_2406	LMOSLCC5850_2271	lmo2203	LMOSLCC2482_2269	LMOSLCC2755_2271	LMOSLCC2540_2302	LMOSLCC2378_2234	LMOATCC19117_2228	LMOL312_2222	LMOf2365_2236
clpB	lmo2206	LMOSLCC2376_2164	lmo4a2267	LMOSLCC7179_2184	LMOSLCC2479_2271	LMOSLCC2372_2274	LM5923_2360	LM5578_2409	LMOSLCC5850_2274	lmo2206	LMOSLCC2482_2272	LMOSLCC2755_2274	LMOSLCC2540_2305	LMOSLCC2378_2237	LMOATCC19117_2231	LMOL312_2225	LMOf2365_2239
prsA2	lmo2219	LMOSLCC2376_2177	lmo4a2280	LMOSLCC7179_2197	LMOSLCC2479_2284	LMOSLCC2372_2287	LM5923_2373	LM5578_2422	LMOSLCC5850_2287	lmo2219	LMOSLCC2482_2285	LMOSLCC2755_2287	LMOSLCC2540_2318	LMOSLCC2378_2250	LMOATCC19117_2244	LMOL312_2238	LMOf2365_2252
	lmo2439	LMOSLCC2376_2331	lmo4a2440	LMOSLCC7179_2350	LMOSLCC2479_2501	LMOSLCC2372_2501	LM5923_2583	LM5578_2634	LMOSLCC5850_2441	lmo2439	LMOSLCC2482_2441	LMOSLCC2755_2442	LMOSLCC2540_2471	LMOSLCC2378_2441	LMOATCC19117_2447	LMOL312_2398	LMOf2365_2411
gap	lmo2459	LMOSLCC2376_2351	lmo4a2462	LMOSLCC7179_2370	LMOSLCC2479_2520	LMOSLCC2372_2521	LM5923_2603	LM5578_2654	LMOSLCC5850_2461	lmo2459	LMOSLCC2482_2462	LMOSLCC2755_2463	LMOSLCC2540_2492	LMOSLCC2378_2462	LMOATCC19117_2468	LMOL312_2419	LMOf2365_2432
degU	lmo2515	LMOSLCC2376_2409	lmo4a2517	LMOSLCC7179_2427	LMOSLCC2479_2578	LMOSLCC2372_2578	LM5923_2659	LM5578_2710	LMOSLCC5850_2519	lmo2515	LMOSLCC2482_2519	LMOSLCC2755_2521	LMOSLCC2540_2548	LMOSLCC2378_2519	LMOATCC19117_2525	LMOL312_2475	LMOf2365_2488
	lmo2522	LMOSLCC2376_2416	lmo4a2524	LMOSLCC7179_2434	LMOSLCC2479_2585	LMOSLCC2372_2585	LM5923_2666	LM5578_2717	LMOSLCC5850_2526	lmo2522	LMOSLCC2482_2526	LMOSLCC2755_2528	LMOSLCC2540_2555	LMOSLCC2378_2526	LMOATCC19117_2532	LMOL312_2482	LMOf2365_2495
ami	lmo2558	LMOSLCC2376_2451	lmo4a2559	LMOSLCC7179_2470	LMOSLCC2479_2621	LMOSLCC2372_2622	LM5923_2702	LM5578_2753	LMOSLCC5850_2562	lmo2558	LMOSLCC2482_2563	LMOSLCC2755_2564	LMOSLCC2540_2591	LMOSLCC2378_2561	LMOATCC19117_2567	LMOL312_2517	LMOf2365_2530
murA	lmo2691	LMOSLCC2376_2586	lmo4a2752	LMOSLCC7179_2661	LMOSLCC2479_2768	LMOSLCC2372_2769	LM5923_0169	LM5578_0169	LMOSLCC5850_2704	lmo2691	LMOSLCC2482_2709	LMOSLCC2755_2710	LMOSLCC2540_2732	LMOSLCC2378_2699	LMOATCC19117_2700	LMOL312_2656	LMOf2365_2670
	lmo2713	LMOSLCC2376_2608	lmo4a2776	LMOSLCC7179_2685	LMOSLCC2479_2791	LMOSLCC2372_2792	LM5923_0147	LM5578_0147	LMOSLCC5850_2726	lmo2713	LMOSLCC2482_2735	LMOSLCC2755_2736	LMOSLCC2540_2766	LMOSLCC2378_2722	LMOATCC19117_2724	LMOL312_2680	LMOf2365_2693
	lmo2714	LMOSLCC2376_2609	lmo4a2777	LMOSLCC7179_2686	LMOSLCC2479_2792	LMOSLCC2372_2793	LM5923_0146	LM5578_0146	LMOSLCC5850_2727	lmo2714	LMOSLCC2482_2736	LMOSLCC2755_2737	LMOSLCC2540_2767	LMOSLCC2378_2723	LMOATCC19117_2725	LMOL312_2681	LMOf2365_2694
inlJ	lmo2821	LMOSLCC2376_2720		LMOSLCC7179_2791	LMOSLCC2479_2900	LMOSLCC2372_2901	LM5923_0036	LM5578_0036	LMOSLCC5850_2831	lmo2821	LMOSLCC2482_2839	LMOSLCC2755_2842	LMOSLCC2540_2871	LMOSLCC2378_2839	LMOATCC19117_2832	LMOL312_2786	LMOf2365_2812
Lebreton et al., 2011, A Bacterial Protein Targets the BAHD1 Chromatin Complex to Stimulate Type III Interferon Response
lntA	lmo0438	LMOSLCC2376_0437		LMOSLCC7179_0426	LMOSLCC2479_0441	LMOSLCC2372_0442	LM5923_0470	LM5578_0471	LMOSLCC5850_0440	lmo0438	LMOSLCC2482_0442	LMOSLCC2755_0443	LMOSLCC2540_0458	LMOSLCC2378_0470	LMOATCC19117_0478	LMOL312_0453	LMOf2365_0475
Begley et al., 2005, Contribution of three bile-associated loci, bsh, pva, and btlB, to gastrointestinal persistence and bile tolerance of Listeria monocytogenes
btlB	lmo0754		lmo4a_0766	LMOSLCC7179_0731	LMOSLCC2479_0762	LMOSLCC2372_0764	LM5923_0789	LM5578_0834	LMOSLCC5850_0754	lmo0754	LMOSLCC2482_0798	LMOSLCC2755_0755	LMOSLCC2540_0754	LMOSLCC2378_0774	LMOATCC19117_0777	LMOL312_0754	LMOf2365_0778
Ryan et al., 2010, A five-gene stress survival islet (SSI-1) that contributes to the growth of Listeria monocytogenes in suboptimal conditions
yhgE	lmo0444	LMOSLCC2376_0443			LMOSLCC2479_0447	LMOSLCC2372_0448	LM5923_0476	LM5578_0477	LMOSLCC5850_0446	lmo0444	LMOSLCC2482_0448	LMOSLCC2755_0449
	lmo0445	LMOSLCC2376_0444			LMOSLCC2479_0448	LMOSLCC2372_0449	LM5923_0477	LM5578_0478	LMOSLCC5850_0447	lmo0445	LMOSLCC2482_0449	LMOSLCC2755_0450
	lmo0446	LMOSLCC2376_0445			LMOSLCC2479_0449	LMOSLCC2372_0450	LM5923_0478	LM5578_0479	LMOSLCC5850_0448	lmo0446	LMOSLCC2482_0450	LMOSLCC2755_0451
	lmo0447	LMOSLCC2376_0446			LMOSLCC2479_0450	LMOSLCC2372_0451	LM5923_0479	LM5578_0480	LMOSLCC5850_0449	lmo0447	LMOSLCC2482_0451	LMOSLCC2755_0452
	lmo0448	LMOSLCC2376_0447			LMOSLCC2479_0451	LMOSLCC2372_0452	LM5923_0480	LM5578_0481	LMOSLCC5850_0450	lmo0448	LMOSLCC2482_0452	LMOSLCC2755_0453
Cotter et al., 2008, Listeriolysin S, a novel peptide haemolysin associated with a subset of lineage I Listeria monocytogenes
	LMOf2365_1113										LMOSLCC2482_1143	LMOSLCC2755_1097		LMOSLCC2378_1110		LMOL312_1093	LMOf2365_1113
	LMOf2365_1114										LMOSLCC2482_1144	LMOSLCC2755_1098		LMOSLCC2378_1111		LMOL312_1094	LMOf2365_1114
	LMOf2365_1115										LMOSLCC2482_1145	LMOSLCC2755_1099		LMOSLCC2378_1112		LMOL312_1095	LMOf2365_1115
	LMOf2365_1116										LMOSLCC2482_1146	LMOSLCC2755_1100		LMOSLCC2378_1113		LMOL312_1096	LMOf2365_1116
	LMOf2365_1117										LMOSLCC2482_1147	LMOSLCC2755_1101		LMOSLCC2378_1114		LMOL312_1097	LMOf2365_1117
	LMOf2365_1118										LMOSLCC2482_1148	LMOSLCC2755_1102		LMOSLCC2378_1115		LMOL312_1098	LMOf2365_1118
	LMOf2365_1119										LMOSLCC2482_1149	LMOSLCC2755_1103		LMOSLCC2378_1116		LMOL312_1099	LMOf2365_1119
Joseph et al., 2008, Glycerol metabolism and PrfA activity in Listeria monocytogenes
glpK	lmo1034	LMOSLCC2376_1007		LMOSLCC7179_1015	LMOSLCC2479_1047	LMOSLCC2372_1048	LM5923_1070	LM5578_1116	LMOSLCC5850_1040	lmo1034	LMOSLCC2482_1081	LMOSLCC2755_1036	LMOSLCC2540_1034	LMOSLCC2378_1052	LMOATCC19117_1056	LMOL312_1035	LMOf2365_1055
Hain et al., 2008, Temporal transcriptomic analysis of the Listeria monocytogenes EGD-e sigmaB regulon
rsbS	lmo0890	LMOSLCC2376_0859	lmo4a_0904	LMOSLCC7179_0868	LMOSLCC2479_0900		LM5923_0924	LM5578_0970	LMOSLCC5850_0891	lmo0890	LMOSLCC2482_0933	LMOSLCC2755_0889	LMOSLCC2540_0888	LMOSLCC2378_0905	LMOATCC19117_0909	LMOL312_0890	LMOf2365_0909
rsbU	lmo0892	LMOSLCC2376_0861	lmo4a_0906	LMOSLCC7179_0870		LMOSLCC2372_0904	LM5923_0926	LM5578_0972	LMOSLCC5850_0893	lmo0892	LMOSLCC2482_0935	LMOSLCC2755_0891	LMOSLCC2540_0890	LMOSLCC2378_0907	LMOATCC19117_0911	LMOL312_0892	LMOf2365_0911
rsbV	lmo0893	LMOSLCC2376_0862	lmo4a_0907	LMOSLCC7179_0871	LMOSLCC2479_0904	LMOSLCC2372_0905	LM5923_0927	LM5578_0973	LMOSLCC5850_0894	lmo0893	LMOSLCC2482_0936	LMOSLCC2755_0892	LMOSLCC2540_0891	LMOSLCC2378_0908		LMOL312_0893	LMOf2365_0912
Kirchner at al., 2008, Inhibition of ROCK activity allows InlF-mediated invasion and increased virulence of Listeria monocytogenes
inlF	lmo0409			LMOSLCC7179_0397	LMOSLCC2479_0411	LMOSLCC2372_0413	LM5923_0442	LM5578_0443	LMOSLCC5850_0412	lmo0409	LMOSLCC2482_0417	LMOSLCC2755_0417	LMOSLCC2540_0431	LMOSLCC2378_0429	LMOATCC19117_0437	LMOL312_0420	LMOf2365_0429
Mraheil at al., 2011, Adaptation of Listeria monocytogenes to oxidative and nitrosative stress in IFN-gamma-activated macrophages
	lmo0042	LMOSLCC2376_0039	lmo4a_0035	LMOSLCC7179_0048	LMOSLCC2479_0042	LMOSLCC2372_0042	LM5923_2923	LM5578_2974	LMOSLCC5850_0042	lmo0042	LMOSLCC2482_0047	LMOSLCC2755_0047	LMOSLCC2540_0048	LMOSLCC2378_0051	LMOATCC19117_0050	LMOL312_0050	LMOf2365_0051
	lmo0111	LMOSLCC2376_0102	lmo4a_0146	LMOSLCC7179_0109	LMOSLCC2479_0110	LMOSLCC2372_0110	LM5923_2856	LM5578_2907	LMOSLCC5850_0107	lmo0111	LMOSLCC2482_0124	LMOSLCC2755_0123	LMOSLCC2540_0119	LMOSLCC2378_0129	LMOATCC19117_0127	LMOL312_0116	LMOf2365_0129
	lmo0478	LMOSLCC2376_0460		LMOSLCC7179_0448	LMOSLCC2479_0484	LMOSLCC2372_0485	LM5923_0500	LM5578_0501	LMOSLCC5850_0469	lmo0478	LMOSLCC2482_0473	LMOSLCC2755_0477		LMOSLCC2378_0501	LMOATCC19117_0506	LMOL312_0481	LMOf2365_0506
aroE-1	lmo0490	LMOSLCC2376_0472	lmo4a_0500	LMOSLCC7179_0463	LMOSLCC2479_0497	LMOSLCC2372_0498	LM5923_0512	LM5578_0513	LMOSLCC5850_0483	lmo0490	LMOSLCC2482_0486	LMOSLCC2755_0489	LMOSLCC2540_0496	LMOSLCC2378_0515	LMOATCC19117_0520	LMOL312_0495	LMOf2365_0520
	lmo0532	LMOSLCC2376_0511	lmo4a_0547	LMOSLCC7179_0507	LMOSLCC2479_0539	LMOSLCC2372_0541	LM5923_0559	LM5578_0560	LMOSLCC5850_0525	lmo0532	LMOSLCC2482_0534	LMOSLCC2755_0537	LMOSLCC2540_0537	LMOSLCC2378_0556	LMOATCC19117_0562	LMOL312_0540	LMOf2365_0561
	lmo0578	LMOSLCC2376_0557	lmo4a_0593	LMOSLCC7179_0554	LMOSLCC2479_0585	LMOSLCC2372_0587	LM5923_0605	LM5578_0606	LMOSLCC5850_0571	lmo0578	LMOSLCC2482_0580	LMOSLCC2755_0584	LMOSLCC2540_0583	LMOSLCC2378_0602	LMOATCC19117_0608	LMOL312_0586	LMOf2365_0607
	lmo0618	LMOSLCC2376_0597	lmo4a_0634	LMOSLCC7179_0594	LMOSLCC2479_0625	LMOSLCC2372_0627	LM5923_0645	LM5578_0646	LMOSLCC5850_0612	lmo0618	LMOSLCC2482_0620	LMOSLCC2755_0624	LMOSLCC2540_0623	LMOSLCC2378_0642	LMOATCC19117_0648	LMOL312_0626	LMOf2365_0647
	lmo0655	LMOSLCC2376_0630	lmo4a_0668	LMOSLCC7179_0632	LMOSLCC2479_0663	LMOSLCC2372_0665	LM5923_0685	LM5578_0730	LMOSLCC5850_0654	lmo0655	LMOSLCC2482_0707	LMOSLCC2755_0664	LMOSLCC2540_0663	LMOSLCC2378_0681	LMOATCC19117_0687	LMOL312_0660	LMOf2365_0686
potA	lmo0807	LMOSLCC2376_0774	lmo4a_0813	LMOSLCC7179_0784	LMOSLCC2479_0815	LMOSLCC2372_0817	LM5923_0841	LM5578_0886	LMOSLCC5850_0807	lmo0807	LMOSLCC2482_0850	LMOSLCC2755_0807	LMOSLCC2540_0806	LMOSLCC2378_0820	LMOATCC19117_0824	LMOL312_0806	LMOf2365_0823
	lmo0823	LMOSLCC2376_0790	lmo4a_0835	LMOSLCC7179_0800	LMOSLCC2479_0831	LMOSLCC2372_0833	LM5923_0857	LM5578_0902	LMOSLCC5850_0823	lmo0823	LMOSLCC2482_0866	LMOSLCC2755_0823	LMOSLCC2540_0822	LMOSLCC2378_0839	LMOATCC19117_0843	LMOL312_0825	LMOf2365_0842
murF	lmo0856	LMOSLCC2376_0824	lmo4a_0867	LMOSLCC7179_0833	LMOSLCC2479_0865	LMOSLCC2372_0867	LM5923_0889	LM5578_0935	LMOSLCC5850_0855	lmo0856	LMOSLCC2482_0897	LMOSLCC2755_0854	LMOSLCC2540_0853	LMOSLCC2378_0870	LMOATCC19117_0874	LMOL312_0856	LMOf2365_0873
	lmo0990	LMOSLCC2376_0962	lmo4a_1006	LMOSLCC7179_0971	LMOSLCC2479_1003	LMOSLCC2372_1004	LM5923_1026	LM5578_1072	LMOSLCC5850_0996	lmo0990	LMOSLCC2482_1037	LMOSLCC2755_0992	LMOSLCC2540_0990	LMOSLCC2378_1008	LMOATCC19117_1012	LMOL312_0991	LMOf2365_1011
cobA	lmo1201	LMOSLCC2376_1152	lmo4a_1183	LMOSLCC7179_1168	LMOSLCC2479_1198	LMOSLCC2372_1197	LM5923_1227	LM5578_1274	LMOSLCC5850_1190	lmo1201	LMOSLCC2482_1241	LMOSLCC2755_1193	LMOSLCC2540_1180	LMOSLCC2378_1206	LMOATCC19117_1200	LMOL312_1188	LMOf2365_1210
	lmo1363	LMOSLCC2376_1317	lmo4a_1420	LMOSLCC7179_1333	LMOSLCC2479_1423	LMOSLCC2372_1424	LM5923_1455	LM5578_1502	LMOSLCC5850_1422	lmo1363	LMOSLCC2482_1415	LMOSLCC2755_1365	LMOSLCC2540_1413	LMOSLCC2378_1376	LMOATCC19117_1370	LMOL312_1359	LMOf2365_1380
	lmo1485	LMOSLCC2376_1440	lmo4a_1541	LMOSLCC7179_1458	LMOSLCC2479_1546	LMOSLCC2372_1547	LM5923_1579	LM5578_1627	LMOSLCC5850_1547	lmo1485	LMOSLCC2482_1540	LMOSLCC2755_1490	LMOSLCC2540_1564	LMOSLCC2378_1501	LMOATCC19117_1494	LMOL312_1483	LMOf2365_1504
trpE	lmo1633	LMOSLCC2376_1591	lmo4a_1693	LMOSLCC7179_1607	LMOSLCC2479_1696	LMOSLCC2372_1698	LM5923_1732	LM5578_1780	LMOSLCC5850_1698	lmo1633	LMOSLCC2482_1694	LMOSLCC2755_1643	LMOSLCC2540_1713	LMOSLCC2378_1651	LMOATCC19117_1645	LMOL312_1635	LMOf2365_1655
	lmo1669	LMOSLCC2376_1628	lmo4a_1726	LMOSLCC7179_1642	LMOSLCC2479_1732	LMOSLCC2372_1734	LM5923_1768	LM5578_1816	LMOSLCC5850_1732	lmo1669	LMOSLCC2482_1732	LMOSLCC2755_1681	LMOSLCC2540_1752	LMOSLCC2378_1690	LMOATCC19117_1684	LMOL312_1676	LMOf2365_1693
fosX	lmo1702	LMOSLCC2376_1661	lmo4a_1759	LMOSLCC7179_1676	LMOSLCC2479_1766	LMOSLCC2372_1768	LM5923_1801	LM5578_1849	LMOSLCC5850_1765	lmo1702	LMOSLCC2482_1766	LMOSLCC2755_1714	LMOSLCC2540_1785	LMOSLCC2378_1724	LMOATCC19117_1718	LMOL312_1709	LMOf2365_1726
hisC	lmo1925	LMOSLCC2376_1887	lmo4a_1982	LMOSLCC7179_1897	LMOSLCC2479_1988	LMOSLCC2372_1991	LM5923_2077	LM5578_2126	LMOSLCC5850_1987	lmo1925	LMOSLCC2482_1986	LMOSLCC2755_1985	LMOSLCC2540_2006	LMOSLCC2378_1948	LMOATCC19117_1943	LMOL312_1935	LMOf2365_1954
	lmo2164	LMOSLCC2376_2120	lmo4a_2224	LMOSLCC7179_2141	LMOSLCC2479_2229	LMOSLCC2372_2232	LM5923_2318	LM5578_2367	LMOSLCC5850_2231	lmo2164	LMOSLCC2482_2228	LMOSLCC2755_2231	LMOSLCC2540_2262	LMOSLCC2378_2194	LMOATCC19117_2188	LMOL312_2182	LMOf2365_2196
	lmo2340	LMOSLCC2376_2235	lmo4a_2337	LMOSLCC7179_2254	LMOSLCC2479_2400	LMOSLCC2372_2402	LM5923_2488	LM5578_2538	LMOSLCC5850_2344	lmo2340	LMOSLCC2482_2342	LMOSLCC2755_2344	LMOSLCC2540_2375	LMOSLCC2378_2344	LMOATCC19117_2339	LMOL312_2295	LMOf2365_2310
Ryan et al., 2009, Molecular characterization of the arginine deiminase system in Listeria monocytogenes: regulation and role in acid tolerance
argF-1	lmo0036			LMOSLCC7179_0042	LMOSLCC2479_0036	LMOSLCC2372_0036	LM5923_2929	LM5578_2980	LMOSLCC5850_0036	lmo0036	LMOSLCC2482_0041	LMOSLCC2755_0041	LMOSLCC2540_0042	LMOSLCC2378_0045	LMOATCC19117_0044	LMOL312_0044	LMOf2365_0045
	lmo0037			LMOSLCC7179_0043	LMOSLCC2479_0037	LMOSLCC2372_0037	LM5923_2928	LM5578_2979	LMOSLCC5850_0037	lmo0037	LMOSLCC2482_0042	LMOSLCC2755_0042	LMOSLCC2540_0043	LMOSLCC2378_0046	LMOATCC19117_0045	LMOL312_0045	LMOf2365_0046
	lmo0038			LMOSLCC7179_0044	LMOSLCC2479_0038	LMOSLCC2372_0038	LM5923_2927	LM5578_2978	LMOSLCC5850_0038	lmo0038	LMOSLCC2482_0043	LMOSLCC2755_0043	LMOSLCC2540_0044	LMOSLCC2378_0047	LMOATCC19117_0046	LMOL312_0046	LMOf2365_0047
arcC	lmo0039			LMOSLCC7179_0045	LMOSLCC2479_0039	LMOSLCC2372_0039	LM5923_2926	LM5578_2977	LMOSLCC5850_0039	lmo0039	LMOSLCC2482_0044	LMOSLCC2755_0044	LMOSLCC2540_0045	LMOSLCC2378_0048	LMOATCC19117_0047	LMOL312_0047	LMOf2365_0048
	lmo0040			LMOSLCC7179_0046	LMOSLCC2479_0040	LMOSLCC2372_0040	LM5923_2925	LM5578_2976	LMOSLCC5850_0040	lmo0040	LMOSLCC2482_0045	LMOSLCC2755_0045	LMOSLCC2540_0046	LMOSLCC2378_0049	LMOATCC19117_0048	LMOL312_0048	LMOf2365_0049
	lmo0041			LMOSLCC7179_0047	LMOSLCC2479_0041	LMOSLCC2372_0041	LM5923_2924	LM5578_2975	LMOSLCC5850_0041	lmo0041	LMOSLCC2482_0046	LMOSLCC2755_0046	LMOSLCC2540_0047	LMOSLCC2378_0050	LMOATCC19117_0049	LMOL312_0049	LMOf2365_0050
