# Supplementary material for: Reassessment of the Listeria monocytogenes pan-genome reveals dynamic integration hotspots and mobile genetic elements as major components of the accessory genome
Source: BMC Genomics. 2013 Jan 22;14:47. doi: 10.1186/1471-2164-14-47 (PMC3556495; doi:10.1186/1471-2164-14-47)
Supplement: Additional file 10 — Galleria standard deviations. Standard deviations calculated for independent experiments considering mortality rates of Galleria mellonella larvae over the course of seven days post infection. [file 1471-2164-14-47-S10.xls]

## Sheet: Galleria mortality std
Standard deviations of Galleria mortality rates
Days post injection	L. mono. 4c SLCC2376	L. mono. 4a L99	L. mono. 3a SLCC7179	L. mono. 3c SLCC2479	L. mono. 1/2c SLCC2372	L. mono. 1/2a 08-5923	L. mono. 1/2a 08-5578	L. mono. 1/2a SLCC5850	L. mono. 1/2a EGD-e	L. mono. 7 SLCC2482	L. mono. 1/2b SLCC2755	L. mono. 3b SLCC2540	L. mono. 4d ATCC19117	L. mono. 4e SLCC2378	L. mono. 4b L312	L. mono. 4b F2365
0	0	0	0	0	0	0	0	0	0	0	0	0	0	0	0	0
1	0	0	10	5.8	16.5	0	0	0	0	0	11.5	0	0	0	0	0
2	7.1	0	11.5	21.5	21.1	0	0	0	0	10	11.5	15.3	0	0	19.1	0.7
3	0	0	11.5	23.1	14	0.7	0.7	0	0	15	11.5	10	0	0	0.5	0.7
4	0	0	5.7	20.8	7	0.7	0.7	0	0	15	17.3	10	0	5.8	0	0.7
5	0	0	5.8	15.3	7	0.7	1.4	0.7	0	15	20.8	15	0	5.7	0	0.7
6	0	0	5.8	17.3	7	0	1.4	0.7	0	0	23.09	11.5	0	5.8	0	0.7
7	0	0	5.8	17.3	7	0	1.4	1.4	0	7	23	20.8	5	5.8	0	0.7
