# Supplementary material for: Reassessment of the Listeria monocytogenes pan-genome reveals dynamic integration hotspots and mobile genetic elements as major components of the accessory genome
Source: BMC Genomics. 2013 Jan 22;14:47. doi: 10.1186/1471-2164-14-47 (PMC3556495; doi:10.1186/1471-2164-14-47)
Supplement: Additional file 15 — Surface-associated CDS. Homology matrices of genes containing a surface-associated domain (NLPC/p60, LysM, GW, LRR, LPxTG, Lipobox, signal peptide). [file 1471-2164-14-47-S15.xls]

## Sheet: NLPC_p60
NLPC/P60 domain genes
NLPC/P60 domain containing genes as predicted by Augur (HMM evalue<10, score>5). Homologous clusters were created using GECO (amino acid identity >80%, coverage >90%) and paralogs resolved manually according to syntheny. Annotation originates from the first strain with a homologue starting from the left. Gene names were copied to all fragments of a known gene. Homologous genes which did not displ…
		lineage III		lineage II							lineage I
Gene	Annotation	L. m. 4c SLCC2376	L. m. 4a L99	L. m. 3a SLCC7179	L. m. 3c SLCC2479	L. m. 1/2c SLCC2372	L. m. 1/2a 08-5923	L. m. 1/2a 08-5578	L. m. 1/2a SLCC5850	L. m. 1/2a EGD-e	L. m. 7 SLCC2482	L. m. 1/2b SLCC2755	L. m. 3b SLCC2540	L. m. 4e SLCC2378	L. m. 4d ATCC19117	L.m. 4b L312	L. m. 4b F2365
	NLP/P60 domain protein.	LMOSLCC2376_0380	lmo4a_0407	LMOSLCC7179_0382	LMOSLCC2479_0396	LMOSLCC2372_0398	LM5923_0427	LM5578_0428	LMOSLCC5850_0397	lmo0394	LMOSLCC2482_0392	LMOSLCC2755_0392	LMOSLCC2540_0406	LMOSLCC2378_0404	LMOATCC19117_0412	LMOL312_0395	LMOf2365_0406
iap, p60	cell wall hydrolases A, LysM domain.	LMOSLCC2376_0561	lmo4a_0597	LMOSLCC7179_0558	LMOSLCC2479_0589	LMOSLCC2372_0591	LM5923_0609	LM5578_0610	LMOSLCC5850_0575	lmo0582	LMOSLCC2482_0584	LMOSLCC2755_0588	LMOSLCC2540_0587	LMOSLCC2378_0606	LMOATCC19117_0612	LMOL312_0590	LMOf2365_0611
	hypothetical protein. NOTE: highly similar to TN916 ORF14 and to L. monocytogenes P60 protein.									lmo1104
	hypothetical protein.						LM5923_1825	LM5578_1873
spl, p45	peptidoglycan lytic protein P45.	LMOSLCC2376_2399	lmo4a_2507	LMOSLCC7179_2416	LMOSLCC2479_2567	LMOSLCC2372_2567	LM5923_2649	LM5578_2700	LMOSLCC5850_2508	lmo2505	LMOSLCC2482_2509	LMOSLCC2755_2511	LMOSLCC2540_2538	LMOSLCC2378_2509	LMOATCC19117_2515	LMOL312_2465	LMOf2365_2478

## Sheet: LysM
LysM domain genes
LysM domain containing genes as predicted by Augur (HMM evalue<10, score>5). Homologous clusters were created using GECO (amino acid identity >80%, coverage >90%) and paralogs resolved manually according to syntheny. Annotation originates from the first strain with a homologue starting from the left. Gene names were copied to all fragments of a known gene. Homologous genes which did not display a…
		lineage III		lineage II							lineage I
Gene	Annotation	L. m. 4c SLCC2376	L. m. 4a L99	L. m. 3a SLCC7179	L. m. 3c SLCC2479	L. m. 1/2c SLCC2372	L. m. 1/2a 08-5923	L. m. 1/2a 08-5578	L. m. 1/2a SLCC5850	L. m. 1/2a EGD-e	L. m. 7 SLCC2482	L. m. 1/2b SLCC2755	L. m. 3b SLCC2540	L. m. 4e SLCC2378	L. m. 4d ATCC19117	L.m. 4b L312	L. m. 4b F2365
iap, p60	cell wall hydrolases A, LysM domain.	LMOSLCC2376_0561	lmo4a_0597	LMOSLCC7179_0558	LMOSLCC2479_0589	LMOSLCC2372_0591	LM5923_0609	LM5578_0610	LMOSLCC5850_0575	lmo0582	LMOSLCC2482_0584	LMOSLCC2755_0588	LMOSLCC2540_0587	LMOSLCC2378_0606	LMOATCC19117_0612	LMOL312_0590	LMOf2365_0611
	similar to LysM domain protein (LPXTG motif), N-terminal part.								LMOSLCC5850_0881
	LysM domain protein (LPXTG motif).	LMOSLCC2376_0849	lmo4a_0894	LMOSLCC7179_0858	LMOSLCC2479_0890	LMOSLCC2372_0892	LM5923_0914	LM5578_0960		lmo0880	LMOSLCC2482_0922	LMOSLCC2755_0879	LMOSLCC2540_0878	LMOSLCC2378_0895	LMOATCC19117_0899	LMOL312_0880	LMOf2365_0899
	LysM domain protein.	LMOSLCC2376_1257	lmo4a_1359	LMOSLCC7179_1273	LMOSLCC2479_1363	LMOSLCC2372_1364	LM5923_1394	LM5578_1441	LMOSLCC5850_1362	lmo1303	LMOSLCC2482_1355	LMOSLCC2755_1306	LMOSLCC2540_1354	LMOSLCC2378_1317	LMOATCC19117_1311	LMOL312_1300	LMOf2365_1321
	LysM domain protein.		lmo4a_1998	LMOSLCC7179_1914	LMOSLCC2479_2005	LMOSLCC2372_2008	LM5923_2093	LM5578_2142	LMOSLCC5850_2003	lmo1941	LMOSLCC2482_2002	LMOSLCC2755_2001	LMOSLCC2540_2022	LMOSLCC2378_1964	LMOATCC19117_1959	LMOL312_1951	LMOf2365_1970
	LysM domain protein.	LMOSLCC2376_2416	lmo4a_2524	LMOSLCC7179_2434	LMOSLCC2479_2585	LMOSLCC2372_2585	LM5923_2666	LM5578_2717	LMOSLCC5850_2526	lmo2522	LMOSLCC2482_2526	LMOSLCC2755_2528	LMOSLCC2540_2555	LMOSLCC2378_2526	LMOATCC19117_2532	LMOL312_2482	LMOf2365_2495
	N-acetylmuramoyl-L-alanine amidase, family 4, LysM domain.	LMOSLCC2376_2586	lmo4a_2752	LMOSLCC7179_2661	LMOSLCC2479_2768	LMOSLCC2372_2769	LM5923_0169	LM5578_0169	LMOSLCC5850_2704	lmo2691	LMOSLCC2482_2709	LMOSLCC2755_2710	LMOSLCC2540_2732	LMOSLCC2378_2699	LMOATCC19117_2700	LMOL312_2656	LMOf2365_2670

## Sheet: GW
GW domain genes
GW domain containing genes as predicted by Augur (HMM evalue<10, score>5). Homologous clusters were created using GECO (amino acid identity >80%, coverage >90%) and paralogs resolved manually according to syntheny. Annotation originates from the first strain with a homologue starting from the left. Gene names were copied to all fragments of a known gene. Homologous genes which did not display an …
		lineage III		lineage II							lineage I
Gene	Annotation	L. m. 4c SLCC2376	L. m. 4a L99	L. m. 3a SLCC7179	L. m. 3c SLCC2479	L. m. 1/2c SLCC2372	L. m. 1/2a 08-5923	L. m. 1/2a 08-5578	L. m. 1/2a SLCC5850	L. m. 1/2a EGD-e	L. m. 7 SLCC2482	L. m. 1/2b SLCC2755	L. m. 3b SLCC2540	L. m. 4e SLCC2378	L. m. 4d ATCC19117	L.m. 4b L312	L. m. 4b F2365
	cell wall surface anchor family protein (GW motif).															LMOL312_0013
	cell wall surface anchor family protein (GW motif).														LMOATCC19117_0013
	cell wall surface anchor family protein (GW motif).															LMOL312_0014
	cell wall surface anchor family protein (GW motif).														LMOATCC19117_0014
	cell wall surface anchor family protein (GW motif).													LMOSLCC2378_0014
	cell wall surface anchor family protein (GW motif).													LMOSLCC2378_0015	LMOATCC19117_0015	LMOL312_0015
	NLP/P60 domain protein.	LMOSLCC2376_0380	lmo4a_0407	LMOSLCC7179_0382	LMOSLCC2479_0396	LMOSLCC2372_0398	LM5923_0427	LM5578_0428	LMOSLCC5850_0397	lmo0394	LMOSLCC2482_0392	LMOSLCC2755_0392	LMOSLCC2540_0406	LMOSLCC2378_0404	LMOATCC19117_0412	LMOL312_0395	LMOf2365_0406
inlB	internalin B.	LMOSLCC2376_0433	lmo4a_0454	LMOSLCC7179_0423	LMOSLCC2479_0437	LMOSLCC2372_0438	LM5923_0467	LM5578_0468	LMOSLCC5850_0437	lmo0434	LMOSLCC2482_0439	LMOSLCC2755_0440	LMOSLCC2540_0454	LMOSLCC2378_0467	LMOATCC19117_0475	LMOL312_0450
aut	N-acetylmuramoyl-L-alanine amidase, putative (GW motif).			LMOSLCC7179_1057	LMOSLCC2479_1089	LMOSLCC2372_1090	LM5923_1113	LM5578_1159	LMOSLCC5850_1082	lmo1076	LMOSLCC2482_1119	LMOSLCC2755_1074	LMOSLCC2540_1072
	N-acetylmuramoyl-L-alanine amidase, family 4 (GW motif).	LMOSLCC2376_1046	lmo4a_1082											LMOSLCC2378_1090	LMOATCC19117_1095	LMOL312_1073	LMOf2365_1093
	N-acetylmuramoyl-L-alanine amidase, family 4 (GW motif).	LMOSLCC2376_1164	lmo4a_1195	LMOSLCC7179_1182	LMOSLCC2479_1212	LMOSLCC2372_1211	LM5923_1241	LM5578_1288	LMOSLCC5850_1204	lmo1215	LMOSLCC2482_1255	LMOSLCC2755_1207	LMOSLCC2540_1194	LMOSLCC2378_1220	LMOATCC19117_1214	LMOL312_1202	LMOf2365_1224
	N-acetylmuramoyl-L-alanine amidase, family 4 (GW motif).	LMOSLCC2376_1165	lmo4a_1196	LMOSLCC7179_1183	LMOSLCC2479_1213	LMOSLCC2372_1212	LM5923_1242	LM5578_1289	LMOSLCC5850_1205	lmo1216	LMOSLCC2482_1256	LMOSLCC2755_1208	LMOSLCC2540_1195	LMOSLCC2378_1221	LMOATCC19117_1215	LMOL312_1203	LMOf2365_1225
	N-acetylmuramoyl-L-alanine amidase, family 3 (GW motif).	LMOSLCC2376_1476	lmo4a_1577	LMOSLCC7179_1494	LMOSLCC2479_1582	LMOSLCC2372_1583	LM5923_1618	LM5578_1666	LMOSLCC5850_1584	lmo1521	LMOSLCC2482_1576	LMOSLCC2755_1528	LMOSLCC2540_1600	LMOSLCC2378_1537	LMOATCC19117_1530	LMOL312_1519	LMOf2365_1540
	cell wall surface anchor family protein (GW, LPXTG motif).										LMOSLCC2482_2007	LMOSLCC2755_2004	LMOSLCC2540_2025	LMOSLCC2378_1967	LMOATCC19117_1962	LMOL312_1954	LMOf2365_1974
	N-acetylmuramoyl-L-alanine amidase, family 4 (GW motif).	LMOSLCC2376_2161	lmo4a_2264	LMOSLCC7179_2181	LMOSLCC2479_2268	LMOSLCC2372_2271	LM5923_2357	LM5578_2406	LMOSLCC5850_2271	lmo2203	LMOSLCC2482_2269	LMOSLCC2755_2271	LMOSLCC2540_2302	LMOSLCC2378_2234	LMOATCC19117_2228	LMOL312_2222	LMOf2365_2236
ami	similar to N-acetylmuramoyl-L-alanine amidase Ami, family 2/autolysin (GW motif), N-terminal part.													LMOSLCC2378_2561		LMOL312_2517
ami	N-acetylmuramoyl-L-alanine amidase, family 2/autolysin (GW motif).														LMOATCC19117_2567		LMOf2365_2530
ami	similar to N-acetylmuramoyl-L-alanine amidase Ami, family 2/autolysin (GW motif), C-terminal part.										LMOSLCC2482_2563
ami	N-acetylmuramoyl-L-alanine amidase, family 2/autolysin (GW motif).			LMOSLCC7179_2470	LMOSLCC2479_2621	LMOSLCC2372_2622	LM5923_2702	LM5578_2753	LMOSLCC5850_2562	lmo2558		LMOSLCC2755_2564	LMOSLCC2540_2591
ami	N-acetylmuramoyl-L-alanine amidase, family 2/autolysin (GW motif).	LMOSLCC2376_2451	lmo4a_2559
	N-acetylmuramoyl-L-alanine amidase, family 4 (GW motif).	LMOSLCC2376_2488	lmo4a_2594	LMOSLCC7179_2561	LMOSLCC2479_2657	LMOSLCC2372_2657	LM5923_0268	LM5578_0268	LMOSLCC5850_2597	lmo2591	LMOSLCC2482_2597	LMOSLCC2755_2598	LMOSLCC2540_2628	LMOSLCC2378_2594	LMOATCC19117_2601	LMOL312_2551	LMOf2365_2564
	cell wall surface anchor family protein (GW motif).	LMOSLCC2376_2608	lmo4a_2776	LMOSLCC7179_2685	LMOSLCC2479_2791	LMOSLCC2372_2792	LM5923_0147	LM5578_0147	LMOSLCC5850_2726	lmo2713	LMOSLCC2482_2735	LMOSLCC2755_2736	LMOSLCC2540_2766	LMOSLCC2378_2722	LMOATCC19117_2724	LMOL312_2680	LMOf2365_2693

## Sheet: LRR
LRR domain genes
LRR domain containing genes as predicted by Augur (HMM evalue<10, score>5). Homologous clusters were created using GECO (amino acid identity >80%, coverage >90%) and paralogs resolved manually according to syntheny. Annotation originates from the first strain with a homologue starting from the left. Gene names were copied to all fragments of a known gene. Homologous genes which did not display an…
		lineage III		lineage II							lineage I
Gene	Annotation	L. m. 4c SLCC2376	L. m. 4a L99	L. m. 3a SLCC7179	L. m. 3c SLCC2479	L. m. 1/2c SLCC2372	L. m. 1/2a 08-5923	L. m. 1/2a 08-5578	L. m. 1/2a SLCC5850	L. m. 1/2a EGD-e	L. m. 7 SLCC2482	L. m. 1/2b SLCC2755	L. m. 3b SLCC2540	L. m. 4e SLCC2378	L. m. 4d ATCC19117	L.m. 4b L312	L. m. 4b F2365
	leucine-rich repeat domain protein (LPXTG motif).			LMOSLCC7179_0165	LMOSLCC2479_0170	LMOSLCC2372_0172	LM5923_2795	LM5578_2846	LMOSLCC5850_0164	lmo0171
inlG	internalin G (LPXTG motif).	LMOSLCC2376_0232		LMOSLCC7179_0253	LMOSLCC2479_0262	LMOSLCC2372_0263	LM5923_0305	LM5578_0306	LMOSLCC5850_0253	lmo0262
inlC2, inlH	internalin C2, H (LPXTG motif).	LMOSLCC2376_0233		LMOSLCC7179_0254	LMOSLCC2479_0263	LMOSLCC2372_0264	LM5923_0306	LM5578_0307	LMOSLCC5850_0254	lmo0263	LMOSLCC2482_0268	LMOSLCC2755_0266	LMOSLCC2540_0274	LMOSLCC2378_0282	LMOATCC19117_0277	LMOL312_0267	LMOf2365_0281
inlD	internalin D (LPXTG motif).	LMOSLCC2376_0234		LMOSLCC7179_0255			LM5923_0307	LM5578_0308	LMOSLCC5850_0255		LMOSLCC2482_0269	LMOSLCC2755_0267	LMOSLCC2540_0275	LMOSLCC2378_0283		LMOL312_0268	LMOf2365_0282
	similar to internalin D protein inlD, N-terminal part.														LMOATCC19117_0278
	similar to internalin D protein inlD, C-terminal part.														LMOATCC19117_0279
inlE	internalin E (LPXTG motif).	LMOSLCC2376_0235		LMOSLCC7179_0256	LMOSLCC2479_0264	LMOSLCC2372_0265	LM5923_0308	LM5578_0309	LMOSLCC5850_0256	lmo0264	LMOSLCC2482_0270	LMOSLCC2755_0268	LMOSLCC2540_0276	LMOSLCC2378_0284	LMOATCC19117_0280	LMOL312_0269	LMOf2365_0283
	leucine-rich repeat domain protein (LPXTG motif).	LMOSLCC2376_0237
	leucine rich repeat domain protein.	LMOSLCC2376_0242	lmo4a_0291								LMOSLCC2482_0276	LMOSLCC2755_0274	LMOSLCC2540_0282	LMOSLCC2378_0290	LMOATCC19117_0286	LMOL312_0275	LMOf2365_0289
hsdM	type I restriction-modification system, M subunit, putative.								LMOSLCC5850_0296
	leucine-rich repeat domain protein (LPXTG motif).	LMOSLCC2376_0303	lmo4a_0346	LMOSLCC7179_0314	LMOSLCC2479_0328	LMOSLCC2372_0329	LM5923_0363	LM5578_0364	LMOSLCC5850_0329	lmo0327	LMOSLCC2482_0332	LMOSLCC2755_0331	LMOSLCC2540_0339	LMOSLCC2378_0344	LMOATCC19117_0346	LMOL312_0325	LMOf2365_0345
	leucine-rich repeat domain protein (LPXTG motif).	LMOSLCC2376_0305	lmo4a_0348	LMOSLCC7179_0316	LMOSLCC2479_0330	LMOSLCC2372_0331	LM5923_0365	LM5578_0366	LMOSLCC5850_0331	lmo0331	LMOSLCC2482_0334	LMOSLCC2755_0333	LMOSLCC2540_0341	LMOSLCC2378_0346	LMOATCC19117_0348	LMOL312_0327	LMOf2365_0347
	leucine-rich repeat domain protein (LPXTG motif).															LMOL312_0328
	leucine-rich repeat domain protein (LPXTG motif).										LMOSLCC2482_0335	LMOSLCC2755_0334
	leucine-rich repeat domain protein (LPXTG motif).												LMOSLCC2540_0342
	leucine-rich repeat domain protein (LPXTG motif).													LMOSLCC2378_0347	LMOATCC19117_0349		LMOf2365_0349
inlI	internalin I (LPXTG motif).	LMOSLCC2376_0306		LMOSLCC7179_0318	LMOSLCC2479_0332	LMOSLCC2372_0333	LM5923_0367	LM5578_0368	LMOSLCC5850_0333	lmo0333	LMOSLCC2482_0336	LMOSLCC2755_0335	LMOSLCC2540_0343	LMOSLCC2378_0348	LMOATCC19117_0350	LMOL312_0329	LMOf2365_0350
	leucine-rich repeat domain protein (LPXTG motif). NOTE: Leucine-rich repeat (LRR) protein.		lmo4a_0349
	leucine-rich repeat domain protein (LPXTG motif).	LMOSLCC2376_0334	lmo4a_0371								LMOSLCC2482_0356	LMOSLCC2755_0355	LMOSLCC2540_0366	LMOSLCC2378_0371	LMOATCC19117_0379	LMOL312_0352	LMOf2365_0374
inlF	internalin F (LPXTG motif).			LMOSLCC7179_0397	LMOSLCC2479_0411	LMOSLCC2372_0413	LM5923_0442	LM5578_0443	LMOSLCC5850_0412	lmo0409
inlF	internalin F (LPXTG motif).										LMOSLCC2482_0417	LMOSLCC2755_0417	LMOSLCC2540_0431	LMOSLCC2378_0429	LMOATCC19117_0437	LMOL312_0420	LMOf2365_0429
	similar to internalin A protein InlA, N-terminal part.				LMOSLCC2479_0435
inlA	internalin A (LPXTG motif).	LMOSLCC2376_0432	lmo4a_0453	LMOSLCC7179_0422		LMOSLCC2372_0437	LM5923_0466	LM5578_0467	LMOSLCC5850_0436	lmo0433	LMOSLCC2482_0438	LMOSLCC2755_0439	LMOSLCC2540_0453	LMOSLCC2378_0466	LMOATCC19117_0474	LMOL312_0449	LMOf2365_0471
inlB	internalin B.	LMOSLCC2376_0433	lmo4a_0454	LMOSLCC7179_0423	LMOSLCC2479_0437	LMOSLCC2372_0438	LM5923_0467	LM5578_0468	LMOSLCC5850_0437	lmo0434	LMOSLCC2482_0439	LMOSLCC2755_0440	LMOSLCC2540_0454	LMOSLCC2378_0467	LMOATCC19117_0475	LMOL312_0450
	leucine-rich repeat domain protein (LPXTG motif).	LMOSLCC2376_0494	lmo4a_0522	LMOSLCC7179_0489	LMOSLCC2479_0521		LM5923_0536	LM5578_0537	LMOSLCC5850_0507	lmo0514	LMOSLCC2482_0510	LMOSLCC2755_0513	LMOSLCC2540_0520	LMOSLCC2378_0539	LMOATCC19117_0543	LMOL312_0518	LMOf2365_0543
	similar to leucine-rich repeat domain protein (LPXTG motif), N-terminal part.					LMOSLCC2372_0522
	leucine-rich repeat domain protein.	LMOSLCC2376_0528		LMOSLCC7179_0525	LMOSLCC2479_0556	LMOSLCC2372_0558	LM5923_0576	LM5578_0577	LMOSLCC5850_0542	lmo0549	LMOSLCC2482_0551	LMOSLCC2755_0554	LMOSLCC2540_0554	LMOSLCC2378_0573	LMOATCC19117_0579	LMOL312_0557	LMOf2365_0578
	leucine-rich repeat domain protein. NOTE: Leucine-rich repeat (LRR) protein.		lmo4a_0564
	leucine-rich repeat domain protein (LPXTG motif).	LMOSLCC2376_0590	lmo4a_0627
	leucine-rich repeat domain protein (LPXTG motif).			LMOSLCC7179_0586	LMOSLCC2479_0617	LMOSLCC2372_0619	LM5923_0637	LM5578_0638	LMOSLCC5850_0604	lmo0610	LMOSLCC2482_0612	LMOSLCC2755_0616	LMOSLCC2540_0615	LMOSLCC2378_0634	LMOATCC19117_0640	LMOL312_0618	LMOf2365_0639
	leucine-rich repeat domain protein (LPXTG motif).	LMOSLCC2376_0711	lmo4a_0748
	leucine-rich repeat domain protein (LPXTG motif).	LMOSLCC2376_0712	lmo4a_0750	LMOSLCC7179_0711	LMOSLCC2479_0741	LMOSLCC2372_0743	LM5923_0767	LM5578_0812	LMOSLCC5850_0735	lmo0732	LMOSLCC2482_0788	LMOSLCC2755_0745	LMOSLCC2540_0744	LMOSLCC2378_0764	LMOATCC19117_0767	LMOL312_0744	LMOf2365_0768
	leucine-rich repeat domain protein (LPXTG motif).											LMOSLCC2755_0789	LMOSLCC2540_0788	LMOSLCC2378_0802	LMOATCC19117_0806	LMOL312_0788	LMOf2365_0805
	leucine-rich repeat domain protein (LPXTG motif).			LMOSLCC7179_0778	LMOSLCC2479_0809	LMOSLCC2372_0811			LMOSLCC5850_0801	lmo0801
	leucine-rich repeat domain protein (LPXTG motif).										LMOSLCC2482_0832
	leucine-rich repeat domain protein (LPXTG motif).	LMOSLCC2376_1087	lmo4a_1119
	leucine-rich repeat domain protein (LPXTG motif).			LMOSLCC7179_1103	LMOSLCC2479_1132	LMOSLCC2372_1131	LM5923_1163	LM5578_1210	LMOSLCC5850_1125	lmo1136	LMOSLCC2482_1175	LMOSLCC2755_1129	LMOSLCC2540_1115	LMOSLCC2378_1140	LMOATCC19117_1136	LMOL312_1124	LMOf2365_1144
	leucine-rich repeat domain protein (LPXTG motif).														LMOATCC19117_1246
	leucine-rich repeat domain protein (LPXTG motif). NOTE: Leucine-rich repeat (LRR) protein.		lmo4a_1293								LMOSLCC2482_1286	LMOSLCC2755_1239		LMOSLCC2378_1252		LMOL312_1234
	leucine-rich repeat domain protein (LPXTG motif).												LMOSLCC2540_1288				LMOf2365_1254
	leucine-rich repeat domain protein (LPXTG motif).	LMOSLCC2376_1240					LM5923_1380	LM5578_1427	LMOSLCC5850_1347
	leucine-rich repeat domain protein (LPXTG motif).	LMOSLCC2376_1241	lmo4a_1344
	leucine-rich repeat domain protein (LPXTG motif).	LMOSLCC2376_1242	lmo4a_1345
	leucine-rich repeat domain protein (LPXTG motif).			LMOSLCC7179_1259	LMOSLCC2479_1349	LMOSLCC2372_1350				lmo1289
	leucine-rich repeat domain protein (LPXTG motif). NOTE: Leucine-rich repeat (LRR) protein.		lmo4a_1343
	leucine-rich repeat domain protein (LPXTG motif).	LMOSLCC2376_1244	lmo4a_1346	LMOSLCC7179_1260	LMOSLCC2479_1350	LMOSLCC2372_1351	LM5923_1381	LM5578_1428	LMOSLCC5850_1348	lmo1290	LMOSLCC2482_1340	LMOSLCC2755_1293	LMOSLCC2540_1341	LMOSLCC2378_1304	LMOATCC19117_1298	LMOL312_1287	LMOf2365_1307
inlC	internalin C.			LMOSLCC7179_1758	LMOSLCC2479_1850	LMOSLCC2372_1852	LM5923_1938	LM5578_1987	LMOSLCC5850_1848	lmo1786	LMOSLCC2482_1847	LMOSLCC2755_1844	LMOSLCC2540_1866	LMOSLCC2378_1807	LMOATCC19117_1801	LMOL312_1793	LMOf2365_1812
	leucine-rich repeat domain protein (LPXTG motif).				LMOSLCC2479_2090	LMOSLCC2372_2093			LMOSLCC5850_2088	lmo2026
	leucine-rich repeat domain protein.				LMOSLCC2479_2091	LMOSLCC2372_2094			LMOSLCC5850_2089	lmo2027
	similar to leucine-rich repeat domain protein, C-terminal part.											LMOSLCC2755_2083
	leucine-rich repeat domain protein (LPXTG motif).												LMOSLCC2540_2112
	leucine-rich repeat domain protein (LPXTG motif).												LMOSLCC2540_2115
	leucine-rich repeat domain protein (LPXTG motif).												LMOSLCC2540_2117
	leucine-rich repeat domain protein (LPXTG motif).												LMOSLCC2540_2119
	leucine-rich repeat domain protein (LPXTG motif).			LMOSLCC7179_2311									LMOSLCC2540_2431		LMOATCC19117_2404		LMOf2365_2370
	similar to leucine-rich repeat domain protein (LPXTG motif), N-terminal part.										LMOSLCC2482_2399
	leucine-rich repeat domain protein (LPXTG motif).								LMOSLCC5850_2399					LMOSLCC2378_2401
	leucine-rich repeat domain protein (LPXTG motif).	LMOSLCC2376_2292			LMOSLCC2479_2458	LMOSLCC2372_2459				lmo2396
	leucine-rich repeat domain protein (LPXTG motif). NOTE: Predicted outer membrane protein.		lmo4a_2401				LM5923_2544					LMOSLCC2755_2402				LMOL312_2357
	leucine-rich repeat domain protein.	LMOSLCC2376_2335	lmo4a_2446								LMOSLCC2482_2446	LMOSLCC2755_2447	LMOSLCC2540_2476	LMOSLCC2378_2446	LMOATCC19117_2452	LMOL312_2403	LMOf2365_2416
	leucine-rich repeat domain protein.	LMOSLCC2376_2337	lmo4a_2448	LMOSLCC7179_2357	LMOSLCC2479_2507	LMOSLCC2372_2507	LM5923_2590	LM5578_2641	LMOSLCC5850_2447	lmo2445	LMOSLCC2482_2448	LMOSLCC2755_2449	LMOSLCC2540_2478	LMOSLCC2378_2448	LMOATCC19117_2454	LMOL312_2405	LMOf2365_2418
	leucine-rich repeat domain protein.	LMOSLCC2376_2362		LMOSLCC7179_2381	LMOSLCC2479_2531	LMOSLCC2372_2532	LM5923_2614	LM5578_2665	LMOSLCC5850_2472	lmo2470	LMOSLCC2482_2473	LMOSLCC2755_2475	LMOSLCC2540_2503	LMOSLCC2378_2473	LMOATCC19117_2479	LMOL312_2430	LMOf2365_2443
	leucine-rich repeat domain protein (LPXTG motif).	LMOSLCC2376_2474	lmo4a_2581
	hypothetical protein.							LM5578_2595
inlJ	internalin J (LPXTG motif).										LMOSLCC2482_2839	LMOSLCC2755_2842	LMOSLCC2540_2871	LMOSLCC2378_2839	LMOATCC19117_2832		LMOf2365_2812
inlJ	internalin J (LPXTG motif).	LMOSLCC2376_2720		LMOSLCC7179_2791	LMOSLCC2479_2900	LMOSLCC2372_2901	LM5923_0036	LM5578_0036	LMOSLCC5850_2831	lmo2821						LMOL312_2786

## Sheet: LPxTG
LPxTG domain genes
LPxTG domain containing genes as predicted by Augur (HMM evalue<10, score>5). Homologous clusters were created using GECO (amino acid identity >80%, coverage >90%) and paralogs resolved manually according to syntheny. Annotation originates from the first strain with a homologue starting from the left. Gene names were copied to all fragments of a known gene. Homologous genes which did not display …
		lineage III		lineage II							lineage I
Gene	Annotation	L. m. 4c SLCC2376	L. m. 4a L99	L. m. 3a SLCC7179	L. m. 3c SLCC2479	L. m. 1/2c SLCC2372	L. m. 1/2a 08-5923	L. m. 1/2a 08-5578	L. m. 1/2a SLCC5850	L. m. 1/2a EGD-e	L. m. 7 SLCC2482	L. m. 1/2b SLCC2755	L. m. 3b SLCC2540	L. m. 4e SLCC2378	L. m. 4d ATCC19117	L.m. 4b L312	L. m. 4b F2365
	PRODUCT: cell wall surface anchor family protein (LPXTG motif).	LMOSLCC2376_0084	lmo4a_0128
	PRODUCT: Ser/Thr protein phosphatase family protein (LPXTG motif).	LMOSLCC2376_0112	lmo4a_0155	LMOSLCC7179_0128	LMOSLCC2479_0129	LMOSLCC2372_0129	LM5923_2837	LM5578_2888	LMOSLCC5850_0126	lmo0130	LMOSLCC2482_0143	LMOSLCC2755_0142	LMOSLCC2540_0138	LMOSLCC2378_0148	LMOATCC19117_0146	LMOL312_0135	LMOf2365_0148
	PRODUCT: cell wall surface anchor family protein (LPXTG motif).			LMOSLCC7179_0153									LMOSLCC2540_0165
	PRODUCT: cell wall surface anchor family protein (LPXTG motif).	LMOSLCC2376_0134	lmo4a_0179						LMOSLCC5850_0152		LMOSLCC2482_0163	LMOSLCC2755_0162		LMOSLCC2378_0175	LMOATCC19117_0172	LMOL312_0161	LMOf2365_0174
	PRODUCT: peptidoglycan binding protein.							LM5578_2858
	PRODUCT: cell wall surface anchor family protein (LPXTG motif).				LMOSLCC2479_0158	LMOSLCC2372_0160	LM5923_2807			lmo0159
	PRODUCT: cell wall surface anchor family protein (LPXTG motif).	LMOSLCC2376_0135	lmo4a_0180	LMOSLCC7179_0154	LMOSLCC2479_0159	LMOSLCC2372_0161	LM5923_2806	LM5578_2857	LMOSLCC5850_0153	lmo0160	LMOSLCC2482_0164	LMOSLCC2755_0163	LMOSLCC2540_0166	LMOSLCC2378_0176	LMOATCC19117_0173	LMOL312_0162	LMOf2365_0175
	PRODUCT: leucine-rich repeat domain protein (LPXTG motif).			LMOSLCC7179_0165	LMOSLCC2479_0170	LMOSLCC2372_0172	LM5923_2795	LM5578_2846	LMOSLCC5850_0164	lmo0171
	PRODUCT: cell wall surface anchor family protein (LPXTG motif).	LMOSLCC2376_0146	lmo4a_0191	LMOSLCC7179_0169	LMOSLCC2479_0174	LMOSLCC2372_0176	LM5923_2792	LM5578_2843	LMOSLCC5850_0168	lmo0175	LMOSLCC2482_0175	LMOSLCC2755_0174	LMOSLCC2540_0177	LMOSLCC2378_0187	LMOATCC19117_0184	LMOL312_0173	LMOf2365_0186
inlG	PRODUCT: internalin G (LPXTG motif).	LMOSLCC2376_0232		LMOSLCC7179_0253	LMOSLCC2479_0262	LMOSLCC2372_0263	LM5923_0305	LM5578_0306	LMOSLCC5850_0253	lmo0262
inlC2, inlH	PRODUCT: internalin C2, H (LPXTG motif).	LMOSLCC2376_0233		LMOSLCC7179_0254	LMOSLCC2479_0263	LMOSLCC2372_0264	LM5923_0306	LM5578_0307	LMOSLCC5850_0254	lmo0263	LMOSLCC2482_0268	LMOSLCC2755_0266	LMOSLCC2540_0274	LMOSLCC2378_0282	LMOATCC19117_0277	LMOL312_0267	LMOf2365_0281
inlD	PRODUCT: internalin D (LPXTG motif).	LMOSLCC2376_0234		LMOSLCC7179_0255			LM5923_0307	LM5578_0308	LMOSLCC5850_0255		LMOSLCC2482_0269	LMOSLCC2755_0267	LMOSLCC2540_0275	LMOSLCC2378_0283		LMOL312_0268	LMOf2365_0282
inlE	PRODUCT: internalin E (LPXTG motif).	LMOSLCC2376_0235		LMOSLCC7179_0256	LMOSLCC2479_0264	LMOSLCC2372_0265	LM5923_0308	LM5578_0309	LMOSLCC5850_0256	lmo0264	LMOSLCC2482_0270	LMOSLCC2755_0268	LMOSLCC2540_0276	LMOSLCC2378_0284	LMOATCC19117_0280	LMOL312_0269	LMOf2365_0283
	PRODUCT: leucine-rich repeat domain protein (LPXTG motif).	LMOSLCC2376_0237
	PRODUCT: similar to internalin D protein inlD, C-terminal part.														LMOATCC19117_0279
	PRODUCT: cell wall surface anchor family protein (LPXTG motif).			LMOSLCC7179_0307	LMOSLCC2479_0321	LMOSLCC2372_0322				lmo0320	LMOSLCC2482_0325	LMOSLCC2755_0324	LMOSLCC2540_0332	LMOSLCC2378_0337	LMOATCC19117_0339	LMOL312_0318	LMOf2365_0338
	PRODUCT: leucine-rich repeat domain protein (LPXTG motif).	LMOSLCC2376_0303	lmo4a_0346	LMOSLCC7179_0314	LMOSLCC2479_0328	LMOSLCC2372_0329	LM5923_0363	LM5578_0364	LMOSLCC5850_0329	lmo0327	LMOSLCC2482_0332	LMOSLCC2755_0331	LMOSLCC2540_0339	LMOSLCC2378_0344	LMOATCC19117_0346	LMOL312_0325	LMOf2365_0345
	PRODUCT: leucine-rich repeat domain protein (LPXTG motif).	LMOSLCC2376_0305	lmo4a_0348	LMOSLCC7179_0316	LMOSLCC2479_0330	LMOSLCC2372_0331	LM5923_0365	LM5578_0366	LMOSLCC5850_0331	lmo0331	LMOSLCC2482_0334	LMOSLCC2755_0333	LMOSLCC2540_0341	LMOSLCC2378_0346	LMOATCC19117_0348	LMOL312_0327	LMOf2365_0347
	PRODUCT: leucine-rich repeat domain protein (LPXTG motif).															LMOL312_0328
	PRODUCT: leucine-rich repeat domain protein (LPXTG motif).										LMOSLCC2482_0335	LMOSLCC2755_0334
	PRODUCT: leucine-rich repeat domain protein (LPXTG motif).												LMOSLCC2540_0342
	PRODUCT: leucine-rich repeat domain protein (LPXTG motif).													LMOSLCC2378_0347	LMOATCC19117_0349		LMOf2365_0349
inlI	PRODUCT: internalin I (LPXTG motif).	LMOSLCC2376_0306		LMOSLCC7179_0318	LMOSLCC2479_0332	LMOSLCC2372_0333	LM5923_0367	LM5578_0368	LMOSLCC5850_0333	lmo0333	LMOSLCC2482_0336	LMOSLCC2755_0335	LMOSLCC2540_0343	LMOSLCC2378_0348	LMOATCC19117_0350	LMOL312_0329	LMOf2365_0350
	PRODUCT: leucine-rich repeat domain protein (LPXTG motif). NOTE: Leucine-rich repeat (LRR) protein.		lmo4a_0349
	PRODUCT: leucine-rich repeat domain protein (LPXTG motif).	LMOSLCC2376_0334	lmo4a_0371								LMOSLCC2482_0356	LMOSLCC2755_0355	LMOSLCC2540_0366	LMOSLCC2378_0371	LMOATCC19117_0379	LMOL312_0352	LMOf2365_0374
	PRODUCT: cell wall surface anchor family protein (LPXTG motif).	LMOSLCC2376_0386
	PRODUCT: cell wall surface anchor family protein (LPXTG motif).										LMOSLCC2482_0399	LMOSLCC2755_0399	LMOSLCC2540_0413	LMOSLCC2378_0411	LMOATCC19117_0419	LMOL312_0402	LMOf2365_0413
inlF	PRODUCT: internalin F (LPXTG motif).			LMOSLCC7179_0397	LMOSLCC2479_0411	LMOSLCC2372_0413	LM5923_0442	LM5578_0443	LMOSLCC5850_0412	lmo0409
inlF	PRODUCT: internalin F (LPXTG motif).										LMOSLCC2482_0417	LMOSLCC2755_0417	LMOSLCC2540_0431	LMOSLCC2378_0429	LMOATCC19117_0437	LMOL312_0420	LMOf2365_0429
	PRODUCT: similar to internalin A protein InlA, C-terminal part.				LMOSLCC2479_0436
inlA	PRODUCT: internalin A (LPXTG motif).	LMOSLCC2376_0432	lmo4a_0453	LMOSLCC7179_0422		LMOSLCC2372_0437	LM5923_0466	LM5578_0467	LMOSLCC5850_0436	lmo0433	LMOSLCC2482_0438	LMOSLCC2755_0439	LMOSLCC2540_0453	LMOSLCC2378_0466	LMOATCC19117_0474	LMOL312_0449	LMOf2365_0471
	PRODUCT: cell wall surface anchor family protein (LPXTG motif).				LMOSLCC2479_0438	LMOSLCC2372_0439				lmo0435
	PRODUCT: cell wall surface anchor family protein (LPXTG motif).		lmo4a_0482		LMOSLCC2479_0470	LMOSLCC2372_0471				lmo0463	LMOSLCC2482_0470	LMOSLCC2755_0473	LMOSLCC2540_0481	LMOSLCC2378_0495	LMOATCC19117_0501	LMOL312_0476	LMOf2365_0498
	PRODUCT: leucine-rich repeat domain protein (LPXTG motif).	LMOSLCC2376_0494	lmo4a_0522	LMOSLCC7179_0489	LMOSLCC2479_0521		LM5923_0536	LM5578_0537	LMOSLCC5850_0507	lmo0514	LMOSLCC2482_0510	LMOSLCC2755_0513	LMOSLCC2540_0520	LMOSLCC2378_0539	LMOATCC19117_0543	LMOL312_0518	LMOf2365_0543
	PRODUCT: similar to leucine-rich repeat domain protein (LPXTG motif), C-terminal part.					LMOSLCC2372_0523
	PRODUCT: cell wall surface anchor family protein (LPXTG motif).	LMOSLCC2376_0529		LMOSLCC7179_0526	LMOSLCC2479_0557	LMOSLCC2372_0559	LM5923_0577	LM5578_0578	LMOSLCC5850_0543	lmo0550	LMOSLCC2482_0552	LMOSLCC2755_0555	LMOSLCC2540_0555	LMOSLCC2378_0574	LMOATCC19117_0580	LMOL312_0558	LMOf2365_0579
	PRODUCT: cell wall surface anchor family protein (LPXTG motif).		lmo4a_0565
	PRODUCT: cell wall surface anchor family protein (LPXTG motif).	LMOSLCC2376_0555	lmo4a_0591	LMOSLCC7179_0552	LMOSLCC2479_0583	LMOSLCC2372_0585	LM5923_0603	LM5578_0604	LMOSLCC5850_0569	lmo0576	LMOSLCC2482_0578	LMOSLCC2755_0582	LMOSLCC2540_0581	LMOSLCC2378_0600	LMOATCC19117_0606	LMOL312_0584	LMOf2365_0605
	PRODUCT: cell wall surface anchor family protein (LPXTG motif).								LMOSLCC5850_0590
	PRODUCT: cell wall surface anchor family protein (LPXTG motif).	LMOSLCC2376_0576	lmo4a_0613
	PRODUCT: leucine-rich repeat domain protein (LPXTG motif).	LMOSLCC2376_0590	lmo4a_0627
	PRODUCT: leucine-rich repeat domain protein (LPXTG motif).			LMOSLCC7179_0586	LMOSLCC2479_0617	LMOSLCC2372_0619	LM5923_0637	LM5578_0638	LMOSLCC5850_0604	lmo0610	LMOSLCC2482_0612	LMOSLCC2755_0616	LMOSLCC2540_0615	LMOSLCC2378_0634	LMOATCC19117_0640	LMOL312_0618	LMOf2365_0639
	PRODUCT: cell wall surface anchor family protein (LPXTG motif).	LMOSLCC2376_0606	lmo4a_0643	LMOSLCC7179_0603	LMOSLCC2479_0634	LMOSLCC2372_0636	LM5923_0654	LM5578_0655	LMOSLCC5850_0621	lmo0627	LMOSLCC2482_0630	LMOSLCC2755_0634	LMOSLCC2540_0633	LMOSLCC2378_0652	LMOATCC19117_0658	LMOL312_0636	LMOf2365_0656
	PRODUCT: cell wall surface anchor family protein (LPXTG motif). NOTE: FOG: PKD repeat.		lmo4a_0674
	PRODUCT: cell wall surface anchor family protein (LPXTG motif).	LMOSLCC2376_0636									LMOSLCC2482_0713	LMOSLCC2755_0670	LMOSLCC2540_0669	LMOSLCC2378_0688	LMOATCC19117_0693	LMOL312_0669	LMOf2365_0693
	PRODUCT: hypothetical protein.										LMOSLCC2482_0714	LMOSLCC2755_0671	LMOSLCC2540_0670	LMOSLCC2378_0689	LMOATCC19117_0694	LMOL312_0670	LMOf2365_0693
	PRODUCT: cell wall surface anchor family protein (LPXTG motif).										LMOSLCC2482_0715	LMOSLCC2755_0672	LMOSLCC2540_0671	LMOSLCC2378_0690	LMOATCC19117_0695	LMOL312_0671	LMOf2365_0694
	PRODUCT: cell wall surface anchor family protein (LPXTG motif).	LMOSLCC2376_0704	lmo4a_0742	LMOSLCC7179_0705	LMOSLCC2479_0735	LMOSLCC2372_0737	LM5923_0759	LM5578_0804	LMOSLCC5850_0727	lmo0725	LMOSLCC2482_0781	LMOSLCC2755_0738	LMOSLCC2540_0737	LMOSLCC2378_0757	LMOATCC19117_0761	LMOL312_0737	LMOf2365_0761
	PRODUCT: leucine-rich repeat domain protein (LPXTG motif).	LMOSLCC2376_0711	lmo4a_0748
	PRODUCT: leucine-rich repeat domain protein (LPXTG motif).	LMOSLCC2376_0712	lmo4a_0750	LMOSLCC7179_0711	LMOSLCC2479_0741	LMOSLCC2372_0743	LM5923_0767	LM5578_0812	LMOSLCC5850_0735	lmo0732	LMOSLCC2482_0788	LMOSLCC2755_0745	LMOSLCC2540_0744	LMOSLCC2378_0764	LMOATCC19117_0767	LMOL312_0744	LMOf2365_0768
	PRODUCT: leucine-rich repeat domain protein (LPXTG motif).											LMOSLCC2755_0789	LMOSLCC2540_0788	LMOSLCC2378_0802	LMOATCC19117_0806	LMOL312_0788	LMOf2365_0805
	PRODUCT: cell wall surface anchor family protein (LPXTG motif). NOTE: Aspartyl/asparaginyl-tRNA synthetases.		lmo4a_0821
	PRODUCT: cell wall surface anchor family protein (LPXTG motif).	LMOSLCC2376_0802	lmo4a_0846
	PRODUCT: leucine-rich repeat domain protein (LPXTG motif).										LMOSLCC2482_0832
	PRODUCT: cell wall surface anchor family protein (LPXTG motif).			LMOSLCC7179_0811	LMOSLCC2479_0843	LMOSLCC2372_0845	LM5923_0869	LM5578_0914	LMOSLCC5850_0833	lmo0835	LMOSLCC2482_0876	LMOSLCC2755_0833	LMOSLCC2540_0832	LMOSLCC2378_0849	LMOATCC19117_0853	LMOL312_0835	LMOf2365_0852
	PRODUCT: cell wall surface anchor family protein (LPXTG motif).			LMOSLCC7179_0818	LMOSLCC2479_0850	LMOSLCC2372_0852	LM5923_0875	LM5578_0921	LMOSLCC5850_0840	lmo0842	LMOSLCC2482_0883	LMOSLCC2755_0840	LMOSLCC2540_0839	LMOSLCC2378_0856	LMOATCC19117_0860	LMOL312_0842	LMOf2365_0859
	PRODUCT: similar to LysM domain protein (LPXTG motif), C-terminal part.								LMOSLCC5850_0881
	PRODUCT: LysM domain protein (LPXTG motif).	LMOSLCC2376_0849	lmo4a_0894	LMOSLCC7179_0858	LMOSLCC2479_0890	LMOSLCC2372_0892	LM5923_0914	LM5578_0960		lmo0880	LMOSLCC2482_0922	LMOSLCC2755_0879	LMOSLCC2540_0878	LMOSLCC2378_0895	LMOATCC19117_0899	LMOL312_0880	LMOf2365_0899
	PRODUCT: leucine-rich repeat domain protein (LPXTG motif).	LMOSLCC2376_1087	lmo4a_1119
	similar to fibrinogen-binding protein (LPXTG motif).									lmo1115
	PRODUCT: leucine-rich repeat domain protein (LPXTG motif).			LMOSLCC7179_1103	LMOSLCC2479_1132	LMOSLCC2372_1131	LM5923_1163	LM5578_1210	LMOSLCC5850_1125	lmo1136	LMOSLCC2482_1175	LMOSLCC2755_1129	LMOSLCC2540_1115	LMOSLCC2378_1140	LMOATCC19117_1136	LMOL312_1124	LMOf2365_1144
	PRODUCT: leucine-rich repeat domain protein (LPXTG motif).														LMOATCC19117_1246
	PRODUCT: leucine-rich repeat domain protein (LPXTG motif). NOTE: Leucine-rich repeat (LRR) protein.		lmo4a_1293								LMOSLCC2482_1286	LMOSLCC2755_1239		LMOSLCC2378_1252		LMOL312_1234
	PRODUCT: leucine-rich repeat domain protein (LPXTG motif).												LMOSLCC2540_1288				LMOf2365_1254
	PRODUCT: cell wall surface anchor family protein (LPXTG motif). NOTE: Predicted outer membrane protein.		lmo4a_1287
	PRODUCT: leucine-rich repeat domain protein (LPXTG motif).	LMOSLCC2376_1241	lmo4a_1344
	PRODUCT: leucine-rich repeat domain protein (LPXTG motif).	LMOSLCC2376_1242	lmo4a_1345
	PRODUCT: leucine-rich repeat domain protein (LPXTG motif).			LMOSLCC7179_1259	LMOSLCC2479_1349	LMOSLCC2372_1350				lmo1289
	PRODUCT: leucine-rich repeat domain protein (LPXTG motif). NOTE: Leucine-rich repeat (LRR) protein.		lmo4a_1343
	PRODUCT: leucine-rich repeat domain protein (LPXTG motif).	LMOSLCC2376_1240					LM5923_1380	LM5578_1427	LMOSLCC5850_1347
	PRODUCT: leucine-rich repeat domain protein (LPXTG motif).	LMOSLCC2376_1244	lmo4a_1346	LMOSLCC7179_1260	LMOSLCC2479_1350	LMOSLCC2372_1351	LM5923_1381	LM5578_1428	LMOSLCC5850_1348	lmo1290	LMOSLCC2482_1340	LMOSLCC2755_1293	LMOSLCC2540_1341	LMOSLCC2378_1304	LMOATCC19117_1298	LMOL312_1287	LMOf2365_1307
	PRODUCT: cell wall surface anchor family protein (LPXTG motif).												LMOSLCC2540_1478
	PRODUCT: cell wall surface anchor family protein (LPXTG motif).	LMOSLCC2376_1369	lmo4a_1471	LMOSLCC7179_1385	LMOSLCC2479_1473	LMOSLCC2372_1474	LM5923_1506	LM5578_1554	LMOSLCC5850_1472	lmo1413	LMOSLCC2482_1468	LMOSLCC2755_1418	LMOSLCC2540_1491	LMOSLCC2378_1429	LMOATCC19117_1422	LMOL312_1411	LMOf2365_1432
	PRODUCT: cell wall surface anchor family protein (LPXTG motif).			LMOSLCC7179_1639	LMOSLCC2479_1729	LMOSLCC2372_1731	LM5923_1765	LM5578_1813	LMOSLCC5850_1729	lmo1666	LMOSLCC2482_1729	LMOSLCC2755_1678	LMOSLCC2540_1749	LMOSLCC2378_1687	LMOATCC19117_1681	LMOL312_1673	LMOf2365_1690
	PRODUCT: cell wall surface anchor family protein (LPXTG motif).	LMOSLCC2376_1760	lmo4a_1856	LMOSLCC7179_1771	LMOSLCC2479_1863	LMOSLCC2372_1865	LM5923_1952	LM5578_2001	LMOSLCC5850_1861	lmo1799	LMOSLCC2482_1861		LMOSLCC2540_1880	LMOSLCC2378_1821	LMOATCC19117_1815	LMOL312_1807
	PRODUCT: similar to cell wall surface anchor family protein (LPXTG motif), C-terminal part.											LMOSLCC2755_1858
	PRODUCT: cell wall surface anchor family protein (GW, LPXTG motif).										LMOSLCC2482_2007	LMOSLCC2755_2004	LMOSLCC2540_2025	LMOSLCC2378_1967	LMOATCC19117_1962	LMOL312_1954	LMOf2365_1974
	PRODUCT: cell wall surface anchor family protein (LPXTG motif).											LMOSLCC2755_2080	LMOSLCC2540_2101	LMOSLCC2378_2043	LMOATCC19117_2039	LMOL312_2030	LMOf2365_2052
	PRODUCT: leucine-rich repeat domain protein (LPXTG motif).				LMOSLCC2479_2090	LMOSLCC2372_2093			LMOSLCC5850_2088	lmo2026
	PRODUCT: leucine-rich repeat domain protein (LPXTG motif).												LMOSLCC2540_2112
	PRODUCT: leucine-rich repeat domain protein (LPXTG motif).												LMOSLCC2540_2115
	PRODUCT: leucine-rich repeat domain protein (LPXTG motif).												LMOSLCC2540_2117
	PRODUCT: leucine-rich repeat domain protein (LPXTG motif).												LMOSLCC2540_2119
	PRODUCT: cell wall surface anchor family protein (LPXTG motif).	LMOSLCC2376_2040	lmo4a_2143	LMOSLCC7179_2058	LMOSLCC2479_2149	LMOSLCC2372_2152	LM5923_2238	LM5578_2287	LMOSLCC5850_2147	lmo2085		LMOSLCC2755_2148	LMOSLCC2540_2180	LMOSLCC2378_2111	LMOATCC19117_2106	LMOL312_2099	LMOf2365_2117
	PRODUCT: cell wall surface anchor family protein (LPXTG motif).	LMOSLCC2376_2134
	PRODUCT: similar to cell wall surface anchor family protein (LPXTG motif), C-terminal part.										LMOSLCC2482_2144
	PRODUCT: cell wall surface anchor family protein (LPXTG motif).													LMOSLCC2378_2208	LMOATCC19117_2202		LMOf2365_2210
	PRODUCT: cell wall surface anchor family protein (LPXTG motif). NOTE: Predicted outer membrane protein.		lmo4a_2238
	PRODUCT: cell wall surface anchor family protein (LPXTG motif).										LMOSLCC2482_2242	LMOSLCC2755_2245	LMOSLCC2540_2276			LMOL312_2196
	PRODUCT: cell wall surface anchor family protein (LPXTG motif).	LMOSLCC2376_2135	lmo4a_2239	LMOSLCC7179_2156	LMOSLCC2479_2243	LMOSLCC2372_2246	LM5923_2332	LM5578_2381	LMOSLCC5850_2246	lmo2178		LMOSLCC2755_2246	LMOSLCC2540_2277	LMOSLCC2378_2209	LMOATCC19117_2203	LMOL312_2197	LMOf2365_2211
	PRODUCT: similar to cell wall surface anchor family protein (LPXTG motif), C-terminal part.										LMOSLCC2482_2243
	PRODUCT: cell wall surface anchor family protein (LPXTG motif).	LMOSLCC2376_2136	lmo4a_2240	LMOSLCC7179_2157	LMOSLCC2479_2244	LMOSLCC2372_2247	LM5923_2333	LM5578_2382	LMOSLCC5850_2247	lmo2179	LMOSLCC2482_2245	LMOSLCC2755_2247	LMOSLCC2540_2278	LMOSLCC2378_2210	LMOATCC19117_2204	LMOL312_2198	LMOf2365_2212
	PRODUCT: cell wall surface anchor family protein (LPXTG motif).													LMOSLCC2378_2289	LMOATCC19117_2284
	PRODUCT: leucine-rich repeat domain protein (LPXTG motif).			LMOSLCC7179_2311									LMOSLCC2540_2431		LMOATCC19117_2404		LMOf2365_2370
	PRODUCT: leucine-rich repeat domain protein (LPXTG motif).								LMOSLCC5850_2399					LMOSLCC2378_2401
	PRODUCT: similar to leucine-rich repeat domain protein (LPXTG motif), C-terminal part.										LMOSLCC2482_2400
	PRODUCT: leucine-rich repeat domain protein (LPXTG motif).	LMOSLCC2376_2292			LMOSLCC2479_2458	LMOSLCC2372_2459				lmo2396
	PRODUCT: similar to leucine-rich repeat domain protein (LPXTG motif), C-terminal part.														LMOATCC19117_2405
	PRODUCT: leucine-rich repeat domain protein (LPXTG motif). NOTE: Predicted outer membrane protein.		lmo4a_2401				LM5923_2544					LMOSLCC2755_2402				LMOL312_2357
	PRODUCT: collagen adhesion protein (LPXTG motif).	LMOSLCC2376_2470		LMOSLCC7179_2488	LMOSLCC2479_2640	LMOSLCC2372_2640	LM5923_2721	LM5578_2772	LMOSLCC5850_2580	lmo2576
	PRODUCT: leucine-rich repeat domain protein (LPXTG motif).	LMOSLCC2376_2474	lmo4a_2581
	PRODUCT: similar to cell wall surface anchor family protein (LPXTG motif), C-terminal part.	LMOSLCC2376_2475
	PRODUCT: cell wall surface anchor family protein (LPXTG motif). NOTE: Leucine-rich repeat (LRR) protein.		lmo4a_2582
	PRODUCT: hypothetical protein.							LM5578_2595
	PRODUCT: cell wall surface anchor family protein.										LMOSLCC2482_2677	LMOSLCC2755_2678	LMOSLCC2540_2699	LMOSLCC2378_2667	LMOATCC19117_2668	LMOL312_2624	LMOf2365_2638
	PRODUCT: cell wall surface anchor family protein (LPXTG motif).										LMOSLCC2482_2719	LMOSLCC2755_2720	LMOSLCC2540_2750
	PRODUCT: cell wall surface anchor family protein (LPXTG motif).	LMOSLCC2376_2609	lmo4a_2777	LMOSLCC7179_2686	LMOSLCC2479_2792	LMOSLCC2372_2793	LM5923_0146	LM5578_0146	LMOSLCC5850_2727	lmo2714	LMOSLCC2482_2736	LMOSLCC2755_2737	LMOSLCC2540_2767	LMOSLCC2378_2723	LMOATCC19117_2725	LMOL312_2681	LMOf2365_2694
inlJ	PRODUCT: internalin J (LPXTG motif).										LMOSLCC2482_2839	LMOSLCC2755_2842	LMOSLCC2540_2871	LMOSLCC2378_2839	LMOATCC19117_2832		LMOf2365_2812
inlJ	PRODUCT: internalin J (LPXTG motif).	LMOSLCC2376_2720		LMOSLCC7179_2791	LMOSLCC2479_2900	LMOSLCC2372_2901	LM5923_0036	LM5578_0036	LMOSLCC5850_2831	lmo2821						LMOL312_2786

## Sheet: Lipobox
Lipobox domain genes
Lipobox domain containing genes as predicted by Augur (HMM evalue<10, score>5). Homologous clusters were created using GECO (amino acid identity >80%, coverage >90%) and paralogs resolved manually according to syntheny. Annotation originates from the first strain with a homologue starting from the left. Gene names were copied to all fragments of a known gene. Homologous genes which did not displa…
		lineage III		lineage II							lineage I
Gene	Annotation	L. m. 4c SLCC2376	L. m. 4a L99	L. m. 3a SLCC7179	L. m. 3c SLCC2479	L. m. 1/2c SLCC2372	L. m. 1/2a 08-5923	L. m. 1/2a 08-5578	L. m. 1/2a SLCC5850	L. m. 1/2a EGD-e	L. m. 7 SLCC2482	L. m. 1/2b SLCC2755	L. m. 3b SLCC2540	L. m. 4e SLCC2378	L. m. 4d ATCC19117	L.m. 4b L312	L. m. 4b F2365
	lipoprotein, putative.	LMOSLCC2376_0044	lmo4a_0040	LMOSLCC7179_0053	LMOSLCC2479_0047	LMOSLCC2372_0047	LM5923_2918	LM5578_2969	LMOSLCC5850_0047	lmo0047	LMOSLCC2482_0052	LMOSLCC2755_0052	LMOSLCC2540_0053	LMOSLCC2378_0056	LMOATCC19117_0055	LMOL312_0055	LMOf2365_0056
	lipoprotein, putative.	LMOSLCC2376_0055	lmo4a_0051	LMOSLCC7179_0063	LMOSLCC2479_0058	LMOSLCC2372_0058	LM5923_2907	LM5578_2958	LMOSLCC5850_0058	lmo0057	LMOSLCC2482_0064	LMOSLCC2755_0064	LMOSLCC2540_0065	LMOSLCC2378_0069	LMOATCC19117_0067	LMOL312_0067	LMOf2365_0068
	putative secreted lipoprotein.						LM5923_2898	LM5578_2949
	hypothetical protein.						LM5923_2895	LM5578_2946
	hypothetical protein.						LM5923_2889	LM5578_2940
	lipoprotein, putative.		lmo4a_0056
	lipoprotein, putative.		lmo4a_0058
	secreted protein, putative.	LMOSLCC2376_0063
	lipoprotein, putative.		lmo4a_0065
	secreted protein, putative.								LMOSLCC5850_0066
	secreted protein, putative.			LMOSLCC7179_0072
	secreted protein, putative.										LMOSLCC2482_0077	LMOSLCC2755_0076			LMOATCC19117_0075	LMOL312_0075
	secreted protein, putative.														LMOATCC19117_0081
	secreted protein, putative.			LMOSLCC7179_0075			LM5923_2890	LM5578_2941	LMOSLCC5850_0071		LMOSLCC2482_0082	LMOSLCC2755_0081				LMOL312_0080
	oligopeptide ABC transporter, oligopeptide-binding protein.	LMOSLCC2376_0117	lmo4a_0160	LMOSLCC7179_0133	LMOSLCC2479_0134	LMOSLCC2372_0135	LM5923_2832	LM5578_2883	LMOSLCC5850_0131	lmo0135	LMOSLCC2482_0148	LMOSLCC2755_0147	LMOSLCC2540_0143	LMOSLCC2378_0153	LMOATCC19117_0151	LMOL312_0140	LMOf2365_0153
	bacterial extracellular solute-binding protein, family 5.	LMOSLCC2376_0127	lmo4a_0172	LMOSLCC7179_0146	LMOSLCC2479_0151	LMOSLCC2372_0153	LM5923_2814	LM5578_2865	LMOSLCC5850_0145	lmo0152	LMOSLCC2482_0155	LMOSLCC2755_0154	LMOSLCC2540_0157	LMOSLCC2378_0167	LMOATCC19117_0164	LMOL312_0153	LMOf2365_0167
	zinc ABC transporter, zinc-binding protein, lipoprotein.	LMOSLCC2376_0128	lmo4a_0173	LMOSLCC7179_0147	LMOSLCC2479_0152	LMOSLCC2372_0154	LM5923_2813	LM5578_2864	LMOSLCC5850_0146	lmo0153	LMOSLCC2482_0157	LMOSLCC2755_0156	LMOSLCC2540_0159	LMOSLCC2378_0169	LMOATCC19117_0166	LMOL312_0155	LMOf2365_0168
	sugar ABC transporter, sugar-binding protein.	LMOSLCC2376_0152	lmo4a_0197	LMOSLCC7179_0175	LMOSLCC2479_0181	LMOSLCC2372_0182	LM5923_2786	LM5578_2837	LMOSLCC5850_0175	lmo0181	LMOSLCC2482_0181	LMOSLCC2755_0180	LMOSLCC2540_0183	LMOSLCC2378_0193	LMOATCC19117_0190	LMOL312_0179	LMOf2365_0192
vclZ	lipoprotein, putative.	LMOSLCC2376_0177	lmo4a_0223	LMOSLCC7179_0201	LMOSLCC2479_0207	LMOSLCC2372_0208	LM5923_2760	LM5578_2811	LMOSLCC5850_0201	lmo0207	LMOSLCC2482_0207	LMOSLCC2755_0205	LMOSLCC2540_0210	LMOSLCC2378_0219	LMOATCC19117_0214	LMOL312_0204	LMOf2365_0218
	lipoprotein, putative.	LMOSLCC2376_0224	lmo4a_0271		LMOSLCC2479_0255	LMOSLCC2372_0256				lmo0255
	sugar ABC transporter, sugar-binding protein. NOTE: Maltose-binding periplasmic proteins/domains.		lmo4a_0277				LM5923_0296	LM5578_0297			LMOSLCC2482_0254	LMOSLCC2755_0252	LMOSLCC2540_0260	LMOSLCC2378_0267	LMOATCC19117_0262	LMOL312_0252	LMOf2365_0267
	ABC transporter, substrate-binding protein.	LMOSLCC2376_0263	lmo4a_0310	LMOSLCC7179_0278	LMOSLCC2479_0286	LMOSLCC2372_0287	LM5923_0330	LM5578_0331	LMOSLCC5850_0283	lmo0285	LMOSLCC2482_0293	LMOSLCC2755_0292	LMOSLCC2540_0299	LMOSLCC2378_0307	LMOATCC19117_0303	LMOL312_0292	LMOf2365_0305
	lipoprotein, putative.				LMOSLCC2479_0304	LMOSLCC2372_0305	LM5923_0348	LM5578_0349	LMOSLCC5850_0309	lmo0303	LMOSLCC2482_0315	LMOSLCC2755_0314		LMOSLCC2378_0328	LMOATCC19117_0328	LMOL312_0310	LMOf2365_0329
	lipoprotein, putative.		lmo4a_0325
	lipoprotein, putative.		lmo4a_0326
	lipoprotein, putative.	LMOSLCC2376_0300	lmo4a_0343	LMOSLCC7179_0311	LMOSLCC2479_0325	LMOSLCC2372_0326	LM5923_0360	LM5578_0361	LMOSLCC5850_0326	lmo0324	LMOSLCC2482_0329	LMOSLCC2755_0328	LMOSLCC2540_0336	LMOSLCC2378_0341	LMOATCC19117_0343	LMOL312_0322	LMOf2365_0342
frdC	fumarate reductase, flavoprotein subunit.	LMOSLCC2376_0336	lmo4a_0373	LMOSLCC7179_0341	LMOSLCC2479_0355	LMOSLCC2372_0356	LM5923_0389	LM5578_0390	LMOSLCC5850_0357	lmo0355	LMOSLCC2482_0358	LMOSLCC2755_0357	LMOSLCC2540_0368	LMOSLCC2378_0373	LMOATCC19117_0381	LMOL312_0354	LMOf2365_0376
	lipoprotein, putative.	LMOSLCC2376_0348		LMOSLCC7179_0353	LMOSLCC2479_0366	LMOSLCC2372_0368	LM5923_0399	LM5578_0400	LMOSLCC5850_0368	lmo0366			LMOSLCC2540_0380			LMOL312_0366
	lipoprotein, putative.	LMOSLCC2376_0489	lmo4a_0517
	lipoprotein, putative.			LMOSLCC7179_0483	LMOSLCC2479_0517	LMOSLCC2372_0518	LM5923_0532	LM5578_0533	LMOSLCC5850_0503	lmo0510	LMOSLCC2482_0506	LMOSLCC2755_0509	LMOSLCC2540_0516	LMOSLCC2378_0535	LMOATCC19117_0539	LMOL312_0514	LMOf2365_0539
	phosphoglycerate mutase family protein.	LMOSLCC2376_0497	lmo4a_0525	LMOSLCC7179_0492	LMOSLCC2479_0524	LMOSLCC2372_0526	LM5923_0539	LM5578_0540	LMOSLCC5850_0510	lmo0517	LMOSLCC2482_0513	LMOSLCC2755_0516	LMOSLCC2540_0523	LMOSLCC2378_0542	LMOATCC19117_0548	LMOL312_0521	LMOf2365_0546
	ABC transporter, substrate-binding protein.	LMOSLCC2376_0520	lmo4a_0556	LMOSLCC7179_0516	LMOSLCC2479_0548	LMOSLCC2372_0550	LM5923_0568	LM5578_0569	LMOSLCC5850_0534	lmo0541	LMOSLCC2482_0543	LMOSLCC2755_0546	LMOSLCC2540_0546	LMOSLCC2378_0565	LMOATCC19117_0571	LMOL312_0549	LMOf2365_0570
	cell wall surface anchor family protein (LPXTG motif).	LMOSLCC2376_0555	lmo4a_0591	LMOSLCC7179_0552	LMOSLCC2479_0583	LMOSLCC2372_0585	LM5923_0603	LM5578_0604	LMOSLCC5850_0569	lmo0576	LMOSLCC2482_0578	LMOSLCC2755_0582	LMOSLCC2540_0581	LMOSLCC2378_0600	LMOATCC19117_0606	LMOL312_0584	LMOf2365_0605
	lipoprotein, putative.	LMOSLCC2376_0565	lmo4a_0601	LMOSLCC7179_0562	LMOSLCC2479_0593	LMOSLCC2372_0595	LM5923_0613	LM5578_0614	LMOSLCC5850_0579	lmo0586	LMOSLCC2482_0588	LMOSLCC2755_0592	LMOSLCC2540_0591	LMOSLCC2378_0610	LMOATCC19117_0616	LMOL312_0594	LMOf2365_0615
	lipoprotein, putative.	LMOSLCC2376_0596	lmo4a_0633	LMOSLCC7179_0593	LMOSLCC2479_0624	LMOSLCC2372_0626	LM5923_0644	LM5578_0645	LMOSLCC5850_0611	lmo0617	LMOSLCC2482_0619	LMOSLCC2755_0623	LMOSLCC2540_0622	LMOSLCC2378_0641	LMOATCC19117_0647	LMOL312_0625	LMOf2365_0646
	hypothetical protein.							LM5578_0667			LMOSLCC2482_0644
	hypothetical protein.						LM5923_0666	LM5578_0711	LMOSLCC5850_0634		LMOSLCC2482_0690	LMOSLCC2755_0647	LMOSLCC2540_0646
	sugar ABC transporter periplasmic binding protein, putative.	LMOSLCC2376_0735		LMOSLCC7179_0745	LMOSLCC2479_0776	LMOSLCC2372_0778	LM5923_0803	LM5578_0848	LMOSLCC5850_0768	lmo0768	LMOSLCC2482_0812	LMOSLCC2755_0769	LMOSLCC2540_0768			LMOL312_0768
	lipoprotein, putative.	LMOSLCC2376_0759	lmo4a_0798	LMOSLCC7179_0768	LMOSLCC2479_0799	LMOSLCC2372_0801	LM5923_0826	LM5578_0871	LMOSLCC5850_0791	lmo0791	LMOSLCC2482_0835	LMOSLCC2755_0792	LMOSLCC2540_0791	LMOSLCC2378_0805	LMOATCC19117_0809	LMOL312_0791	LMOf2365_0808
	lipoprotein, putative.	LMOSLCC2376_0788	lmo4a_0833	LMOSLCC7179_0798	LMOSLCC2479_0829	LMOSLCC2372_0831	LM5923_0855	LM5578_0900	LMOSLCC5850_0821	lmo0821	LMOSLCC2482_0864	LMOSLCC2755_0821	LMOSLCC2540_0820	LMOSLCC2378_0837	LMOATCC19117_0841	LMOL312_0823	LMOf2365_0840
	sugar ABC transporter, sugar-binding protein.	LMOSLCC2376_0827	lmo4a_0870	LMOSLCC7179_0836	LMOSLCC2479_0868	LMOSLCC2372_0870	LM5923_0892	LM5578_0938	LMOSLCC5850_0858	lmo0859	LMOSLCC2482_0900	LMOSLCC2755_0857	LMOSLCC2540_0856	LMOSLCC2378_0873	LMOATCC19117_0877	LMOL312_0859	LMOf2365_0876
	secreted protein, putative.	LMOSLCC2376_0900
	lipoprotein, leucine-rich repeat domain, putative.	LMOSLCC2376_0915	lmo4a_0960	LMOSLCC7179_0925	LMOSLCC2479_0957	LMOSLCC2372_0958	LM5923_0980	LM5578_1026	LMOSLCC5850_0948	lmo0945	LMOSLCC2482_0990	LMOSLCC2755_0946	LMOSLCC2540_0944	LMOSLCC2378_0961	LMOATCC19117_0966	LMOL312_0945	LMOf2365_0965
gbuC	glycine betaine/L-proline ABC transporter, glycine betaine/L-proline-binding protein.	LMOSLCC2376_0989	lmo4a_1032	LMOSLCC7179_0997	LMOSLCC2479_1029	LMOSLCC2372_1030	LM5923_1052	LM5578_1098	LMOSLCC5850_1022	lmo1016	LMOSLCC2482_1063	LMOSLCC2755_1018	LMOSLCC2540_1016	LMOSLCC2378_1034	LMOATCC19117_1038	LMOL312_1017	LMOf2365_1037
modA	molybdenum ABC transporter, molybdenum-binding protein.	LMOSLCC2376_1014	lmo4a_1050	LMOSLCC7179_1022	LMOSLCC2479_1054	LMOSLCC2372_1055	LM5923_1078	LM5578_1124	LMOSLCC5850_1047	lmo1041	LMOSLCC2482_1088	LMOSLCC2755_1043	LMOSLCC2540_1041	LMOSLCC2378_1059	LMOATCC19117_1063	LMOL312_1042	LMOf2365_1062
	secreted protein, putative.	LMOSLCC2376_1037	lmo4a_1073											LMOSLCC2378_1082	LMOATCC19117_1086	LMOL312_1065	LMOf2365_1085
	secreted protein, putative.			LMOSLCC7179_1049	LMOSLCC2479_1081	LMOSLCC2372_1082	LM5923_1105	LM5578_1151	LMOSLCC5850_1074	lmo1068	LMOSLCC2482_1111	LMOSLCC2755_1066	LMOSLCC2540_1064
	ABC transporter, substrate-binding protein.	LMOSLCC2376_1042	lmo4a_1078	LMOSLCC7179_1054	LMOSLCC2479_1086	LMOSLCC2372_1087	LM5923_1110	LM5578_1156	LMOSLCC5850_1079	lmo1073	LMOSLCC2482_1116	LMOSLCC2755_1071	LMOSLCC2540_1069	LMOSLCC2378_1087	LMOATCC19117_1092	LMOL312_1070	LMOf2365_1090
	secreted protein, putative.		lmo4a_1222						LMOSLCC5850_1233
	secreted protein, putative.					LMOSLCC2372_1239
	secreted protein, putative.					LMOSLCC2372_1240
	secreted protein, putative.	LMOSLCC2376_1746	lmo4a_1843	LMOSLCC7179_1234	LMOSLCC2479_1324	LMOSLCC2372_1325	LM5923_1355	LM5578_1402	LMOSLCC5850_1322	lmo1264	LMOSLCC2482_1312	LMOSLCC2755_1266	LMOSLCC2540_1315	LMOSLCC2378_1279	LMOATCC19117_1273	LMOL312_1261	LMOf2365_1281
	lipoprotein, putative.	LMOSLCC2376_1745	lmo4a_1842	LMOSLCC7179_1235	LMOSLCC2479_1325	LMOSLCC2372_1326	LM5923_1356	LM5578_1403	LMOSLCC5850_1323	lmo1265	LMOSLCC2482_1313	LMOSLCC2755_1267	LMOSLCC2540_1316	LMOSLCC2378_1280	LMOATCC19117_1274	LMOL312_1262	LMOf2365_1282
	lipoprotein, putative.	LMOSLCC2376_1294	lmo4a_1396	LMOSLCC7179_1310	LMOSLCC2479_1400	LMOSLCC2372_1401	LM5923_1432	LM5578_1479	LMOSLCC5850_1399	lmo1340	LMOSLCC2482_1392	LMOSLCC2755_1342	LMOSLCC2540_1390	LMOSLCC2378_1353	LMOATCC19117_1347	LMOL312_1336	LMOf2365_1357
oxaA2	inner membrane protein oxaA2 precursor.	LMOSLCC2376_1334	lmo4a_1436	LMOSLCC7179_1351	LMOSLCC2479_1440	LMOSLCC2372_1441	LM5923_1472	LM5578_1520	LMOSLCC5850_1439	lmo1379	LMOSLCC2482_1432	LMOSLCC2755_1382	LMOSLCC2540_1430	LMOSLCC2378_1394	LMOATCC19117_1387	LMOL312_1376	LMOf2365_1398
tcsA	CD4+ T-cell-stimulating antigen precursor.	LMOSLCC2376_1343	lmo4a_1445	LMOSLCC7179_1360	LMOSLCC2479_1448	LMOSLCC2372_1449	LM5923_1481	LM5578_1529	LMOSLCC5850_1447	lmo1388	LMOSLCC2482_1442	LMOSLCC2755_1392	LMOSLCC2540_1440	LMOSLCC2378_1404	LMOATCC19117_1397	LMOL312_1386	LMOf2365_1407
	secreted protein, putative.												LMOSLCC2540_1469
opuCC	glycine betaine/L-proline ABC transporter, glycine betaine/L-proline-binding protein.	LMOSLCC2376_1382	lmo4a_1484	LMOSLCC7179_1398	LMOSLCC2479_1486	LMOSLCC2372_1487	LM5923_1519	LM5578_1567	LMOSLCC5850_1485	lmo1426	LMOSLCC2482_1481	LMOSLCC2755_1431	LMOSLCC2540_1505	LMOSLCC2378_1442	LMOATCC19117_1435	LMOL312_1424	LMOf2365_1445
prsA-1	protein export protein (post-translocation molecular chaperone).	LMOSLCC2376_1400	lmo4a_1501	LMOSLCC7179_1416	LMOSLCC2479_1505	LMOSLCC2372_1506	LM5923_1538	LM5578_1586	LMOSLCC5850_1504	lmo1444	LMOSLCC2482_1499	LMOSLCC2755_1449	LMOSLCC2540_1523	LMOSLCC2378_1460	LMOATCC19117_1453	LMOL312_1442	LMOf2365_1463
	lipoprotein, putative.	LMOSLCC2376_1607	lmo4a_1708	LMOSLCC7179_1623	LMOSLCC2479_1713	LMOSLCC2372_1715	LM5923_1748	LM5578_1796	LMOSLCC5850_1713	lmo1649	LMOSLCC2482_1709	LMOSLCC2755_1658	LMOSLCC2540_1728	LMOSLCC2378_1666	LMOATCC19117_1660	LMOL312_1650	LMOf2365_1669
	ABC transporter, substrate-binding lipoprotein precursor, putative.	LMOSLCC2376_1630	lmo4a_1728	LMOSLCC7179_1644	LMOSLCC2479_1734	LMOSLCC2372_1736	LM5923_1770	LM5578_1818	LMOSLCC5850_1734	lmo1671		LMOSLCC2755_1683	LMOSLCC2540_1754	LMOSLCC2378_1692	LMOATCC19117_1686	LMOL312_1678	LMOf2365_1695
	similar to ABC transporter, substrate-binding lipoprotein precursor, putative, N-terminal part.										LMOSLCC2482_1734
	ABC transporter, substrate-binding protein.	LMOSLCC2376_1687	lmo4a_1785	LMOSLCC7179_1702	LMOSLCC2479_1794	LMOSLCC2372_1796	LM5923_1881	LM5578_1930	LMOSLCC5850_1791	lmo1730	LMOSLCC2482_1791	LMOSLCC2755_1788	LMOSLCC2540_1810	LMOSLCC2378_1751	LMOATCC19117_1745	LMOL312_1737	LMOf2365_1754
	amino acid ABC transporter, amino acid-binding protein.	LMOSLCC2376_1695	lmo4a_1793	LMOSLCC7179_1710	LMOSLCC2479_1802	LMOSLCC2372_1804	LM5923_1889	LM5578_1938	LMOSLCC5850_1800	lmo1738	LMOSLCC2482_1799	LMOSLCC2755_1796	LMOSLCC2540_1818	LMOSLCC2378_1759	LMOATCC19117_1753	LMOL312_1745	LMOf2365_1762
	lipoprotein, putative.	LMOSLCC2376_1715	lmo4a_1812	LMOSLCC7179_1729	LMOSLCC2479_1821	LMOSLCC2372_1823	LM5923_1908	LM5578_1957	LMOSLCC5850_1819	lmo1757	LMOSLCC2482_1818	LMOSLCC2755_1815	LMOSLCC2540_1837	LMOSLCC2378_1778	LMOATCC19117_1772	LMOL312_1764	LMOf2365_1782
	similar to protein-tyrosine phosphatase, putative, N-terminal part.			LMOSLCC7179_1773
	protein-tyrosine phosphatase, putative.	LMOSLCC2376_1761	lmo4a_1857		LMOSLCC2479_1864	LMOSLCC2372_1866	LM5923_1953	LM5578_2002	LMOSLCC5850_1862	lmo1800	LMOSLCC2482_1862	LMOSLCC2755_1860	LMOSLCC2540_1881	LMOSLCC2378_1822	LMOATCC19117_1816	LMOL312_1808	LMOf2365_1827
mntA, lpeA	ABC transporter, manganese-binding protein.	LMOSLCC2376_1809	lmo4a_1905	LMOSLCC7179_1820	LMOSLCC2479_1911	LMOSLCC2372_1913	LM5923_2000	LM5578_2049	LMOSLCC5850_1909	lmo1847	LMOSLCC2482_1909	LMOSLCC2755_1908	LMOSLCC2540_1929	LMOSLCC2378_1870	LMOATCC19117_1865	LMOL312_1856	LMOf2365_1875
	serine protease, putative.													LMOSLCC2378_1894	LMOATCC19117_1889	LMOL312_1881	LMOf2365_1900
	bacteriocin transport accessory protein, putative.	LMOSLCC2376_1865	lmo4a_1960	LMOSLCC7179_1875	LMOSLCC2479_1966	LMOSLCC2372_1969	LM5923_2055	LM5578_2104	LMOSLCC5850_1965	lmo1903	LMOSLCC2482_1964	LMOSLCC2755_1963	LMOSLCC2540_1984	LMOSLCC2378_1926	LMOATCC19117_1921	LMOL312_1913	LMOf2365_1932
fhuD	iron compound ABC transporter, iron compound-binding protein.	LMOSLCC2376_1921	lmo4a_2016	LMOSLCC7179_1931	LMOSLCC2479_2022	LMOSLCC2372_2025	LM5923_2111	LM5578_2160	LMOSLCC5850_2020	lmo1959	LMOSLCC2482_2022	LMOSLCC2755_2019	LMOSLCC2540_2040	LMOSLCC2378_1982	LMOATCC19117_1977	LMOL312_1969	LMOf2365_1989
	ABC transporter, substrate-binding protein.	LMOSLCC2376_1962	lmo4a_2058	LMOSLCC7179_1979	LMOSLCC2479_2071	LMOSLCC2372_2074	LM5923_2160	LM5578_2209	LMOSLCC5850_2069	lmo2007	LMOSLCC2482_2063	LMOSLCC2755_2060	LMOSLCC2540_2081	LMOSLCC2378_2023	LMOATCC19117_2019	LMOL312_2010	LMOf2365_2031
	lipoprotein, putative.		lmo4a_2115
	lipoprotein, putative.	LMOSLCC2376_2034	lmo4a_2130	LMOSLCC7179_2051	LMOSLCC2479_2143	LMOSLCC2372_2146	LM5923_2232	LM5578_2281	LMOSLCC5850_2141	lmo2079	LMOSLCC2482_2138	LMOSLCC2755_2142	LMOSLCC2540_2173	LMOSLCC2378_2104	LMOATCC19117_2100	LMOL312_2093	LMOf2365_2111
	lipoprotein, putative.	LMOSLCC2376_2035	lmo4a_2131	LMOSLCC7179_2052	LMOSLCC2479_2144	LMOSLCC2372_2147	LM5923_2233	LM5578_2282	LMOSLCC5850_2142	lmo2080	LMOSLCC2482_2139	LMOSLCC2755_2143	LMOSLCC2540_2174	LMOSLCC2378_2105	LMOATCC19117_2101	LMOL312_2094	LMOf2365_2112
	maltose/maltodextrin ABC transporter, maltose/maltodextrin-binding protein.	LMOSLCC2376_2082	lmo4a_2186	LMOSLCC7179_2101	LMOSLCC2479_2190	LMOSLCC2372_2193	LM5923_2279	LM5578_2328	LMOSLCC5850_2190	lmo2125	LMOSLCC2482_2188	LMOSLCC2755_2190	LMOSLCC2540_2222	LMOSLCC2378_2154	LMOATCC19117_2148	LMOL312_2142	LMOf2365_2159
	iron compound ABC transporter, iron compound-binding protein.	LMOSLCC2376_2141	lmo4a_2245	LMOSLCC7179_2162	LMOSLCC2479_2249	LMOSLCC2372_2252	LM5923_2338	LM5578_2387	LMOSLCC5850_2252	lmo2184	LMOSLCC2482_2250	LMOSLCC2755_2252	LMOSLCC2540_2283	LMOSLCC2378_2215	LMOATCC19117_2209	LMOL312_2203	LMOf2365_2217
oppA	oligopeptide ABC transporter, oligopeptide-binding protein.	LMOSLCC2376_2153	lmo4a_2257	LMOSLCC7179_2174	LMOSLCC2479_2261	LMOSLCC2372_2264	LM5923_2350	LM5578_2399	LMOSLCC5850_2264	lmo2196	LMOSLCC2482_2262	LMOSLCC2755_2264	LMOSLCC2540_2295	LMOSLCC2378_2227	LMOATCC19117_2221	LMOL312_2215	LMOf2365_2229
prsA-2	protein export peptidyl-prolyl isomerase protein.	LMOSLCC2376_2177	lmo4a_2280	LMOSLCC7179_2197	LMOSLCC2479_2284	LMOSLCC2372_2287	LM5923_2373	LM5578_2422	LMOSLCC5850_2287	lmo2219	LMOSLCC2482_2285	LMOSLCC2755_2287	LMOSLCC2540_2318	LMOSLCC2378_2250	LMOATCC19117_2244	LMOL312_2238	LMOf2365_2252
	NOTE: weakly similar to gp32_Bacteriophage A118 protein.									lmo2331
	hypothetical protein.						LM5923_2478	LM5578_2527
	polar amino acid ABC transporter, substrate-binding protein.	LMOSLCC2376_2244	lmo4a_2346	LMOSLCC7179_2263	LMOSLCC2479_2409	LMOSLCC2372_2411	LM5923_2497	LM5578_2547	LMOSLCC5850_2353	lmo2349	LMOSLCC2482_2351	LMOSLCC2755_2353	LMOSLCC2540_2384	LMOSLCC2378_2353	LMOATCC19117_2348	LMOL312_2304	LMOf2365_2319
	lipoprotein, putative.	LMOSLCC2376_2308	lmo4a_2417	LMOSLCC7179_2327	LMOSLCC2479_2478	LMOSLCC2372_2479	LM5923_2560	LM5578_2611	LMOSLCC5850_2418	lmo2416	LMOSLCC2482_2417	LMOSLCC2755_2419	LMOSLCC2540_2448	LMOSLCC2378_2418	LMOATCC19117_2423	LMOL312_2374	LMOf2365_2387
	D-methionine ABC transporter, substrate-binding protein.	LMOSLCC2376_2309	lmo4a_2418	LMOSLCC7179_2328	LMOSLCC2479_2479	LMOSLCC2372_2480	LM5923_2561	LM5578_2612	LMOSLCC5850_2419	lmo2417	LMOSLCC2482_2418	LMOSLCC2755_2420	LMOSLCC2540_2449	LMOSLCC2378_2419	LMOATCC19117_2424	LMOL312_2375	LMOf2365_2388
	iron compound ABC transporter, iron compound-binding protein, putative.	LMOSLCC2376_2323	lmo4a_2432	LMOSLCC7179_2342	LMOSLCC2479_2493	LMOSLCC2372_2493	LM5923_2575	LM5578_2626	LMOSLCC5850_2433	lmo2431	LMOSLCC2482_2433	LMOSLCC2755_2434	LMOSLCC2540_2463	LMOSLCC2378_2433	LMOATCC19117_2439	LMOL312_2390	LMOf2365_2402
pstF	phosphate ABC transporter, phosphate-binding protein.	LMOSLCC2376_2393	lmo4a_2501	LMOSLCC7179_2410	LMOSLCC2479_2561	LMOSLCC2372_2561	LM5923_2643	LM5578_2694	LMOSLCC5850_2502	lmo2499	LMOSLCC2482_2503	LMOSLCC2755_2505	LMOSLCC2540_2532	LMOSLCC2378_2503	LMOATCC19117_2509	LMOL312_2459	LMOf2365_2472
	bacterial extracellular solute-binding protein, family 5.	LMOSLCC2376_2463	lmo4a_2571	LMOSLCC7179_2481	LMOSLCC2479_2632	LMOSLCC2372_2633	LM5923_2713	LM5578_2764	LMOSLCC5850_2573	lmo2569	LMOSLCC2482_2574	LMOSLCC2755_2575	LMOSLCC2540_2603	LMOSLCC2378_2572	LMOATCC19117_2578	LMOL312_2528	LMOf2365_2542
	lipoprotein, putative.	LMOSLCC2376_2472	lmo4a_2579	LMOSLCC7179_2490	LMOSLCC2479_2642	LMOSLCC2372_2642	LM5923_2723	LM5578_2774	LMOSLCC5850_2582	lmo2578	LMOSLCC2482_2583	LMOSLCC2755_2584	LMOSLCC2540_2613	LMOSLCC2378_2580	LMOATCC19117_2587	LMOL312_2537	LMOf2365_2550
	hypothetical protein.						LM5923_2736	LM5578_2787
	lipoprotein, putative.	LMOSLCC2376_2491	lmo4a_2597								LMOSLCC2482_2600	LMOSLCC2755_2601	LMOSLCC2540_2631
	lipoprotein, putative.			LMOSLCC7179_2564	LMOSLCC2479_2660	LMOSLCC2372_2660			LMOSLCC5850_2600	lmo2594				LMOSLCC2378_2597	LMOATCC19117_2604	LMOL312_2554
	lipoprotein, putative.	LMOSLCC2376_2492	lmo4a_2598	LMOSLCC7179_2565	LMOSLCC2479_2661	LMOSLCC2372_2661	LM5923_0265	LM5578_0265		lmo2595				LMOSLCC2378_2598	LMOATCC19117_2605	LMOL312_2555	LMOf2365_2568
	phage-associated helicase, putative.		lmo4a_2658
	thiamine biosynthesis lipoprotein ApbE, putative.	LMOSLCC2376_2533	lmo4a_2700	LMOSLCC7179_2606	LMOSLCC2479_2702	LMOSLCC2372_2702	LM5923_0224	LM5578_0224	LMOSLCC5850_2648	lmo2636	LMOSLCC2482_2649	LMOSLCC2755_2650	LMOSLCC2540_2677	LMOSLCC2378_2639	LMOATCC19117_2646	LMOL312_2596	LMOf2365_2609
	lipoprotein, putative.	LMOSLCC2376_2534	lmo4a_2701	LMOSLCC7179_2607	LMOSLCC2479_2703	LMOSLCC2372_2703	LM5923_0223	LM5578_0223	LMOSLCC5850_2649	lmo2637	LMOSLCC2482_2650	LMOSLCC2755_2651	LMOSLCC2540_2678	LMOSLCC2378_2640	LMOATCC19117_2647	LMOL312_2597	LMOf2365_2610
	serine/threonine protein phosphatase family protein.	LMOSLCC2376_2539	lmo4a_2706	LMOSLCC7179_2612	LMOSLCC2479_2708	LMOSLCC2372_2708	LM5923_0218	LM5578_0218	LMOSLCC5850_2654	lmo2642	LMOSLCC2482_2655	LMOSLCC2755_2656	LMOSLCC2540_2683	LMOSLCC2378_2645	LMOATCC19117_2652	LMOL312_2602	LMOf2365_2615
	cell wall surface anchor family protein (LPXTG motif).	LMOSLCC2376_2609	lmo4a_2777	LMOSLCC7179_2686	LMOSLCC2479_2792	LMOSLCC2372_2793	LM5923_0146	LM5578_0146	LMOSLCC5850_2727	lmo2714	LMOSLCC2482_2736	LMOSLCC2755_2737	LMOSLCC2540_2767	LMOSLCC2378_2723	LMOATCC19117_2725	LMOL312_2681	LMOf2365_2694
	D-alanyl-D-alanine carboxypeptidase, putative.	LMOSLCC2376_2711	lmo4a_2877	LMOSLCC7179_2782	LMOSLCC2479_2891	LMOSLCC2372_2892	LM5923_0046	LM5578_0046	LMOSLCC5850_2822	lmo2812	LMOSLCC2482_2830	LMOSLCC2755_2833	LMOSLCC2540_2862	LMOSLCC2378_2830	LMOATCC19117_2823	LMOL312_2777	LMOf2365_2803
	ABC transporter, substrate-binding lipoprotein.	LMOSLCC2376_2738	lmo4a_2905	LMOSLCC7179_2809	LMOSLCC2479_2918	LMOSLCC2372_2919	LM5923_0018	LM5578_0018	LMOSLCC5850_2849	lmo2839	LMOSLCC2482_2857	LMOSLCC2755_2860	LMOSLCC2540_2890	LMOSLCC2378_2857	LMOATCC19117_2850	LMOL312_2804	LMOf2365_2830
oxaA1	membrane protein OxaA 1 precursor.	LMOSLCC2376_2752	lmo4a_2920	LMOSLCC7179_2823	LMOSLCC2479_2932	LMOSLCC2372_2933	LM5923_0004	LM5578_0004	LMOSLCC5850_2863	lmo2854	LMOSLCC2482_2871	LMOSLCC2755_2874	LMOSLCC2540_2904	LMOSLCC2378_2871	LMOATCC19117_2865	LMOL312_2818	LMOf2365_2844

## Sheet: Signal Peptide
Signal peptide genes
Signal peptide domain containing genes as predicted by Augur (HMM evalue<10, score>5).
L. m. 4c SLCC2376	L. m. 4a L99	L. m. 3a SLCC7179	L. m. 3c SLCC2479	L. m. 1/2c SLCC2372	L. m. 1/2a 08-5923	L. m. 1/2a 08-5578	L. m. 1/2a SLCC5850	L. m. 1/2a EGD-e	L. m. 7 SLCC2482	L. m. 1/2b SLCC2755	L. m. 3b SLCC2540	L. m. 4e SLCC2378	L. m. 4d ATCC19117	L.m. 4b L312	L. m. 4b F2365
LMOSLCC2376_0013	lmo4a_0013	LMOSLCC7179_0013	LMOSLCC2479_0013	LMOSLCC2372_0013	LM5923_0004	LM5578_0004	LMOSLCC5850_0013	lmo0013	LMOSLCC2482_0013	LMOSLCC2755_0013	LMOSLCC2540_0013	LMOSLCC2378_0013	LMOATCC19117_0015	LMOL312_0015	LMOf2365_0014
LMOSLCC2376_0017	lmo4a_0018	LMOSLCC7179_0017	LMOSLCC2479_0017	LMOSLCC2372_0017	LM5923_0018	LM5578_0018	LMOSLCC5850_0017	lmo0017	LMOSLCC2482_0017	LMOSLCC2755_0017	LMOSLCC2540_0017	LMOSLCC2378_0015	LMOATCC19117_0016	LMOL312_0016	LMOf2365_0016
LMOSLCC2376_0022	lmo4a_0030	LMOSLCC7179_0019	LMOSLCC2479_0019	LMOSLCC2372_0019	LM5923_0019	LM5578_0019	LMOSLCC5850_0019	lmo0019	LMOSLCC2482_0019	LMOSLCC2755_0019	LMOSLCC2540_0019	LMOSLCC2378_0016	LMOATCC19117_0020	LMOL312_0020	LMOf2365_0020
LMOSLCC2376_0044	lmo4a_0040	LMOSLCC7179_0029	LMOSLCC2479_0031	LMOSLCC2372_0031	LM5923_0020	LM5578_0020	LMOSLCC5850_0031	lmo0031	LMOSLCC2482_0029	LMOSLCC2755_0029	LMOSLCC2540_0029	LMOSLCC2378_0020	LMOATCC19117_0022	LMOL312_0022	LMOf2365_0022
LMOSLCC2376_0055	lmo4a_0051	LMOSLCC7179_0034	LMOSLCC2479_0037	LMOSLCC2372_0037	LM5923_0036	LM5578_0036	LMOSLCC5850_0037	lmo0037	LMOSLCC2482_0033	LMOSLCC2755_0033	LMOSLCC2540_0034	LMOSLCC2378_0022	LMOATCC19117_0032	LMOL312_0032	LMOf2365_0032
LMOSLCC2376_0056	lmo4a_0052	LMOSLCC7179_0037	LMOSLCC2479_0047	LMOSLCC2372_0047	LM5923_0046	LM5578_0046	LMOSLCC5850_0047	lmo0047	LMOSLCC2482_0036	LMOSLCC2755_0036	LMOSLCC2540_0037	LMOSLCC2378_0032	LMOATCC19117_0039	LMOL312_0036	LMOf2365_0037
LMOSLCC2376_0063	lmo4a_0056	LMOSLCC7179_0043	LMOSLCC2479_0058	LMOSLCC2372_0058	LM5923_0066	LM5578_0066	LMOSLCC5850_0058	lmo0057	LMOSLCC2482_0042	LMOSLCC2755_0042	LMOSLCC2540_0043	LMOSLCC2378_0037	LMOATCC19117_0045	LMOL312_0039	LMOf2365_0040
LMOSLCC2376_0075	lmo4a_0058	LMOSLCC7179_0053	LMOSLCC2479_0059	LMOSLCC2372_0059	LM5923_0090	LM5578_0090	LMOSLCC5850_0059	lmo0058	LMOSLCC2482_0052	LMOSLCC2755_0052	LMOSLCC2540_0053	LMOSLCC2378_0040	LMOATCC19117_0055	LMOL312_0045	LMOf2365_0046
LMOSLCC2376_0084	lmo4a_0065	LMOSLCC7179_0063	LMOSLCC2479_0085	LMOSLCC2372_0085	LM5923_0096	LM5578_0096	LMOSLCC5850_0066	lmo0082	LMOSLCC2482_0064	LMOSLCC2755_0064	LMOSLCC2540_0065	LMOSLCC2378_0046	LMOATCC19117_0067	LMOL312_0055	LMOf2365_0056
LMOSLCC2376_0096	lmo4a_0107	LMOSLCC7179_0064	LMOSLCC2479_0104	LMOSLCC2372_0104	LM5923_0105	LM5578_0105	LMOSLCC5850_0071	lmo0086	LMOSLCC2482_0065	LMOSLCC2755_0065	LMOSLCC2540_0066	LMOSLCC2378_0056	LMOATCC19117_0068	LMOL312_0067	LMOf2365_0068
LMOSLCC2376_0112	lmo4a_0119	LMOSLCC7179_0072	LMOSLCC2479_0129	LMOSLCC2372_0130	LM5923_0146	LM5578_0146	LMOSLCC5850_0082	lmo0105	LMOSLCC2482_0077	LMOSLCC2755_0076	LMOSLCC2540_0094	LMOSLCC2378_0069	LMOATCC19117_0075	LMOL312_0068	LMOf2365_0069
LMOSLCC2376_0117	lmo4a_0128	LMOSLCC7179_0075	LMOSLCC2479_0134	LMOSLCC2372_0135	LM5923_0147	LM5578_0147	LMOSLCC5850_0101	lmo0130	LMOSLCC2482_0094	LMOSLCC2755_0093	LMOSLCC2540_0113	LMOSLCC2378_0070	LMOATCC19117_0081	LMOL312_0075	LMOf2365_0099
LMOSLCC2376_0118	lmo4a_0140	LMOSLCC7179_0084	LMOSLCC2479_0135	LMOSLCC2372_0136	LM5923_0174	LM5578_0174	LMOSLCC5850_0126	lmo0135	LMOSLCC2482_0113	LMOSLCC2755_0112	LMOSLCC2540_0138	LMOSLCC2378_0103	LMOATCC19117_0100	LMOL312_0090	LMOf2365_0103
LMOSLCC2376_0127	lmo4a_0155	LMOSLCC7179_0103	LMOSLCC2479_0151	LMOSLCC2372_0153	LM5923_0177	LM5578_0177	LMOSLCC5850_0131	lmo0136	LMOSLCC2482_0143	LMOSLCC2755_0142	LMOSLCC2540_0143	LMOSLCC2378_0123	LMOATCC19117_0120	LMOL312_0110	LMOf2365_0123
LMOSLCC2376_0128	lmo4a_0160	LMOSLCC7179_0128	LMOSLCC2479_0152	LMOSLCC2372_0154	LM5923_0180	LM5578_0180	LMOSLCC5850_0132	lmo0152	LMOSLCC2482_0148	LMOSLCC2755_0147	LMOSLCC2540_0144	LMOSLCC2378_0148	LMOATCC19117_0146	LMOL312_0135	LMOf2365_0148
LMOSLCC2376_0134	lmo4a_0161	LMOSLCC7179_0133	LMOSLCC2479_0158	LMOSLCC2372_0160	LM5923_0218	LM5578_0218	LMOSLCC5850_0145	lmo0153	LMOSLCC2482_0149	LMOSLCC2755_0148	LMOSLCC2540_0157	LMOSLCC2378_0153	LMOATCC19117_0151	LMOL312_0140	LMOf2365_0153
LMOSLCC2376_0135	lmo4a_0172	LMOSLCC7179_0134	LMOSLCC2479_0159	LMOSLCC2372_0161	LM5923_0220	LM5578_0220	LMOSLCC5850_0146	lmo0159	LMOSLCC2482_0155	LMOSLCC2755_0154	LMOSLCC2540_0159	LMOSLCC2378_0154	LMOATCC19117_0152	LMOL312_0141	LMOf2365_0154
LMOSLCC2376_0146	lmo4a_0173	LMOSLCC7179_0146	LMOSLCC2479_0170	LMOSLCC2372_0172	LM5923_0221	LM5578_0221	LMOSLCC5850_0152	lmo0160	LMOSLCC2482_0157	LMOSLCC2755_0156	LMOSLCC2540_0165	LMOSLCC2378_0167	LMOATCC19117_0164	LMOL312_0153	LMOf2365_0167
LMOSLCC2376_0150	lmo4a_0179	LMOSLCC7179_0147	LMOSLCC2479_0174	LMOSLCC2372_0176	LM5923_0223	LM5578_0223	LMOSLCC5850_0153	lmo0171	LMOSLCC2482_0163	LMOSLCC2755_0162	LMOSLCC2540_0166	LMOSLCC2378_0169	LMOATCC19117_0166	LMOL312_0155	LMOf2365_0168
LMOSLCC2376_0152	lmo4a_0180	LMOSLCC7179_0153	LMOSLCC2479_0179	LMOSLCC2372_0180	LM5923_0224	LM5578_0224	LMOSLCC5850_0164	lmo0175	LMOSLCC2482_0164	LMOSLCC2755_0163	LMOSLCC2540_0177	LMOSLCC2378_0175	LMOATCC19117_0172	LMOL312_0161	LMOf2365_0174
LMOSLCC2376_0164	lmo4a_0191	LMOSLCC7179_0154	LMOSLCC2479_0181	LMOSLCC2372_0182	LM5923_0243	LM5578_0243	LMOSLCC5850_0168	lmo0179	LMOSLCC2482_0175	LMOSLCC2755_0174	LMOSLCC2540_0181	LMOSLCC2378_0176	LMOATCC19117_0173	LMOL312_0162	LMOf2365_0175
LMOSLCC2376_0166	lmo4a_0195	LMOSLCC7179_0165	LMOSLCC2479_0193	LMOSLCC2372_0194	LM5923_0248	LM5578_0248	LMOSLCC5850_0173	lmo0181	LMOSLCC2482_0179	LMOSLCC2755_0178	LMOSLCC2540_0183	LMOSLCC2378_0187	LMOATCC19117_0184	LMOL312_0173	LMOf2365_0186
LMOSLCC2376_0172	lmo4a_0197	LMOSLCC7179_0169	LMOSLCC2479_0195	LMOSLCC2372_0196	LM5923_0265	LM5578_0265	LMOSLCC5850_0175	lmo0193	LMOSLCC2482_0181	LMOSLCC2755_0180	LMOSLCC2540_0196	LMOSLCC2378_0191	LMOATCC19117_0188	LMOL312_0177	LMOf2365_0190
LMOSLCC2376_0173	lmo4a_0209	LMOSLCC7179_0173	LMOSLCC2479_0201	LMOSLCC2372_0202	LM5923_0268	LM5578_0268	LMOSLCC5850_0187	lmo0195	LMOSLCC2482_0193	LMOSLCC2755_0192	LMOSLCC2540_0198	LMOSLCC2378_0193	LMOATCC19117_0190	LMOL312_0179	LMOf2365_0192
LMOSLCC2376_0174	lmo4a_0211	LMOSLCC7179_0175	LMOSLCC2479_0202	LMOSLCC2372_0203	LM5923_0296	LM5578_0297	LMOSLCC5850_0189	lmo0201	LMOSLCC2482_0195	LMOSLCC2755_0194	LMOSLCC2540_0204	LMOSLCC2378_0206	LMOATCC19117_0202	LMOL312_0191	LMOf2365_0204
LMOSLCC2376_0175	lmo4a_0217	LMOSLCC7179_0187	LMOSLCC2479_0203	LMOSLCC2372_0204	LM5923_0305	LM5578_0306	LMOSLCC5850_0195	lmo0202	LMOSLCC2482_0201	LMOSLCC2755_0200	LMOSLCC2540_0205	LMOSLCC2378_0208	LMOATCC19117_0204	LMOL312_0193	LMOf2365_0206
LMOSLCC2376_0176	lmo4a_0218	LMOSLCC7179_0189	LMOSLCC2479_0204	LMOSLCC2372_0205	LM5923_0306	LM5578_0307	LMOSLCC5850_0196	lmo0203	LMOSLCC2482_0202	LMOSLCC2755_0201	LMOSLCC2540_0206	LMOSLCC2378_0214	LMOATCC19117_0209	LMOL312_0199	LMOf2365_0212
LMOSLCC2376_0177	lmo4a_0219	LMOSLCC7179_0196	LMOSLCC2479_0205	LMOSLCC2372_0206	LM5923_0307	LM5578_0308	LMOSLCC5850_0197	lmo0204	LMOSLCC2482_0203	LMOSLCC2755_0202	LMOSLCC2540_0207	LMOSLCC2378_0215	LMOATCC19117_0210	LMOL312_0200	LMOf2365_0213
LMOSLCC2376_0190	lmo4a_0220	LMOSLCC7179_0197	LMOSLCC2479_0207	LMOSLCC2372_0208	LM5923_0308	LM5578_0309	LMOSLCC5850_0198	lmo0205	LMOSLCC2482_0204	LMOSLCC2755_0203	LMOSLCC2540_0208	LMOSLCC2378_0216	LMOATCC19117_0211	LMOL312_0201	LMOf2365_0214
LMOSLCC2376_0224	lmo4a_0221	LMOSLCC7179_0198	LMOSLCC2479_0217	LMOSLCC2372_0218	LM5923_0313	LM5578_0314	LMOSLCC5850_0199	lmo0207	LMOSLCC2482_0205	LMOSLCC2755_0204	LMOSLCC2540_0210	LMOSLCC2378_0217	LMOATCC19117_0212	LMOL312_0202	LMOf2365_0215
LMOSLCC2376_0232	lmo4a_0223	LMOSLCC7179_0199	LMOSLCC2479_0220	LMOSLCC2372_0221	LM5923_0319	LM5578_0320	LMOSLCC5850_0201	lmo0217	LMOSLCC2482_0207	LMOSLCC2755_0205	LMOSLCC2540_0220	LMOSLCC2378_0218	LMOATCC19117_0213	LMOL312_0203	LMOf2365_0218
LMOSLCC2376_0233	lmo4a_0236	LMOSLCC7179_0201	LMOSLCC2479_0255	LMOSLCC2372_0256	LM5923_0330	LM5578_0331	LMOSLCC5850_0211	lmo0220	LMOSLCC2482_0217	LMOSLCC2755_0215	LMOSLCC2540_0223	LMOSLCC2378_0219	LMOATCC19117_0214	LMOL312_0204	LMOf2365_0228
LMOSLCC2376_0234	lmo4a_0271	LMOSLCC7179_0211	LMOSLCC2479_0262	LMOSLCC2372_0263	LM5923_0348	LM5578_0349	LMOSLCC5850_0214	lmo0255	LMOSLCC2482_0220	LMOSLCC2755_0218	LMOSLCC2540_0260	LMOSLCC2378_0229	LMOATCC19117_0224	LMOL312_0214	LMOf2365_0231
LMOSLCC2376_0235	lmo4a_0277	LMOSLCC7179_0214	LMOSLCC2479_0263	LMOSLCC2372_0264	LM5923_0360	LM5578_0361	LMOSLCC5850_0253	lmo0262	LMOSLCC2482_0254	LMOSLCC2755_0252	LMOSLCC2540_0270	LMOSLCC2378_0232	LMOATCC19117_0227	LMOL312_0217	LMOf2365_0267
LMOSLCC2376_0237	lmo4a_0290	LMOSLCC7179_0253	LMOSLCC2479_0264	LMOSLCC2372_0265	LM5923_0365	LM5578_0366	LMOSLCC5850_0254	lmo0263	LMOSLCC2482_0265	LMOSLCC2755_0262	LMOSLCC2540_0274	LMOSLCC2378_0267	LMOATCC19117_0262	LMOL312_0267	LMOf2365_0278
LMOSLCC2376_0241	lmo4a_0291	LMOSLCC7179_0254	LMOSLCC2479_0269	LMOSLCC2372_0270	LM5923_0367	LM5578_0368	LMOSLCC5850_0255	lmo0264	LMOSLCC2482_0268	LMOSLCC2755_0266	LMOSLCC2540_0275	LMOSLCC2378_0277	LMOATCC19117_0272	LMOL312_0268	LMOf2365_0281
LMOSLCC2376_0242	lmo4a_0297	LMOSLCC7179_0255	LMOSLCC2479_0275	LMOSLCC2372_0276	LM5923_0389	LM5578_0390	LMOSLCC5850_0256	lmo0269	LMOSLCC2482_0269	LMOSLCC2755_0267	LMOSLCC2540_0276	LMOSLCC2378_0282	LMOATCC19117_0277	LMOL312_0269	LMOf2365_0282
LMOSLCC2376_0249	lmo4a_0310	LMOSLCC7179_0256	LMOSLCC2479_0286	LMOSLCC2372_0287	LM5923_0398	LM5578_0399	LMOSLCC5850_0261	lmo0275	LMOSLCC2482_0270	LMOSLCC2755_0268	LMOSLCC2540_0281	LMOSLCC2378_0283	LMOATCC19117_0278	LMOL312_0274	LMOf2365_0283
LMOSLCC2376_0263	lmo4a_0326	LMOSLCC7179_0261	LMOSLCC2479_0304	LMOSLCC2372_0305	LM5923_0399	LM5578_0400	LMOSLCC5850_0267	lmo0285	LMOSLCC2482_0275	LMOSLCC2755_0273	LMOSLCC2540_0282	LMOSLCC2378_0284	LMOATCC19117_0280	LMOL312_0275	LMOf2365_0288
LMOSLCC2376_0300	lmo4a_0343	LMOSLCC7179_0267	LMOSLCC2479_0321	LMOSLCC2372_0322	LM5923_0425	LM5578_0426	LMOSLCC5850_0283	lmo0303	LMOSLCC2482_0276	LMOSLCC2755_0274	LMOSLCC2540_0288	LMOSLCC2378_0289	LMOATCC19117_0285	LMOL312_0281	LMOf2365_0289
LMOSLCC2376_0305	lmo4a_0348	LMOSLCC7179_0278	LMOSLCC2479_0325	LMOSLCC2372_0326	LM5923_0427	LM5578_0428	LMOSLCC5850_0309	lmo0320	LMOSLCC2482_0282	LMOSLCC2755_0280	LMOSLCC2540_0299	LMOSLCC2378_0290	LMOATCC19117_0286	LMOL312_0292	LMOf2365_0295
LMOSLCC2376_0306	lmo4a_0349	LMOSLCC7179_0307	LMOSLCC2479_0330	LMOSLCC2372_0331	LM5923_0437	LM5578_0438	LMOSLCC5850_0326	lmo0324	LMOSLCC2482_0293	LMOSLCC2755_0292	LMOSLCC2540_0332	LMOSLCC2378_0296	LMOATCC19117_0292	LMOL312_0310	LMOf2365_0305
LMOSLCC2376_0334	lmo4a_0371	LMOSLCC7179_0311	LMOSLCC2479_0332	LMOSLCC2372_0333	LM5923_0441	LM5578_0442	LMOSLCC5850_0331	lmo0327	LMOSLCC2482_0315	LMOSLCC2755_0314	LMOSLCC2540_0336	LMOSLCC2378_0307	LMOATCC19117_0303	LMOL312_0318	LMOf2365_0329
LMOSLCC2376_0336	lmo4a_0373	LMOSLCC7179_0316	LMOSLCC2479_0355	LMOSLCC2372_0356	LM5923_0442	LM5578_0443	LMOSLCC5850_0333	lmo0331	LMOSLCC2482_0318	LMOSLCC2755_0317	LMOSLCC2540_0341	LMOSLCC2378_0328	LMOATCC19117_0328	LMOL312_0322	LMOf2365_0331
LMOSLCC2376_0347	lmo4a_0405	LMOSLCC7179_0318	LMOSLCC2479_0366	LMOSLCC2372_0368	LM5923_0446	LM5578_0447	LMOSLCC5850_0357	lmo0333	LMOSLCC2482_0325	LMOSLCC2755_0324	LMOSLCC2540_0342	LMOSLCC2378_0330	LMOATCC19117_0339	LMOL312_0327	LMOf2365_0338
LMOSLCC2376_0348	lmo4a_0407	LMOSLCC7179_0341	LMOSLCC2479_0394	LMOSLCC2372_0396	LM5923_0447	LM5578_0448	LMOSLCC5850_0368	lmo0355	LMOSLCC2482_0329	LMOSLCC2755_0328	LMOSLCC2540_0343	LMOSLCC2378_0337	LMOATCC19117_0343	LMOL312_0328	LMOf2365_0342
LMOSLCC2376_0378	lmo4a_0416	LMOSLCC7179_0353	LMOSLCC2479_0396	LMOSLCC2372_0398	LM5923_0466	LM5578_0467	LMOSLCC5850_0395	lmo0365	LMOSLCC2482_0334	LMOSLCC2755_0333	LMOSLCC2540_0366	LMOSLCC2378_0341	LMOATCC19117_0348	LMOL312_0329	LMOf2365_0347
LMOSLCC2376_0380	lmo4a_0421	LMOSLCC7179_0380	LMOSLCC2479_0406	LMOSLCC2372_0408	LM5923_0467	LM5578_0468	LMOSLCC5850_0397	lmo0366	LMOSLCC2482_0335	LMOSLCC2755_0334	LMOSLCC2540_0368	LMOSLCC2378_0346	LMOATCC19117_0349	LMOL312_0352	LMOf2365_0350
LMOSLCC2376_0386	lmo4a_0425	LMOSLCC7179_0382	LMOSLCC2479_0410	LMOSLCC2372_0412	LM5923_0473	LM5578_0474	LMOSLCC5850_0407	lmo0392	LMOSLCC2482_0336	LMOSLCC2755_0335	LMOSLCC2540_0379	LMOSLCC2378_0347	LMOATCC19117_0350	LMOL312_0354	LMOf2365_0374
LMOSLCC2376_0390	lmo4a_0426	LMOSLCC7179_0392	LMOSLCC2479_0411	LMOSLCC2372_0413	LM5923_0475	LM5578_0476	LMOSLCC5850_0411	lmo0394	LMOSLCC2482_0356	LMOSLCC2755_0355	LMOSLCC2540_0380	LMOSLCC2378_0348	LMOATCC19117_0379	LMOL312_0365	LMOf2365_0376
LMOSLCC2376_0403	lmo4a_0444	LMOSLCC7179_0396	LMOSLCC2479_0415	LMOSLCC2372_0417	LM5923_0480	LM5578_0481	LMOSLCC5850_0412	lmo0404	LMOSLCC2482_0358	LMOSLCC2755_0357	LMOSLCC2540_0404	LMOSLCC2378_0371	LMOATCC19117_0381	LMOL312_0366	LMOf2365_0404
LMOSLCC2376_0407	lmo4a_0453	LMOSLCC7179_0397	LMOSLCC2479_0416	LMOSLCC2372_0418	LM5923_0482	LM5578_0483	LMOSLCC5850_0416	lmo0408	LMOSLCC2482_0390	LMOSLCC2755_0390	LMOSLCC2540_0406	LMOSLCC2378_0373	LMOATCC19117_0410	LMOL312_0393	LMOf2365_0406
LMOSLCC2376_0408	lmo4a_0454	LMOSLCC7179_0402	LMOSLCC2479_0435	LMOSLCC2372_0437	LM5923_0492	LM5578_0493	LMOSLCC5850_0417	lmo0409	LMOSLCC2482_0392	LMOSLCC2755_0392	LMOSLCC2540_0413	LMOSLCC2378_0402	LMOATCC19117_0412	LMOL312_0395	LMOf2365_0413
LMOSLCC2376_0427	lmo4a_0456	LMOSLCC7179_0403	LMOSLCC2479_0437	LMOSLCC2372_0438	LM5923_0494	LM5578_0495	LMOSLCC5850_0436	lmo0412	LMOSLCC2482_0399	LMOSLCC2755_0399	LMOSLCC2540_0417	LMOSLCC2378_0404	LMOATCC19117_0419	LMOL312_0402	LMOf2365_0417
LMOSLCC2376_0432	lmo4a_0464	LMOSLCC7179_0422	LMOSLCC2479_0438	LMOSLCC2372_0439	LM5923_0503	LM5578_0504	LMOSLCC5850_0437	lmo0414	LMOSLCC2482_0403	LMOSLCC2755_0403	LMOSLCC2540_0430	LMOSLCC2378_0411	LMOATCC19117_0423	LMOL312_0406	LMOf2365_0428
LMOSLCC2376_0433	lmo4a_0466	LMOSLCC7179_0423	LMOSLCC2479_0444	LMOSLCC2372_0445	LM5923_0529	LM5578_0530	LMOSLCC5850_0443	lmo0415	LMOSLCC2482_0416	LMOSLCC2755_0416	LMOSLCC2540_0431	LMOSLCC2378_0415	LMOATCC19117_0436	LMOL312_0419	LMOf2365_0429
LMOSLCC2376_0434	lmo4a_0468	LMOSLCC7179_0429	LMOSLCC2479_0446	LMOSLCC2372_0447	LM5923_0532	LM5578_0533	LMOSLCC5850_0445	lmo0433	LMOSLCC2482_0417	LMOSLCC2755_0417	LMOSLCC2540_0436	LMOSLCC2378_0428	LMOATCC19117_0437	LMOL312_0420	LMOf2365_0433
LMOSLCC2376_0440	lmo4a_0479	LMOSLCC7179_0431	LMOSLCC2479_0451	LMOSLCC2372_0452	LM5923_0536	LM5578_0537	LMOSLCC5850_0450	lmo0434	LMOSLCC2482_0421	LMOSLCC2755_0422	LMOSLCC2540_0437	LMOSLCC2378_0429	LMOATCC19117_0442	LMOL312_0425	LMOf2365_0434
LMOSLCC2376_0442	lmo4a_0480	LMOSLCC7179_0433	LMOSLCC2479_0453	LMOSLCC2372_0454	LM5923_0538	LM5578_0539	LMOSLCC5850_0452	lmo0435	LMOSLCC2482_0422	LMOSLCC2755_0423	LMOSLCC2540_0453	LMOSLCC2378_0434	LMOATCC19117_0443	LMOL312_0426	LMOf2365_0450
LMOSLCC2376_0447	lmo4a_0481	LMOSLCC7179_0443	LMOSLCC2479_0467	LMOSLCC2372_0468	LM5923_0539	LM5578_0540	LMOSLCC5850_0462	lmo0441	LMOSLCC2482_0438	LMOSLCC2755_0439	LMOSLCC2540_0454	LMOSLCC2378_0451	LMOATCC19117_0459	LMOL312_0442	LMOf2365_0471
LMOSLCC2376_0449	lmo4a_0482	LMOSLCC7179_0453	LMOSLCC2479_0468	LMOSLCC2372_0469	LM5923_0554	LM5578_0555	LMOSLCC5850_0465	lmo0443	LMOSLCC2482_0439	LMOSLCC2755_0440	LMOSLCC2540_0458	LMOSLCC2378_0466	LMOATCC19117_0474	LMOL312_0449	LMOf2365_0478
LMOSLCC2376_0459	lmo4a_0486	LMOSLCC7179_0480	LMOSLCC2479_0469	LMOSLCC2372_0470	LM5923_0555	LM5578_0556	LMOSLCC5850_0474	lmo0448	LMOSLCC2482_0445	LMOSLCC2755_0446	LMOSLCC2540_0461	LMOSLCC2378_0467	LMOATCC19117_0475	LMOL312_0450	LMOf2365_0480
LMOSLCC2376_0462	lmo4a_0514	LMOSLCC7179_0483	LMOSLCC2479_0470	LMOSLCC2372_0471	LM5923_0557	LM5578_0558	LMOSLCC5850_0500	lmo0449	LMOSLCC2482_0447	LMOSLCC2755_0448	LMOSLCC2540_0463	LMOSLCC2378_0473	LMOATCC19117_0481	LMOL312_0456	LMOf2365_0482
LMOSLCC2376_0486	lmo4a_0517	LMOSLCC7179_0489	LMOSLCC2479_0488	LMOSLCC2372_0489	LM5923_0567	LM5578_0568	LMOSLCC5850_0503	lmo0460	LMOSLCC2482_0452	LMOSLCC2755_0453	LMOSLCC2540_0465	LMOSLCC2378_0475	LMOATCC19117_0483	LMOL312_0458	LMOf2365_0495
LMOSLCC2376_0489	lmo4a_0518	LMOSLCC7179_0491	LMOSLCC2479_0514	LMOSLCC2372_0515	LM5923_0568	LM5578_0569	LMOSLCC5850_0507	lmo0461	LMOSLCC2482_0454	LMOSLCC2755_0455	LMOSLCC2540_0477	LMOSLCC2378_0477	LMOATCC19117_0485	LMOL312_0460	LMOf2365_0496
LMOSLCC2376_0490	lmo4a_0522	LMOSLCC7179_0492	LMOSLCC2479_0517	LMOSLCC2372_0518	LM5923_0576	LM5578_0577	LMOSLCC5850_0509	lmo0462	LMOSLCC2482_0465	LMOSLCC2755_0467	LMOSLCC2540_0478	LMOSLCC2378_0490	LMOATCC19117_0497	LMOL312_0471	LMOf2365_0497
LMOSLCC2376_0494	lmo4a_0525	LMOSLCC7179_0502	LMOSLCC2479_0521	LMOSLCC2372_0522	LM5923_0577	LM5578_0578	LMOSLCC5850_0510	lmo0463	LMOSLCC2482_0466	LMOSLCC2755_0468	LMOSLCC2540_0479	LMOSLCC2378_0491	LMOATCC19117_0498	LMOL312_0472	LMOf2365_0508
LMOSLCC2376_0497	lmo4a_0541	LMOSLCC7179_0503	LMOSLCC2479_0523	LMOSLCC2372_0525	LM5923_0578	LM5578_0579	LMOSLCC5850_0520	lmo0481	LMOSLCC2482_0467	LMOSLCC2755_0469	LMOSLCC2540_0480	LMOSLCC2378_0494	LMOATCC19117_0499	LMOL312_0473	LMOf2365_0536
LMOSLCC2376_0506	lmo4a_0542	LMOSLCC7179_0505	LMOSLCC2479_0524	LMOSLCC2372_0526	LM5923_0579	LM5578_0580	LMOSLCC5850_0521	lmo0507	LMOSLCC2482_0468	LMOSLCC2755_0471	LMOSLCC2540_0481	LMOSLCC2378_0495	LMOATCC19117_0500	LMOL312_0474	LMOf2365_0539
LMOSLCC2376_0507	lmo4a_0544	LMOSLCC7179_0515	LMOSLCC2479_0534	LMOSLCC2372_0536	LM5923_0603	LM5578_0604	LMOSLCC5850_0523	lmo0510	LMOSLCC2482_0469	LMOSLCC2755_0472	LMOSLCC2540_0486	LMOSLCC2378_0503	LMOATCC19117_0501	LMOL312_0475	LMOf2365_0543
LMOSLCC2376_0509	lmo4a_0555	LMOSLCC7179_0516	LMOSLCC2479_0535	LMOSLCC2372_0537	LM5923_0609	LM5578_0610	LMOSLCC5850_0533	lmo0514	LMOSLCC2482_0470	LMOSLCC2755_0473	LMOSLCC2540_0513	LMOSLCC2378_0532	LMOATCC19117_0505	LMOL312_0476	LMOf2365_0545
LMOSLCC2376_0519	lmo4a_0556	LMOSLCC7179_0525	LMOSLCC2479_0537	LMOSLCC2372_0539	LM5923_0612	LM5578_0613	LMOSLCC5850_0534	lmo0516	LMOSLCC2482_0472	LMOSLCC2755_0476	LMOSLCC2540_0516	LMOSLCC2378_0535	LMOATCC19117_0508	LMOL312_0480	LMOf2365_0546
LMOSLCC2376_0520	lmo4a_0564	LMOSLCC7179_0527	LMOSLCC2479_0547	LMOSLCC2372_0549	LM5923_0613	LM5578_0614	LMOSLCC5850_0542	lmo0517	LMOSLCC2482_0475	LMOSLCC2755_0479	LMOSLCC2540_0520	LMOSLCC2378_0539	LMOATCC19117_0536	LMOL312_0483	LMOf2365_0556
LMOSLCC2376_0528	lmo4a_0565	LMOSLCC7179_0528	LMOSLCC2479_0548	LMOSLCC2372_0550	LM5923_0614	LM5578_0615	LMOSLCC5850_0544	lmo0527	LMOSLCC2482_0503	LMOSLCC2755_0506	LMOSLCC2540_0522	LMOSLCC2378_0541	LMOATCC19117_0539	LMOL312_0511	LMOf2365_0557
LMOSLCC2376_0530	lmo4a_0566	LMOSLCC7179_0552	LMOSLCC2479_0556	LMOSLCC2372_0558	LM5923_0623	LM5578_0624	LMOSLCC5850_0545	lmo0528	LMOSLCC2482_0506	LMOSLCC2755_0509	LMOSLCC2540_0523	LMOSLCC2378_0542	LMOATCC19117_0543	LMOL312_0514	LMOf2365_0559
LMOSLCC2376_0531	lmo4a_0567	LMOSLCC7179_0558	LMOSLCC2479_0558	LMOSLCC2372_0560	LM5923_0628	LM5578_0629	LMOSLCC5850_0569	lmo0530	LMOSLCC2482_0510	LMOSLCC2755_0513	LMOSLCC2540_0532	LMOSLCC2378_0551	LMOATCC19117_0545	LMOL312_0518	LMOf2365_0569
LMOSLCC2376_0555	lmo4a_0591	LMOSLCC7179_0561	LMOSLCC2479_0559	LMOSLCC2372_0561	LM5923_0637	LM5578_0638	LMOSLCC5850_0575	lmo0540	LMOSLCC2482_0512	LMOSLCC2755_0515	LMOSLCC2540_0533	LMOSLCC2378_0552	LMOATCC19117_0548	LMOL312_0520	LMOf2365_0570
LMOSLCC2376_0561	lmo4a_0597	LMOSLCC7179_0562	LMOSLCC2479_0583	LMOSLCC2372_0585	LM5923_0644	LM5578_0645	LMOSLCC5850_0578	lmo0541	LMOSLCC2482_0513	LMOSLCC2755_0516	LMOSLCC2540_0535	LMOSLCC2378_0554	LMOATCC19117_0557	LMOL312_0521	LMOf2365_0578
LMOSLCC2376_0564	lmo4a_0600	LMOSLCC7179_0563	LMOSLCC2479_0589	LMOSLCC2372_0591	LM5923_0653	LM5578_0654	LMOSLCC5850_0579	lmo0549	LMOSLCC2482_0529	LMOSLCC2755_0532	LMOSLCC2540_0545	LMOSLCC2378_0564	LMOATCC19117_0558	LMOL312_0535	LMOf2365_0579
LMOSLCC2376_0565	lmo4a_0601	LMOSLCC7179_0572	LMOSLCC2479_0592	LMOSLCC2372_0594	LM5923_0654	LM5578_0655	LMOSLCC5850_0580	lmo0550	LMOSLCC2482_0530	LMOSLCC2755_0533	LMOSLCC2540_0546	LMOSLCC2378_0565	LMOATCC19117_0560	LMOL312_0536	LMOf2365_0580
LMOSLCC2376_0566	lmo4a_0602	LMOSLCC7179_0577	LMOSLCC2479_0593	LMOSLCC2372_0595	LM5923_0659	LM5578_0660	LMOSLCC5850_0589	lmo0551	LMOSLCC2482_0532	LMOSLCC2755_0535	LMOSLCC2540_0554	LMOSLCC2378_0573	LMOATCC19117_0570	LMOL312_0538	LMOf2365_0581
LMOSLCC2376_0575	lmo4a_0612	LMOSLCC7179_0586	LMOSLCC2479_0594	LMOSLCC2372_0596	LM5923_0666	LM5578_0711	LMOSLCC5850_0590	lmo0552	LMOSLCC2482_0542	LMOSLCC2755_0545	LMOSLCC2540_0555	LMOSLCC2378_0574	LMOATCC19117_0571	LMOL312_0548	LMOf2365_0605
LMOSLCC2376_0576	lmo4a_0613	LMOSLCC7179_0593	LMOSLCC2479_0603	LMOSLCC2372_0605	LM5923_0680	LM5578_0725	LMOSLCC5850_0595	lmo0576	LMOSLCC2482_0543	LMOSLCC2755_0546	LMOSLCC2540_0556	LMOSLCC2378_0575	LMOATCC19117_0579	LMOL312_0549	LMOf2365_0611
LMOSLCC2376_0581	lmo4a_0618	LMOSLCC7179_0602	LMOSLCC2479_0608	LMOSLCC2372_0610	LM5923_0697	LM5578_0742	LMOSLCC5850_0604	lmo0582	LMOSLCC2482_0551	LMOSLCC2755_0554	LMOSLCC2540_0557	LMOSLCC2378_0576	LMOATCC19117_0580	LMOL312_0557	LMOf2365_0614
LMOSLCC2376_0590	lmo4a_0627	LMOSLCC7179_0603	LMOSLCC2479_0617	LMOSLCC2372_0619	LM5923_0703	LM5578_0748	LMOSLCC5850_0611	lmo0585	LMOSLCC2482_0552	LMOSLCC2755_0555	LMOSLCC2540_0581	LMOSLCC2378_0600	LMOATCC19117_0581	LMOL312_0558	LMOf2365_0615
LMOSLCC2376_0596	lmo4a_0633	LMOSLCC7179_0608	LMOSLCC2479_0624	LMOSLCC2372_0626	LM5923_0710	LM5578_0755	LMOSLCC5850_0620	lmo0586	LMOSLCC2482_0553	LMOSLCC2755_0556	LMOSLCC2540_0587	LMOSLCC2378_0606	LMOATCC19117_0582	LMOL312_0559	LMOf2365_0616
LMOSLCC2376_0605	lmo4a_0642	LMOSLCC7179_0614	LMOSLCC2479_0633	LMOSLCC2372_0635	LM5923_0714	LM5578_0759	LMOSLCC5850_0621	lmo0587	LMOSLCC2482_0554	LMOSLCC2755_0557	LMOSLCC2540_0590	LMOSLCC2378_0609	LMOATCC19117_0606	LMOL312_0560	LMOf2365_0625
LMOSLCC2376_0606	lmo4a_0643	LMOSLCC7179_0627	LMOSLCC2479_0634	LMOSLCC2372_0636	LM5923_0735	LM5578_0780	LMOSLCC5850_0626	lmo0596	LMOSLCC2482_0578	LMOSLCC2755_0582	LMOSLCC2540_0591	LMOSLCC2378_0610	LMOATCC19117_0612	LMOL312_0584	LMOf2365_0630
LMOSLCC2376_0612	lmo4a_0650	LMOSLCC7179_0643	LMOSLCC2479_0639	LMOSLCC2372_0641	LM5923_0747	LM5578_0792	LMOSLCC5850_0632	lmo0601	LMOSLCC2482_0584	LMOSLCC2755_0588	LMOSLCC2540_0592	LMOSLCC2378_0611	LMOATCC19117_0615	LMOL312_0590	LMOf2365_0639
LMOSLCC2376_0636	lmo4a_0674	LMOSLCC7179_0649	LMOSLCC2479_0645	LMOSLCC2372_0647	LM5923_0757	LM5578_0802	LMOSLCC5850_0634	lmo0610	LMOSLCC2482_0587	LMOSLCC2755_0591	LMOSLCC2540_0601	LMOSLCC2378_0620	LMOATCC19117_0616	LMOL312_0593	LMOf2365_0646
LMOSLCC2376_0642	lmo4a_0681	LMOSLCC7179_0656	LMOSLCC2479_0658	LMOSLCC2372_0660	LM5923_0758	LM5578_0803	LMOSLCC5850_0648	lmo0617	LMOSLCC2482_0588	LMOSLCC2755_0592	LMOSLCC2540_0606	LMOSLCC2378_0625	LMOATCC19117_0617	LMOL312_0594	LMOf2365_0655
LMOSLCC2376_0649	lmo4a_0692	LMOSLCC7179_0660	LMOSLCC2479_0674	LMOSLCC2372_0676	LM5923_0759	LM5578_0804	LMOSLCC5850_0665	lmo0626	LMOSLCC2482_0589	LMOSLCC2755_0593	LMOSLCC2540_0615	LMOSLCC2378_0634	LMOATCC19117_0626	LMOL312_0595	LMOf2365_0656
LMOSLCC2376_0655	lmo4a_0696	LMOSLCC7179_0681	LMOSLCC2479_0680	LMOSLCC2372_0682	LM5923_0767	LM5578_0812	LMOSLCC5850_0672	lmo0627	LMOSLCC2482_0598	LMOSLCC2755_0602	LMOSLCC2540_0622	LMOSLCC2378_0641	LMOATCC19117_0631	LMOL312_0604	LMOf2365_0661
LMOSLCC2376_0659	lmo4a_0717	LMOSLCC7179_0693	LMOSLCC2479_0686	LMOSLCC2372_0688	LM5923_0780	LM5578_0825	LMOSLCC5850_0678	lmo0632	LMOSLCC2482_0603	LMOSLCC2755_0607	LMOSLCC2540_0631	LMOSLCC2378_0650	LMOATCC19117_0640	LMOL312_0609	LMOf2365_0667
LMOSLCC2376_0680	lmo4a_0729	LMOSLCC7179_0703	LMOSLCC2479_0690	LMOSLCC2372_0692	LM5923_0790	LM5578_0835	LMOSLCC5850_0682	lmo0638	LMOSLCC2482_0612	LMOSLCC2755_0616	LMOSLCC2540_0633	LMOSLCC2378_0652	LMOATCC19117_0647	LMOL312_0618	LMOf2365_0693
LMOSLCC2376_0692	lmo4a_0740	LMOSLCC7179_0704	LMOSLCC2479_0711	LMOSLCC2372_0713	LM5923_0802	LM5578_0847	LMOSLCC5850_0703	lmo0650	LMOSLCC2482_0619	LMOSLCC2755_0623	LMOSLCC2540_0638	LMOSLCC2378_0657	LMOATCC19117_0656	LMOL312_0625	LMOf2365_0694
LMOSLCC2376_0702	lmo4a_0741	LMOSLCC7179_0705	LMOSLCC2479_0723	LMOSLCC2372_0725	LM5923_0803	LM5578_0848	LMOSLCC5850_0715	lmo0666	LMOSLCC2482_0628	LMOSLCC2755_0632	LMOSLCC2540_0645	LMOSLCC2378_0663	LMOATCC19117_0658	LMOL312_0634	LMOf2365_0700
LMOSLCC2376_0703	lmo4a_0742	LMOSLCC7179_0711	LMOSLCC2479_0733	LMOSLCC2372_0735	LM5923_0826	LM5578_0871	LMOSLCC5850_0725	lmo0671	LMOSLCC2482_0630	LMOSLCC2755_0634	LMOSLCC2540_0646	LMOSLCC2378_0688	LMOATCC19117_0663	LMOL312_0636	LMOf2365_0707
LMOSLCC2376_0704	lmo4a_0748	LMOSLCC7179_0725	LMOSLCC2479_0734	LMOSLCC2372_0736	LM5923_0827	LM5578_0872	LMOSLCC5850_0726	lmo0676	LMOSLCC2482_0635	LMOSLCC2755_0639	LMOSLCC2540_0669	LMOSLCC2378_0690	LMOATCC19117_0669	LMOL312_0642	LMOf2365_0712
LMOSLCC2376_0711	lmo4a_0750	LMOSLCC7179_0732	LMOSLCC2479_0735	LMOSLCC2372_0737	LM5923_0844	LM5578_0889	LMOSLCC5850_0727	lmo0680	LMOSLCC2482_0689	LMOSLCC2755_0646	LMOSLCC2540_0671	LMOSLCC2378_0696	LMOATCC19117_0693	LMOL312_0669	LMOf2365_0716
LMOSLCC2376_0712	lmo4a_0755	LMOSLCC7179_0744	LMOSLCC2479_0741	LMOSLCC2372_0743	LM5923_0855	LM5578_0900	LMOSLCC5850_0735	lmo0701	LMOSLCC2482_0690	LMOSLCC2755_0647	LMOSLCC2540_0677	LMOSLCC2378_0702	LMOATCC19117_0695	LMOL312_0671	LMOf2365_0749
LMOSLCC2376_0719	lmo4a_0757	LMOSLCC7179_0745	LMOSLCC2479_0754	LMOSLCC2372_0756	LM5923_0869	LM5578_0914	LMOSLCC5850_0748	lmo0713	LMOSLCC2482_0713	LMOSLCC2755_0670	LMOSLCC2540_0683	LMOSLCC2378_0708	LMOATCC19117_0701	LMOL312_0677	LMOf2365_0759
LMOSLCC2376_0722	lmo4a_0767	LMOSLCC7179_0768	LMOSLCC2479_0763	LMOSLCC2372_0765	LM5923_0870	LM5578_0915	LMOSLCC5850_0755	lmo0723	LMOSLCC2482_0715	LMOSLCC2755_0672	LMOSLCC2540_0688	LMOSLCC2378_0712	LMOATCC19117_0707	LMOL312_0683	LMOf2365_0760
LMOSLCC2376_0734	lmo4a_0798	LMOSLCC7179_0778	LMOSLCC2479_0775	LMOSLCC2372_0777	LM5923_0872	LM5578_0918	LMOSLCC5850_0767	lmo0724	LMOSLCC2482_0721	LMOSLCC2755_0678	LMOSLCC2540_0692	LMOSLCC2378_0733	LMOATCC19117_0712	LMOL312_0688	LMOf2365_0761
LMOSLCC2376_0735	lmo4a_0811	LMOSLCC7179_0787	LMOSLCC2479_0776	LMOSLCC2372_0778	LM5923_0875	LM5578_0921	LMOSLCC5850_0768	lmo0725	LMOSLCC2482_0727	LMOSLCC2755_0684	LMOSLCC2540_0713	LMOSLCC2378_0745	LMOATCC19117_0716	LMOL312_0692	LMOf2365_0768
LMOSLCC2376_0759	lmo4a_0816	LMOSLCC7179_0798	LMOSLCC2479_0799	LMOSLCC2372_0801	LM5923_0880	LM5578_0926	LMOSLCC5850_0791	lmo0732	LMOSLCC2482_0732	LMOSLCC2755_0689	LMOSLCC2540_0725	LMOSLCC2378_0755	LMOATCC19117_0737	LMOL312_0713	LMOf2365_0775
LMOSLCC2376_0772	lmo4a_0821	LMOSLCC7179_0812	LMOSLCC2479_0809	LMOSLCC2372_0811	LM5923_0882	LM5578_0928	LMOSLCC5850_0801	lmo0745	LMOSLCC2482_0736	LMOSLCC2755_0693	LMOSLCC2540_0735	LMOSLCC2378_0756	LMOATCC19117_0749	LMOL312_0725	LMOf2365_0779
LMOSLCC2376_0777	lmo4a_0833	LMOSLCC7179_0815	LMOSLCC2479_0813	LMOSLCC2372_0815	LM5923_0892	LM5578_0938	LMOSLCC5850_0810	lmo0755	LMOSLCC2482_0757	LMOSLCC2755_0714	LMOSLCC2540_0736	LMOSLCC2378_0757	LMOATCC19117_0759	LMOL312_0735	LMOf2365_0805
LMOSLCC2376_0788	lmo4a_0846	LMOSLCC7179_0818	LMOSLCC2479_0818	LMOSLCC2372_0820	LM5923_0893	LM5578_0939	LMOSLCC5850_0821	lmo0767	LMOSLCC2482_0769	LMOSLCC2755_0726	LMOSLCC2540_0737	LMOSLCC2378_0764	LMOATCC19117_0760	LMOL312_0736	LMOf2365_0808
LMOSLCC2376_0802	lmo4a_0847	LMOSLCC7179_0823	LMOSLCC2479_0829	LMOSLCC2372_0831	LM5923_0906	LM5578_0952	LMOSLCC5850_0833	lmo0768	LMOSLCC2482_0779	LMOSLCC2755_0736	LMOSLCC2540_0744	LMOSLCC2378_0771	LMOATCC19117_0761	LMOL312_0737	LMOf2365_0826
LMOSLCC2376_0803	lmo4a_0850	LMOSLCC7179_0825	LMOSLCC2479_0843	LMOSLCC2372_0845	LM5923_0914	LM5578_0960	LMOSLCC5850_0834	lmo0778	LMOSLCC2482_0780	LMOSLCC2755_0737	LMOSLCC2540_0751	LMOSLCC2378_0775	LMOATCC19117_0767	LMOL312_0744	LMOf2365_0840
LMOSLCC2376_0806	lmo4a_0857	LMOSLCC7179_0836	LMOSLCC2479_0844	LMOSLCC2372_0846	LM5923_0915	LM5578_0961	LMOSLCC5850_0837	lmo0791	LMOSLCC2482_0781	LMOSLCC2755_0738	LMOSLCC2540_0755	LMOSLCC2378_0802	LMOATCC19117_0774	LMOL312_0751	LMOf2365_0852
LMOSLCC2376_0814	lmo4a_0859	LMOSLCC7179_0837	LMOSLCC2479_0847	LMOSLCC2372_0849	LM5923_0949	LM5578_0995	LMOSLCC5850_0840	lmo0801	LMOSLCC2482_0788	LMOSLCC2755_0745	LMOSLCC2540_0767	LMOSLCC2378_0805	LMOATCC19117_0779	LMOL312_0755	LMOf2365_0853
LMOSLCC2376_0816	lmo4a_0870	LMOSLCC7179_0850	LMOSLCC2479_0850	LMOSLCC2372_0852	LM5923_0959	LM5578_1005	LMOSLCC5850_0845	lmo0805	LMOSLCC2482_0795	LMOSLCC2755_0752	LMOSLCC2540_0768	LMOSLCC2378_0823	LMOATCC19117_0806	LMOL312_0767	LMOf2365_0856
LMOSLCC2376_0827	lmo4a_0871	LMOSLCC7179_0858	LMOSLCC2479_0855	LMOSLCC2372_0857	LM5923_0980	LM5578_1026	LMOSLCC5850_0847	lmo0810	LMOSLCC2482_0799	LMOSLCC2755_0756	LMOSLCC2540_0788	LMOSLCC2378_0837	LMOATCC19117_0809	LMOL312_0768	LMOf2365_0859
LMOSLCC2376_0828	lmo4a_0886	LMOSLCC7179_0859	LMOSLCC2479_0857	LMOSLCC2372_0859	LM5923_0986	LM5578_1032	LMOSLCC5850_0858	lmo0821	LMOSLCC2482_0811	LMOSLCC2755_0768	LMOSLCC2540_0791	LMOSLCC2378_0849	LMOATCC19117_0827	LMOL312_0788	LMOf2365_0864
LMOSLCC2376_0841	lmo4a_0894	LMOSLCC7179_0894	LMOSLCC2479_0868	LMOSLCC2372_0870	LM5923_0987	LM5578_1033	LMOSLCC5850_0859	lmo0835	LMOSLCC2482_0812	LMOSLCC2755_0769	LMOSLCC2540_0809	LMOSLCC2378_0850	LMOATCC19117_0841	LMOL312_0791	LMOf2365_0866
LMOSLCC2376_0849	lmo4a_0895	LMOSLCC7179_0904	LMOSLCC2479_0869	LMOSLCC2372_0871	LM5923_0988	LM5578_1034	LMOSLCC5850_0872	lmo0836	LMOSLCC2482_0832	LMOSLCC2755_0789	LMOSLCC2540_0820	LMOSLCC2378_0853	LMOATCC19117_0853	LMOL312_0809	LMOf2365_0876
LMOSLCC2376_0850	lmo4a_0930	LMOSLCC7179_0925	LMOSLCC2479_0882	LMOSLCC2372_0884	LM5923_0989	LM5578_1035	LMOSLCC5850_0880	lmo0839	LMOSLCC2482_0835	LMOSLCC2755_0792	LMOSLCC2540_0832	LMOSLCC2378_0856	LMOATCC19117_0854	LMOL312_0823	LMOf2365_0877
LMOSLCC2376_0885	lmo4a_0940	LMOSLCC7179_0931	LMOSLCC2479_0890	LMOSLCC2372_0892	LM5923_1006	LM5578_1052	LMOSLCC5850_0882	lmo0842	LMOSLCC2482_0853	LMOSLCC2755_0810	LMOSLCC2540_0833	LMOSLCC2378_0861	LMOATCC19117_0857	LMOL312_0835	LMOf2365_0891
LMOSLCC2376_0895	lmo4a_0960	LMOSLCC7179_0932	LMOSLCC2479_0891	LMOSLCC2372_0893	LM5923_1023	LM5578_1069	LMOSLCC5850_0917	lmo0847	LMOSLCC2482_0864	LMOSLCC2755_0821	LMOSLCC2540_0836	LMOSLCC2378_0863	LMOATCC19117_0860	LMOL312_0836	LMOf2365_0899
LMOSLCC2376_0900	lmo4a_0965	LMOSLCC7179_0933	LMOSLCC2479_0926	LMOSLCC2372_0927	LM5923_1052	LM5578_1098	LMOSLCC5850_0927	lmo0849	LMOSLCC2482_0876	LMOSLCC2755_0833	LMOSLCC2540_0839	LMOSLCC2378_0873	LMOATCC19117_0865	LMOL312_0839	LMOf2365_0900
LMOSLCC2376_0915	lmo4a_0966	LMOSLCC7179_0934	LMOSLCC2479_0936	LMOSLCC2372_0937	LM5923_1057	LM5578_1103	LMOSLCC5850_0948	lmo0859	LMOSLCC2482_0877	LMOSLCC2755_0834	LMOSLCC2540_0844	LMOSLCC2378_0874	LMOATCC19117_0867	LMOL312_0842	LMOf2365_0936
LMOSLCC2376_0921	lmo4a_0968	LMOSLCC7179_0951	LMOSLCC2479_0957	LMOSLCC2372_0958	LM5923_1062	LM5578_1108	LMOSLCC5850_0954	lmo0860	LMOSLCC2482_0880	LMOSLCC2755_0837	LMOSLCC2540_0846	LMOSLCC2378_0887	LMOATCC19117_0877	LMOL312_0847	LMOf2365_0946
LMOSLCC2376_0922	lmo4a_0969	LMOSLCC7179_0968	LMOSLCC2479_0963	LMOSLCC2372_0964	LM5923_1078	LM5578_1124	LMOSLCC5850_0955	lmo0872	LMOSLCC2482_0883	LMOSLCC2755_0840	LMOSLCC2540_0856	LMOSLCC2378_0895	LMOATCC19117_0878	LMOL312_0849	LMOf2365_0965
LMOSLCC2376_0923	lmo4a_0986	LMOSLCC7179_0997	LMOSLCC2479_0964	LMOSLCC2372_0965	LM5923_1098	LM5578_1144	LMOSLCC5850_0956	lmo0880	LMOSLCC2482_0888	LMOSLCC2755_0845	LMOSLCC2540_0857	LMOSLCC2378_0896	LMOATCC19117_0891	LMOL312_0859	LMOf2365_0971
LMOSLCC2376_0924	lmo4a_1003	LMOSLCC7179_1002	LMOSLCC2479_0965	LMOSLCC2372_0966	LM5923_1099	LM5578_1145	LMOSLCC5850_0957	lmo0881	LMOSLCC2482_0890	LMOSLCC2755_0847	LMOSLCC2540_0870	LMOSLCC2378_0932	LMOATCC19117_0899	LMOL312_0860	LMOf2365_0973
LMOSLCC2376_0925	lmo4a_1032	LMOSLCC7179_1007	LMOSLCC2479_0966	LMOSLCC2372_0967	LM5923_1105	LM5578_1151	LMOSLCC5850_0975	lmo0914	LMOSLCC2482_0900	LMOSLCC2755_0857	LMOSLCC2540_0878	LMOSLCC2378_0942	LMOATCC19117_0900	LMOL312_0872	LMOf2365_0974
LMOSLCC2376_0942	lmo4a_1037	LMOSLCC7179_1022	LMOSLCC2479_0983	LMOSLCC2372_0984	LM5923_1110	LM5578_1156	LMOSLCC5850_0993	lmo0925	LMOSLCC2482_0901	LMOSLCC2755_0858	LMOSLCC2540_0879	LMOSLCC2378_0961	LMOATCC19117_0936	LMOL312_0880	LMOf2365_0991
LMOSLCC2376_0959	lmo4a_1042	LMOSLCC7179_1042	LMOSLCC2479_1000	LMOSLCC2372_1001	LM5923_1113	LM5578_1159	LMOSLCC5850_1022	lmo0945	LMOSLCC2482_0914	LMOSLCC2755_0871	LMOSLCC2540_0914	LMOSLCC2378_0967	LMOATCC19117_0947	LMOL312_0881	LMOf2365_1037
LMOSLCC2376_0989	lmo4a_1050	LMOSLCC7179_1043	LMOSLCC2479_1029	LMOSLCC2372_1030	LM5923_1154	LM5578_1201	LMOSLCC5850_1027	lmo0951	LMOSLCC2482_0922	LMOSLCC2755_0879	LMOSLCC2540_0924	LMOSLCC2378_0969	LMOATCC19117_0966	LMOL312_0916	LMOf2365_1042
LMOSLCC2376_0994	lmo4a_1073	LMOSLCC7179_1049	LMOSLCC2479_1034	LMOSLCC2372_1035	LM5923_1163	LM5578_1210	LMOSLCC5850_1032	lmo0952	LMOSLCC2482_0923	LMOSLCC2755_0880	LMOSLCC2540_0944	LMOSLCC2378_0970	LMOATCC19117_0972	LMOL312_0926	LMOf2365_1047
LMOSLCC2376_0999	lmo4a_1078	LMOSLCC7179_1054	LMOSLCC2479_1039	LMOSLCC2372_1040	LM5923_1216	LM5578_1263	LMOSLCC5850_1047	lmo0953	LMOSLCC2482_0960	LMOSLCC2755_0915	LMOSLCC2540_0950	LMOSLCC2378_0988	LMOATCC19117_0973	LMOL312_0945	LMOf2365_1062
LMOSLCC2376_1014	lmo4a_1116	LMOSLCC7179_1057	LMOSLCC2479_1054	LMOSLCC2372_1055	LM5923_1231	LM5578_1278	LMOSLCC5850_1067	lmo0954	LMOSLCC2482_0970	LMOSLCC2755_0925	LMOSLCC2540_0951	LMOSLCC2378_1005	LMOATCC19117_0974	LMOL312_0951	LMOf2365_1085
LMOSLCC2376_1037	lmo4a_1119	LMOSLCC7179_1094	LMOSLCC2479_1074	LMOSLCC2372_1075	LM5923_1236	LM5578_1283	LMOSLCC5850_1068	lmo0971	LMOSLCC2482_0990	LMOSLCC2755_0946	LMOSLCC2540_0952	LMOSLCC2378_1034	LMOATCC19117_0975	LMOL312_0952	LMOf2365_1090
LMOSLCC2376_1042	lmo4a_1172	LMOSLCC7179_1103	LMOSLCC2479_1075	LMOSLCC2372_1076	LM5923_1237	LM5578_1284	LMOSLCC5850_1074	lmo0987	LMOSLCC2482_0996	LMOSLCC2755_0952	LMOSLCC2540_0953	LMOSLCC2378_1039	LMOATCC19117_0992	LMOL312_0953	LMOf2365_1093
LMOSLCC2376_1087	lmo4a_1187	LMOSLCC7179_1158	LMOSLCC2479_1081	LMOSLCC2372_1082	LM5923_1242	LM5578_1289	LMOSLCC5850_1079	lmo1016	LMOSLCC2482_0998	LMOSLCC2755_0954	LMOSLCC2540_0970	LMOSLCC2378_1044	LMOATCC19117_1009	LMOL312_0954	LMOf2365_1114
LMOSLCC2376_1141	lmo4a_1192	LMOSLCC7179_1172	LMOSLCC2479_1086	LMOSLCC2372_1087	LM5923_1250	LM5578_1297	LMOSLCC5850_1082	lmo1021	LMOSLCC2482_0999	LMOSLCC2755_0955	LMOSLCC2540_0987	LMOSLCC2378_1059	LMOATCC19117_1038	LMOL312_0971	LMOf2365_1115
LMOSLCC2376_1156	lmo4a_1193	LMOSLCC7179_1177	LMOSLCC2479_1089	LMOSLCC2372_1090	LM5923_1252	LM5578_1299	LMOSLCC5850_1116	lmo1026	LMOSLCC2482_1017	LMOSLCC2755_0972	LMOSLCC2540_1016	LMOSLCC2378_1082	LMOATCC19117_1043	LMOL312_0988	LMOf2365_1134
LMOSLCC2376_1161	lmo4a_1196	LMOSLCC7179_1178	LMOSLCC2479_1132	LMOSLCC2372_1131	LM5923_1268	LM5578_1315	LMOSLCC5850_1125	lmo1041	LMOSLCC2482_1034	LMOSLCC2755_0989	LMOSLCC2540_1021	LMOSLCC2378_1087	LMOATCC19117_1048	LMOL312_1017	LMOf2365_1144
LMOSLCC2376_1162	lmo4a_1204	LMOSLCC7179_1183	LMOSLCC2479_1188	LMOSLCC2372_1187	LM5923_1299	LM5578_1346	LMOSLCC5850_1180	lmo1061	LMOSLCC2482_1063	LMOSLCC2755_1018	LMOSLCC2540_1026	LMOSLCC2378_1090	LMOATCC19117_1063	LMOL312_1022	LMOf2365_1199
LMOSLCC2376_1165	lmo4a_1206	LMOSLCC7179_1193	LMOSLCC2479_1202	LMOSLCC2372_1201	LM5923_1322	LM5578_1369	LMOSLCC5850_1194	lmo1062	LMOSLCC2482_1068	LMOSLCC2755_1023	LMOSLCC2540_1041	LMOSLCC2378_1111	LMOATCC19117_1086	LMOL312_1027	LMOf2365_1214
LMOSLCC2376_1173	lmo4a_1222	LMOSLCC7179_1220	LMOSLCC2479_1207	LMOSLCC2372_1206	LM5923_1355	LM5578_1402	LMOSLCC5850_1199	lmo1068	LMOSLCC2482_1073	LMOSLCC2755_1028	LMOSLCC2540_1064	LMOSLCC2378_1112	LMOATCC19117_1092	LMOL312_1042	LMOf2365_1219
LMOSLCC2376_1175	lmo4a_1275	LMOSLCC7179_1234	LMOSLCC2479_1208	LMOSLCC2372_1207	LM5923_1356	LM5578_1403	LMOSLCC5850_1200	lmo1073	LMOSLCC2482_1088	LMOSLCC2755_1043	LMOSLCC2540_1069	LMOSLCC2378_1130	LMOATCC19117_1095	LMOL312_1065	LMOf2365_1220
LMOSLCC2376_1202	lmo4a_1286	LMOSLCC7179_1235	LMOSLCC2479_1213	LMOSLCC2372_1212	LM5923_1361	LM5578_1408	LMOSLCC5850_1205	lmo1076	LMOSLCC2482_1111	LMOSLCC2755_1066	LMOSLCC2540_1072	LMOSLCC2378_1140	LMOATCC19117_1111	LMOL312_1070	LMOf2365_1225
LMOSLCC2376_1221	lmo4a_1306	LMOSLCC7179_1240	LMOSLCC2479_1223	LMOSLCC2372_1222	LM5923_1380	LM5578_1427	LMOSLCC5850_1216	lmo1104	LMOSLCC2482_1116	LMOSLCC2755_1071	LMOSLCC2540_1105	LMOSLCC2378_1196	LMOATCC19117_1125	LMOL312_1073	LMOf2365_1233
LMOSLCC2376_1240	lmo4a_1324	LMOSLCC7179_1259	LMOSLCC2479_1239	LMOSLCC2372_1239	LM5923_1381	LM5578_1428	LMOSLCC5850_1233	lmo1115	LMOSLCC2482_1119	LMOSLCC2755_1074	LMOSLCC2540_1115	LMOSLCC2378_1210	LMOATCC19117_1136	LMOL312_1094	LMOf2365_1235
LMOSLCC2376_1241	lmo4a_1343	LMOSLCC7179_1260	LMOSLCC2479_1266	LMOSLCC2372_1240	LM5923_1394	LM5578_1441	LMOSLCC5850_1287	lmo1136	LMOSLCC2482_1139	LMOSLCC2755_1093	LMOSLCC2540_1169	LMOSLCC2378_1215	LMOATCC19117_1190	LMOL312_1095	LMOf2365_1267
LMOSLCC2376_1242	lmo4a_1344	LMOSLCC7179_1273	LMOSLCC2479_1291	LMOSLCC2372_1267	LM5923_1425	LM5578_1472	LMOSLCC5850_1322	lmo1190	LMOSLCC2482_1144	LMOSLCC2755_1098	LMOSLCC2540_1184	LMOSLCC2378_1216	LMOATCC19117_1204	LMOL312_1112	LMOf2365_1281
LMOSLCC2376_1244	lmo4a_1345	LMOSLCC7179_1303	LMOSLCC2479_1310	LMOSLCC2372_1292	LM5923_1432	LM5578_1479	LMOSLCC5850_1323	lmo1205	LMOSLCC2482_1145	LMOSLCC2755_1099	LMOSLCC2540_1189	LMOSLCC2378_1221	LMOATCC19117_1209	LMOL312_1120	LMOf2365_1282
LMOSLCC2376_1287	lmo4a_1346	LMOSLCC7179_1310	LMOSLCC2479_1324	LMOSLCC2372_1311	LM5923_1433	LM5578_1480	LMOSLCC5850_1328	lmo1210	LMOSLCC2482_1165	LMOSLCC2755_1119	LMOSLCC2540_1190	LMOSLCC2378_1229	LMOATCC19117_1210	LMOL312_1124	LMOf2365_1289
LMOSLCC2376_1294	lmo4a_1389	LMOSLCC7179_1311	LMOSLCC2479_1325	LMOSLCC2372_1325	LM5923_1435	LM5578_1482	LMOSLCC5850_1347	lmo1211	LMOSLCC2482_1175	LMOSLCC2755_1129	LMOSLCC2540_1195	LMOSLCC2378_1231	LMOATCC19117_1215	LMOL312_1178	LMOf2365_1307
LMOSLCC2376_1295	lmo4a_1396	LMOSLCC7179_1313	LMOSLCC2479_1330	LMOSLCC2372_1326	LM5923_1467	LM5578_1515	LMOSLCC5850_1348	lmo1215	LMOSLCC2482_1231	LMOSLCC2755_1183	LMOSLCC2540_1203	LMOSLCC2378_1265	LMOATCC19117_1225	LMOL312_1192	LMOf2365_1350
LMOSLCC2376_1297	lmo4a_1397	LMOSLCC7179_1346	LMOSLCC2479_1349	LMOSLCC2372_1331	LM5923_1471	LM5578_1519	LMOSLCC5850_1362	lmo1224	LMOSLCC2482_1245	LMOSLCC2755_1197	LMOSLCC2540_1206	LMOSLCC2378_1279	LMOATCC19117_1259	LMOL312_1197	LMOf2365_1357
LMOSLCC2376_1329	lmo4a_1399	LMOSLCC7179_1350	LMOSLCC2479_1350	LMOSLCC2372_1350	LM5923_1472	LM5578_1520	LMOSLCC5850_1392	lmo1226	LMOSLCC2482_1250	LMOSLCC2755_1202	LMOSLCC2540_1223	LMOSLCC2378_1280	LMOATCC19117_1273	LMOL312_1198	LMOf2365_1358
LMOSLCC2376_1333	lmo4a_1435	LMOSLCC7179_1351	LMOSLCC2479_1363	LMOSLCC2372_1351	LM5923_1481	LM5578_1529	LMOSLCC5850_1399	lmo1252	LMOSLCC2482_1251	LMOSLCC2755_1203	LMOSLCC2540_1273	LMOSLCC2378_1286	LMOATCC19117_1274	LMOL312_1203	LMOf2365_1360
LMOSLCC2376_1334	lmo4a_1436	LMOSLCC7179_1360	LMOSLCC2479_1393	LMOSLCC2372_1364	LM5923_1483	LM5578_1531	LMOSLCC5850_1400	lmo1264	LMOSLCC2482_1256	LMOSLCC2755_1208	LMOSLCC2540_1301	LMOSLCC2378_1304	LMOATCC19117_1280	LMOL312_1213	LMOf2365_1369
LMOSLCC2376_1343	lmo4a_1445	LMOSLCC7179_1362	LMOSLCC2479_1400	LMOSLCC2372_1394	LM5923_1503	LM5578_1551	LMOSLCC5850_1402	lmo1265	LMOSLCC2482_1266	LMOSLCC2755_1218	LMOSLCC2540_1315	LMOSLCC2378_1346	LMOATCC19117_1298	LMOL312_1247	LMOf2365_1392
LMOSLCC2376_1345	lmo4a_1447	LMOSLCC7179_1382	LMOSLCC2479_1401	LMOSLCC2372_1401	LM5923_1506	LM5578_1554	LMOSLCC5850_1434	lmo1270	LMOSLCC2482_1299	LMOSLCC2755_1252	LMOSLCC2540_1316	LMOSLCC2378_1353	LMOATCC19117_1340	LMOL312_1261	LMOf2365_1397
LMOSLCC2376_1365	lmo4a_1467	LMOSLCC7179_1385	LMOSLCC2479_1403	LMOSLCC2372_1402	LM5923_1509	LM5578_1557	LMOSLCC5850_1438	lmo1289	LMOSLCC2482_1312	LMOSLCC2755_1266	LMOSLCC2540_1322	LMOSLCC2378_1354	LMOATCC19117_1347	LMOL312_1262	LMOf2365_1398
LMOSLCC2376_1369	lmo4a_1471	LMOSLCC7179_1388	LMOSLCC2479_1435	LMOSLCC2372_1404	LM5923_1519	LM5578_1567	LMOSLCC5850_1439	lmo1290	LMOSLCC2482_1313	LMOSLCC2755_1267	LMOSLCC2540_1341	LMOSLCC2378_1356	LMOATCC19117_1348	LMOL312_1269	LMOf2365_1407
LMOSLCC2376_1372	lmo4a_1474	LMOSLCC7179_1398	LMOSLCC2479_1439	LMOSLCC2372_1436	LM5923_1532	LM5578_1580	LMOSLCC5850_1447	lmo1303	LMOSLCC2482_1320	LMOSLCC2755_1274	LMOSLCC2540_1354	LMOSLCC2378_1365	LMOATCC19117_1350	LMOL312_1287	LMOf2365_1409
LMOSLCC2376_1382	lmo4a_1484	LMOSLCC7179_1410	LMOSLCC2479_1440	LMOSLCC2372_1440	LM5923_1538	LM5578_1586	LMOSLCC5850_1449	lmo1333	LMOSLCC2482_1340	LMOSLCC2755_1293	LMOSLCC2540_1383	LMOSLCC2378_1388	LMOATCC19117_1359	LMOL312_1329	LMOf2365_1429
LMOSLCC2376_1395	lmo4a_1496	LMOSLCC7179_1416	LMOSLCC2479_1448	LMOSLCC2372_1441	LM5923_1596	LM5578_1644	LMOSLCC5850_1469	lmo1340	LMOSLCC2482_1355	LMOSLCC2755_1306	LMOSLCC2540_1390	LMOSLCC2378_1393	LMOATCC19117_1382	LMOL312_1336	LMOf2365_1432
LMOSLCC2376_1400	lmo4a_1501	LMOSLCC7179_1472	LMOSLCC2479_1450	LMOSLCC2372_1449	LM5923_1603	LM5578_1651	LMOSLCC5850_1472	lmo1341	LMOSLCC2482_1385	LMOSLCC2755_1335	LMOSLCC2540_1391	LMOSLCC2378_1394	LMOATCC19117_1386	LMOL312_1337	LMOf2365_1435
LMOSLCC2376_1454	lmo4a_1538	LMOSLCC7179_1479	LMOSLCC2479_1470	LMOSLCC2372_1451	LM5923_1608	LM5578_1656	LMOSLCC5850_1475	lmo1343	LMOSLCC2482_1392	LMOSLCC2755_1342	LMOSLCC2540_1393	LMOSLCC2378_1404	LMOATCC19117_1387	LMOL312_1339	LMOf2365_1445
LMOSLCC2376_1461	lmo4a_1555	LMOSLCC7179_1484	LMOSLCC2479_1473	LMOSLCC2372_1471	LM5923_1618	LM5578_1666	LMOSLCC5850_1485	lmo1378	LMOSLCC2482_1393	LMOSLCC2755_1343	LMOSLCC2540_1402	LMOSLCC2378_1406	LMOATCC19117_1397	LMOL312_1348	LMOf2365_1457
LMOSLCC2376_1466	lmo4a_1562	LMOSLCC7179_1494	LMOSLCC2479_1476	LMOSLCC2372_1474	LM5923_1624	LM5578_1672	LMOSLCC5850_1498	lmo1379	LMOSLCC2482_1395	LMOSLCC2755_1345	LMOSLCC2540_1425	LMOSLCC2378_1426	LMOATCC19117_1399	LMOL312_1371	LMOf2365_1463
LMOSLCC2376_1476	lmo4a_1567	LMOSLCC7179_1500	LMOSLCC2479_1486	LMOSLCC2372_1477	LM5923_1644	LM5578_1692	LMOSLCC5850_1504	lmo1388	LMOSLCC2482_1404	LMOSLCC2755_1354	LMOSLCC2540_1429	LMOSLCC2378_1429	LMOATCC19117_1422	LMOL312_1375	LMOf2365_1518
LMOSLCC2376_1482	lmo4a_1577	LMOSLCC7179_1520	LMOSLCC2479_1499	LMOSLCC2372_1487	LM5923_1666	LM5578_1714	LMOSLCC5850_1561	lmo1390	LMOSLCC2482_1427	LMOSLCC2755_1377	LMOSLCC2540_1430	LMOSLCC2378_1432	LMOATCC19117_1425	LMOL312_1376	LMOf2365_1525
LMOSLCC2376_1502	lmo4a_1583	LMOSLCC7179_1542	LMOSLCC2479_1505	LMOSLCC2372_1500	LM5923_1684	LM5578_1732	LMOSLCC5850_1568	lmo1410	LMOSLCC2482_1431	LMOSLCC2755_1381	LMOSLCC2540_1440	LMOSLCC2378_1442	LMOATCC19117_1435	LMOL312_1386	LMOf2365_1530
LMOSLCC2376_1525	lmo4a_1603	LMOSLCC7179_1560	LMOSLCC2479_1560	LMOSLCC2372_1506	LM5923_1701	LM5578_1749	LMOSLCC5850_1573	lmo1413	LMOSLCC2482_1432	LMOSLCC2755_1382	LMOSLCC2540_1442	LMOSLCC2378_1454	LMOATCC19117_1447	LMOL312_1388	LMOf2365_1540
LMOSLCC2376_1544	lmo4a_1624	LMOSLCC7179_1576	LMOSLCC2479_1567	LMOSLCC2372_1561	LM5923_1709	LM5578_1757	LMOSLCC5850_1584	lmo1416	LMOSLCC2482_1442	LMOSLCC2755_1392	LMOSLCC2540_1469	LMOSLCC2378_1460	LMOATCC19117_1453	LMOL312_1411	LMOf2365_1546
LMOSLCC2376_1560	lmo4a_1646	LMOSLCC7179_1584	LMOSLCC2479_1572	LMOSLCC2372_1568	LM5923_1736	LM5578_1784	LMOSLCC5850_1590	lmo1426	LMOSLCC2482_1444	LMOSLCC2755_1394	LMOSLCC2540_1470	LMOSLCC2378_1515	LMOATCC19117_1508	LMOL312_1414	LMOf2365_1566
LMOSLCC2376_1568	lmo4a_1662	LMOSLCC7179_1611	LMOSLCC2479_1582	LMOSLCC2372_1573	LM5923_1748	LM5578_1796	LMOSLCC5850_1610	lmo1438	LMOSLCC2482_1468	LMOSLCC2755_1418	LMOSLCC2540_1472	LMOSLCC2378_1522	LMOATCC19117_1515	LMOL312_1424	LMOf2365_1590
LMOSLCC2376_1595	lmo4a_1697	LMOSLCC7179_1623	LMOSLCC2479_1588	LMOSLCC2372_1583	LM5923_1752	LM5578_1800	LMOSLCC5850_1632	lmo1444	LMOSLCC2482_1471	LMOSLCC2755_1421	LMOSLCC2540_1478	LMOSLCC2378_1527	LMOATCC19117_1520	LMOL312_1436	LMOf2365_1607
LMOSLCC2376_1607	lmo4a_1708	LMOSLCC7179_1627	LMOSLCC2479_1608	LMOSLCC2372_1589	LM5923_1753	LM5578_1801	LMOSLCC5850_1650	lmo1499	LMOSLCC2482_1481	LMOSLCC2755_1431	LMOSLCC2540_1479	LMOSLCC2378_1537	LMOATCC19117_1530	LMOL312_1442	LMOf2365_1623
LMOSLCC2376_1611	lmo4a_1712	LMOSLCC7179_1628	LMOSLCC2479_1630	LMOSLCC2372_1609	LM5923_1755	LM5578_1803	LMOSLCC5850_1667	lmo1506	LMOSLCC2482_1493	LMOSLCC2755_1443	LMOSLCC2540_1491	LMOSLCC2378_1543	LMOATCC19117_1536	LMOL312_1497	LMOf2365_1632
LMOSLCC2376_1612	lmo4a_1713	LMOSLCC7179_1630	LMOSLCC2479_1648	LMOSLCC2372_1631	LM5923_1765	LM5578_1813	LMOSLCC5850_1675	lmo1511	LMOSLCC2482_1499	LMOSLCC2755_1449	LMOSLCC2540_1494	LMOSLCC2378_1563	LMOATCC19117_1556	LMOL312_1504	LMOf2365_1659
LMOSLCC2376_1613	lmo4a_1714	LMOSLCC7179_1639	LMOSLCC2479_1665	LMOSLCC2372_1650	LM5923_1770	LM5578_1818	LMOSLCC5850_1702	lmo1521	LMOSLCC2482_1554	LMOSLCC2755_1506	LMOSLCC2540_1505	LMOSLCC2378_1586	LMOATCC19117_1579	LMOL312_1509	LMOf2365_1669
LMOSLCC2376_1630	lmo4a_1728	LMOSLCC7179_1644	LMOSLCC2479_1673	LMOSLCC2372_1667	LM5923_1785	LM5578_1833	LMOSLCC5850_1713	lmo1527	LMOSLCC2482_1561	LMOSLCC2755_1513	LMOSLCC2540_1517	LMOSLCC2378_1603	LMOATCC19117_1596	LMOL312_1519	LMOf2365_1674
LMOSLCC2376_1645	lmo4a_1743	LMOSLCC7179_1659	LMOSLCC2479_1700	LMOSLCC2372_1675	LM5923_1834	LM5578_1882	LMOSLCC5850_1717	lmo1547	LMOSLCC2482_1566	LMOSLCC2755_1518	LMOSLCC2540_1523	LMOSLCC2378_1619	LMOATCC19117_1612	LMOL312_1525	LMOf2365_1677
LMOSLCC2376_1673	lmo4a_1773	LMOSLCC7179_1688	LMOSLCC2479_1713	LMOSLCC2372_1702	LM5923_1835	LM5578_1883	LMOSLCC5850_1718	lmo1568	LMOSLCC2482_1576	LMOSLCC2755_1528	LMOSLCC2540_1578	LMOSLCC2378_1655	LMOATCC19117_1649	LMOL312_1545	LMOf2365_1690
LMOSLCC2376_1687	lmo4a_1785	LMOSLCC7179_1702	LMOSLCC2479_1717	LMOSLCC2372_1715	LM5923_1836	LM5578_1884	LMOSLCC5850_1720	lmo1585	LMOSLCC2482_1582	LMOSLCC2755_1534	LMOSLCC2540_1585	LMOSLCC2378_1666	LMOATCC19117_1660	LMOL312_1568	LMOf2365_1695
LMOSLCC2376_1688	lmo4a_1786	LMOSLCC7179_1703	LMOSLCC2479_1718	LMOSLCC2372_1719	LM5923_1839	LM5578_1887	LMOSLCC5850_1729	lmo1602	LMOSLCC2482_1602	LMOSLCC2755_1554	LMOSLCC2540_1590	LMOSLCC2378_1670	LMOATCC19117_1664	LMOL312_1585	LMOf2365_1710
LMOSLCC2376_1695	lmo4a_1793	LMOSLCC7179_1710	LMOSLCC2479_1720	LMOSLCC2372_1720	LM5923_1843	LM5578_1891	LMOSLCC5850_1734	lmo1610	LMOSLCC2482_1625	LMOSLCC2755_1576	LMOSLCC2540_1600	LMOSLCC2378_1671	LMOATCC19117_1665	LMOL312_1598	LMOf2365_1740
LMOSLCC2376_1710	lmo4a_1807	LMOSLCC7179_1724	LMOSLCC2479_1729	LMOSLCC2372_1722	LM5923_1844	LM5578_1892	LMOSLCC5850_1749	lmo1637	LMOSLCC2482_1643	LMOSLCC2755_1594	LMOSLCC2540_1606	LMOSLCC2378_1673	LMOATCC19117_1668	LMOL312_1603	LMOf2365_1754
LMOSLCC2376_1715	lmo4a_1812	LMOSLCC7179_1729	LMOSLCC2479_1734	LMOSLCC2372_1731	LM5923_1867	LM5578_1916	LMOSLCC5850_1777	lmo1649	LMOSLCC2482_1657	LMOSLCC2755_1606	LMOSLCC2540_1626	LMOSLCC2378_1687	LMOATCC19117_1681	LMOL312_1639	LMOf2365_1755
LMOSLCC2376_1744	lmo4a_1841	LMOSLCC7179_1758	LMOSLCC2479_1750	LMOSLCC2372_1736	LM5923_1881	LM5578_1930	LMOSLCC5850_1791	lmo1653	LMOSLCC2482_1662	LMOSLCC2755_1611	LMOSLCC2540_1648	LMOSLCC2378_1692	LMOATCC19117_1686	LMOL312_1650	LMOf2365_1762
LMOSLCC2376_1745	lmo4a_1842	LMOSLCC7179_1771	LMOSLCC2479_1779	LMOSLCC2372_1752	LM5923_1882	LM5578_1931	LMOSLCC5850_1792	lmo1654	LMOSLCC2482_1670	LMOSLCC2755_1647	LMOSLCC2540_1665	LMOSLCC2378_1707	LMOATCC19117_1701	LMOL312_1654	LMOf2365_1777
LMOSLCC2376_1746	lmo4a_1843	LMOSLCC7179_1773	LMOSLCC2479_1794	LMOSLCC2372_1781	LM5923_1889	LM5578_1938	LMOSLCC5850_1793	lmo1656	LMOSLCC2482_1698	LMOSLCC2755_1658	LMOSLCC2540_1681	LMOSLCC2378_1737	LMOATCC19117_1731	LMOL312_1655	LMOf2365_1782
LMOSLCC2376_1760	lmo4a_1905	LMOSLCC7179_1820	LMOSLCC2479_1795	LMOSLCC2372_1796	LM5923_1903	LM5578_1952	LMOSLCC5850_1800	lmo1666	LMOSLCC2482_1709	LMOSLCC2755_1662	LMOSLCC2540_1717	LMOSLCC2378_1751	LMOATCC19117_1745	LMOL312_1658	LMOf2365_1812
LMOSLCC2376_1809	lmo4a_1920	LMOSLCC7179_1835	LMOSLCC2479_1802	LMOSLCC2372_1797	LM5923_1908	LM5578_1957	LMOSLCC5850_1814	lmo1671	LMOSLCC2482_1713	LMOSLCC2755_1663	LMOSLCC2540_1728	LMOSLCC2378_1752	LMOATCC19117_1746	LMOL312_1673	LMOf2365_1827
LMOSLCC2376_1824	lmo4a_1940	LMOSLCC7179_1855	LMOSLCC2479_1816	LMOSLCC2372_1804	LM5923_1938	LM5578_1987	LMOSLCC5850_1819	lmo1686	LMOSLCC2482_1714	LMOSLCC2755_1665	LMOSLCC2540_1732	LMOSLCC2378_1759	LMOATCC19117_1753	LMOL312_1678	LMOf2365_1875
LMOSLCC2376_1844	lmo4a_1960	LMOSLCC7179_1875	LMOSLCC2479_1821	LMOSLCC2372_1818	LM5923_1952	LM5578_2001	LMOSLCC5850_1848	lmo1715	LMOSLCC2482_1716	LMOSLCC2755_1678	LMOSLCC2540_1733	LMOSLCC2378_1773	LMOATCC19117_1767	LMOL312_1693	LMOf2365_1879
LMOSLCC2376_1865	lmo4a_1966	LMOSLCC7179_1881	LMOSLCC2479_1850	LMOSLCC2372_1823	LM5923_1953	LM5578_2002	LMOSLCC5850_1861	lmo1730	LMOSLCC2482_1729	LMOSLCC2755_1683	LMOSLCC2540_1736	LMOSLCC2378_1778	LMOATCC19117_1772	LMOL312_1722	LMOf2365_1890
LMOSLCC2376_1871	lmo4a_1970	LMOSLCC7179_1885	LMOSLCC2479_1863	LMOSLCC2372_1852	LM5923_2000	LM5578_2049	LMOSLCC5850_1862	lmo1731	LMOSLCC2482_1734	LMOSLCC2755_1698	LMOSLCC2540_1749	LMOSLCC2378_1807	LMOATCC19117_1801	LMOL312_1737	LMOf2365_1900
LMOSLCC2376_1875	lmo4a_2002	LMOSLCC7179_1917	LMOSLCC2479_1864	LMOSLCC2372_1865	LM5923_2015	LM5578_2064	LMOSLCC5850_1909	lmo1738	LMOSLCC2482_1750	LMOSLCC2755_1777	LMOSLCC2540_1754	LMOSLCC2378_1821	LMOATCC19117_1815	LMOL312_1738	LMOf2365_1912
LMOSLCC2376_1907	lmo4a_2014	LMOSLCC7179_1929	LMOSLCC2479_1911	LMOSLCC2372_1866	LM5923_2035	LM5578_2084	LMOSLCC5850_1924	lmo1752	LMOSLCC2482_1779	LMOSLCC2755_1788	LMOSLCC2540_1769	LMOSLCC2378_1822	LMOATCC19117_1816	LMOL312_1745	LMOf2365_1927
LMOSLCC2376_1919	lmo4a_2015	LMOSLCC7179_1930	LMOSLCC2479_1926	LMOSLCC2372_1913	LM5923_2055	LM5578_2104	LMOSLCC5850_1945	lmo1757	LMOSLCC2482_1791	LMOSLCC2755_1789	LMOSLCC2540_1798	LMOSLCC2378_1870	LMOATCC19117_1865	LMOL312_1759	LMOf2365_1932
LMOSLCC2376_1920	lmo4a_2024	LMOSLCC7179_1931	LMOSLCC2479_1946	LMOSLCC2372_1928	LM5923_2061	LM5578_2110	LMOSLCC5850_1965	lmo1786	LMOSLCC2482_1792	LMOSLCC2755_1796	LMOSLCC2540_1810	LMOSLCC2378_1885	LMOATCC19117_1880	LMOL312_1764	LMOf2365_1938
LMOSLCC2376_1928	lmo4a_2058	LMOSLCC7179_1938	LMOSLCC2479_1966	LMOSLCC2372_1949	LM5923_2065	LM5578_2114	LMOSLCC5850_1971	lmo1799	LMOSLCC2482_1799	LMOSLCC2755_1810	LMOSLCC2540_1811	LMOSLCC2378_1894	LMOATCC19117_1889	LMOL312_1793	LMOf2365_1942
LMOSLCC2376_1962	lmo4a_2060	LMOSLCC7179_1979	LMOSLCC2479_1972	LMOSLCC2372_1969	LM5923_2097	LM5578_2146	LMOSLCC5850_1975	lmo1800	LMOSLCC2482_1813	LMOSLCC2755_1815	LMOSLCC2540_1818	LMOSLCC2378_1906	LMOATCC19117_1901	LMOL312_1807	LMOf2365_1974
LMOSLCC2376_1964	lmo4a_2068	LMOSLCC7179_1981	LMOSLCC2479_1976	LMOSLCC2372_1975	LM5923_2109	LM5578_2158	LMOSLCC5850_2006	lmo1847	LMOSLCC2482_1818	LMOSLCC2755_1844	LMOSLCC2540_1832	LMOSLCC2378_1926	LMOATCC19117_1921	LMOL312_1808	LMOf2365_1975
LMOSLCC2376_1972	lmo4a_2088	LMOSLCC7179_1989	LMOSLCC2479_2008	LMOSLCC2372_1979	LM5923_2110	LM5578_2159	LMOSLCC5850_2018	lmo1862	LMOSLCC2482_1847	LMOSLCC2755_1859	LMOSLCC2540_1837	LMOSLCC2378_1932	LMOATCC19117_1927	LMOL312_1856	LMOf2365_1987
LMOSLCC2376_1992	lmo4a_2107	LMOSLCC7179_2011	LMOSLCC2479_2020	LMOSLCC2372_2011	LM5923_2111	LM5578_2160	LMOSLCC5850_2019	lmo1883	LMOSLCC2482_1861	LMOSLCC2755_1860	LMOSLCC2540_1866	LMOSLCC2378_1936	LMOATCC19117_1931	LMOL312_1871	LMOf2365_1988
LMOSLCC2376_2012	lmo4a_2110	LMOSLCC7179_2029	LMOSLCC2479_2021	LMOSLCC2372_2023	LM5923_2118	LM5578_2167	LMOSLCC5850_2020	lmo1903	LMOSLCC2482_1862	LMOSLCC2755_1908	LMOSLCC2540_1880	LMOSLCC2378_1968	LMOATCC19117_1962	LMOL312_1881	LMOf2365_1989
LMOSLCC2376_2015	lmo4a_2111	LMOSLCC7179_2032	LMOSLCC2479_2022	LMOSLCC2372_2024	LM5923_2160	LM5578_2209	LMOSLCC5850_2027	lmo1909	LMOSLCC2482_1909	LMOSLCC2755_1923	LMOSLCC2540_1881	LMOSLCC2378_1980	LMOATCC19117_1963	LMOL312_1893	LMOf2365_1996
LMOSLCC2376_2016	lmo4a_2115	LMOSLCC7179_2033	LMOSLCC2479_2029	LMOSLCC2372_2025	LM5923_2162	LM5578_2211	LMOSLCC5850_2069	lmo1913	LMOSLCC2482_1924	LMOSLCC2755_1943	LMOSLCC2540_1929	LMOSLCC2378_1981	LMOATCC19117_1975	LMOL312_1913	LMOf2365_2031
LMOSLCC2376_2025	lmo4a_2121	LMOSLCC7179_2042	LMOSLCC2479_2071	LMOSLCC2372_2032	LM5923_2170	LM5578_2219	LMOSLCC5850_2071	lmo1945	LMOSLCC2482_1944	LMOSLCC2755_1963	LMOSLCC2540_1944	LMOSLCC2378_1989	LMOATCC19117_1976	LMOL312_1919	LMOf2365_2042
LMOSLCC2376_2029	lmo4a_2125	LMOSLCC7179_2046	LMOSLCC2479_2073	LMOSLCC2372_2074	LM5923_2193	LM5578_2242	LMOSLCC5850_2079	lmo1957	LMOSLCC2482_1964	LMOSLCC2755_1969	LMOSLCC2540_1964	LMOSLCC2378_2023	LMOATCC19117_1985	LMOL312_1923	LMOf2365_2052
LMOSLCC2376_2034	lmo4a_2130	LMOSLCC7179_2051	LMOSLCC2479_2081	LMOSLCC2372_2076	LM5923_2210	LM5578_2259	LMOSLCC5850_2088	lmo1958	LMOSLCC2482_1970	LMOSLCC2755_1973	LMOSLCC2540_1984	LMOSLCC2378_2025	LMOATCC19117_2019	LMOL312_1954	LMOf2365_2053
LMOSLCC2376_2035	lmo4a_2131	LMOSLCC7179_2052	LMOSLCC2479_2090	LMOSLCC2372_2084	LM5923_2213	LM5578_2262	LMOSLCC5850_2101	lmo1959	LMOSLCC2482_1974	LMOSLCC2755_2005	LMOSLCC2540_1990	LMOSLCC2378_2033	LMOATCC19117_2021	LMOL312_1955	LMOf2365_2054
LMOSLCC2376_2040	lmo4a_2141	LMOSLCC7179_2058	LMOSLCC2479_2103	LMOSLCC2372_2093	LM5923_2214	LM5578_2263	LMOSLCC5850_2119	lmo1966	LMOSLCC2482_2007	LMOSLCC2755_2017	LMOSLCC2540_1994	LMOSLCC2378_2043	LMOATCC19117_2029	LMOL312_1967	LMOf2365_2055
LMOSLCC2376_2048	lmo4a_2143	LMOSLCC7179_2065	LMOSLCC2479_2121	LMOSLCC2372_2106	LM5923_2223	LM5578_2272	LMOSLCC5850_2122	lmo2007	LMOSLCC2482_2008	LMOSLCC2755_2018	LMOSLCC2540_2026	LMOSLCC2378_2044	LMOATCC19117_2039	LMOL312_1968	LMOf2365_2056
LMOSLCC2376_2049	lmo4a_2150	LMOSLCC7179_2066	LMOSLCC2479_2124	LMOSLCC2372_2124	LM5923_2227	LM5578_2276	LMOSLCC5850_2123	lmo2009	LMOSLCC2482_2020	LMOSLCC2755_2026	LMOSLCC2540_2038	LMOSLCC2378_2045	LMOATCC19117_2040	LMOL312_1976	LMOf2365_2071
LMOSLCC2376_2076	lmo4a_2151	LMOSLCC7179_2095	LMOSLCC2479_2125	LMOSLCC2372_2127	LM5923_2232	LM5578_2281	LMOSLCC5850_2132	lmo2017	LMOSLCC2482_2021	LMOSLCC2755_2060	LMOSLCC2540_2039	LMOSLCC2378_2047	LMOATCC19117_2041	LMOL312_2010	LMOf2365_2089
LMOSLCC2376_2080	lmo4a_2180	LMOSLCC7179_2099	LMOSLCC2479_2134	LMOSLCC2372_2128	LM5923_2233	LM5578_2282	LMOSLCC5850_2136	lmo2026	LMOSLCC2482_2029	LMOSLCC2755_2062	LMOSLCC2540_2040	LMOSLCC2378_2048	LMOATCC19117_2042	LMOL312_2012	LMOf2365_2092
LMOSLCC2376_2082	lmo4a_2184	LMOSLCC7179_2101	LMOSLCC2479_2138	LMOSLCC2372_2137	LM5923_2238	LM5578_2287	LMOSLCC5850_2141	lmo2027	LMOSLCC2482_2063	LMOSLCC2755_2070	LMOSLCC2540_2047	LMOSLCC2378_2063	LMOATCC19117_2043	LMOL312_2020	LMOf2365_2093
LMOSLCC2376_2090	lmo4a_2186	LMOSLCC7179_2111	LMOSLCC2479_2143	LMOSLCC2372_2141	LM5923_2245	LM5578_2294	LMOSLCC5850_2142	lmo2039	LMOSLCC2482_2065	LMOSLCC2755_2080	LMOSLCC2540_2081	LMOSLCC2378_2082	LMOATCC19117_2059	LMOL312_2030	LMOf2365_2102
LMOSLCC2376_2095	lmo4a_2196	LMOSLCC7179_2116	LMOSLCC2479_2144	LMOSLCC2372_2146	LM5923_2246	LM5578_2295	LMOSLCC5850_2147	lmo2058	LMOSLCC2482_2073	LMOSLCC2755_2081	LMOSLCC2540_2083	LMOSLCC2378_2085	LMOATCC19117_2078	LMOL312_2031	LMOf2365_2106
LMOSLCC2376_2112	lmo4a_2201	LMOSLCC7179_2133	LMOSLCC2479_2149	LMOSLCC2372_2147	LM5923_2273	LM5578_2322	LMOSLCC5850_2154	lmo2061	LMOSLCC2482_2097	LMOSLCC2755_2082	LMOSLCC2540_2091	LMOSLCC2378_2086	LMOATCC19117_2081	LMOL312_2032	LMOf2365_2111
LMOSLCC2376_2134	lmo4a_2217	LMOSLCC7179_2156	LMOSLCC2479_2156	LMOSLCC2372_2152	LM5923_2277	LM5578_2326	LMOSLCC5850_2155	lmo2062	LMOSLCC2482_2116	LMOSLCC2755_2084	LMOSLCC2540_2101	LMOSLCC2378_2095	LMOATCC19117_2082	LMOL312_2033	LMOf2365_2112
LMOSLCC2376_2135	lmo4a_2238	LMOSLCC7179_2157	LMOSLCC2479_2157	LMOSLCC2372_2159	LM5923_2279	LM5578_2328	LMOSLCC5850_2184	lmo2070	LMOSLCC2482_2119	LMOSLCC2755_2086	LMOSLCC2540_2102	LMOSLCC2378_2099	LMOATCC19117_2091	LMOL312_2034	LMOf2365_2117
LMOSLCC2376_2136	lmo4a_2239	LMOSLCC7179_2162	LMOSLCC2479_2184	LMOSLCC2372_2160	LM5923_2289	LM5578_2338	LMOSLCC5850_2188	lmo2074	LMOSLCC2482_2120	LMOSLCC2755_2101	LMOSLCC2540_2103	LMOSLCC2378_2104	LMOATCC19117_2095	LMOL312_2035	LMOf2365_2124
LMOSLCC2376_2140	lmo4a_2240	LMOSLCC7179_2163	LMOSLCC2479_2188	LMOSLCC2372_2187	LM5923_2294	LM5578_2343	LMOSLCC5850_2190	lmo2079	LMOSLCC2482_2129	LMOSLCC2755_2120	LMOSLCC2540_2104	LMOSLCC2378_2105	LMOATCC19117_2100	LMOL312_2036	LMOf2365_2125
LMOSLCC2376_2141	lmo4a_2244	LMOSLCC7179_2164	LMOSLCC2479_2190	LMOSLCC2372_2191	LM5923_2310	LM5578_2359	LMOSLCC5850_2200	lmo2080	LMOSLCC2482_2133	LMOSLCC2755_2123	LMOSLCC2540_2105	LMOSLCC2378_2111	LMOATCC19117_2101	LMOL312_2052	LMOf2365_2152
LMOSLCC2376_2142	lmo4a_2245	LMOSLCC7179_2174	LMOSLCC2479_2200	LMOSLCC2372_2193	LM5923_2332	LM5578_2381	LMOSLCC5850_2205	lmo2085	LMOSLCC2482_2138	LMOSLCC2755_2124	LMOSLCC2540_2107	LMOSLCC2378_2118	LMOATCC19117_2106	LMOL312_2071	LMOf2365_2157
LMOSLCC2376_2143	lmo4a_2246	LMOSLCC7179_2181	LMOSLCC2479_2205	LMOSLCC2372_2203	LM5923_2333	LM5578_2382	LMOSLCC5850_2223	lmo2092	LMOSLCC2482_2139	LMOSLCC2755_2133	LMOSLCC2540_2108	LMOSLCC2378_2119	LMOATCC19117_2113	LMOL312_2074	LMOf2365_2159
LMOSLCC2376_2153	lmo4a_2247	LMOSLCC7179_2195	LMOSLCC2479_2221	LMOSLCC2372_2208	LM5923_2338	LM5578_2387	LMOSLCC5850_2246	lmo2093	LMOSLCC2482_2145	LMOSLCC2755_2137	LMOSLCC2540_2119	LMOSLCC2378_2147	LMOATCC19117_2114	LMOL312_2075	LMOf2365_2172
LMOSLCC2376_2161	lmo4a_2257	LMOSLCC7179_2197	LMOSLCC2479_2243	LMOSLCC2372_2224	LM5923_2339	LM5578_2388	LMOSLCC5850_2247	lmo2119	LMOSLCC2482_2153	LMOSLCC2755_2142	LMOSLCC2540_2132	LMOSLCC2378_2152	LMOATCC19117_2141	LMOL312_2084	LMOf2365_2188
LMOSLCC2376_2175	lmo4a_2264	LMOSLCC7179_2210	LMOSLCC2479_2244	LMOSLCC2372_2246	LM5923_2340	LM5578_2389	LMOSLCC5850_2252	lmo2123	LMOSLCC2482_2154	LMOSLCC2755_2143	LMOSLCC2540_2151	LMOSLCC2378_2154	LMOATCC19117_2146	LMOL312_2088	LMOf2365_2210
LMOSLCC2376_2177	lmo4a_2278	LMOSLCC7179_2228	LMOSLCC2479_2249	LMOSLCC2372_2247	LM5923_2350	LM5578_2399	LMOSLCC5850_2253	lmo2125	LMOSLCC2482_2181	LMOSLCC2755_2148	LMOSLCC2540_2154	LMOSLCC2378_2164	LMOATCC19117_2148	LMOL312_2093	LMOf2365_2212
LMOSLCC2376_2190	lmo4a_2293	LMOSLCC7179_2233	LMOSLCC2479_2250	LMOSLCC2372_2252	LM5923_2357	LM5578_2406	LMOSLCC5850_2254	lmo2135	LMOSLCC2482_2186	LMOSLCC2755_2155	LMOSLCC2540_2155	LMOSLCC2378_2169	LMOATCC19117_2158	LMOL312_2094	LMOf2365_2217
LMOSLCC2376_2208	lmo4a_2311	LMOSLCC7179_2263	LMOSLCC2479_2251	LMOSLCC2372_2253	LM5923_2371	LM5578_2420	LMOSLCC5850_2264	lmo2140	LMOSLCC2482_2188	LMOSLCC2755_2156	LMOSLCC2540_2164	LMOSLCC2378_2186	LMOATCC19117_2163	LMOL312_2099	LMOf2365_2218
LMOSLCC2376_2214	lmo4a_2316	LMOSLCC7179_2277	LMOSLCC2479_2261	LMOSLCC2372_2254	LM5923_2373	LM5578_2422	LMOSLCC5850_2271	lmo2156	LMOSLCC2482_2198	LMOSLCC2755_2183	LMOSLCC2540_2168	LMOSLCC2378_2208	LMOATCC19117_2180	LMOL312_2106	LMOf2365_2219
LMOSLCC2376_2244	lmo4a_2346	LMOSLCC7179_2286	LMOSLCC2479_2268	LMOSLCC2372_2264	LM5923_2386	LM5578_2435	LMOSLCC5850_2285	lmo2178	LMOSLCC2482_2203	LMOSLCC2755_2188	LMOSLCC2540_2173	LMOSLCC2378_2209	LMOATCC19117_2202	LMOL312_2107	LMOf2365_2229
LMOSLCC2376_2257	lmo4a_2361	LMOSLCC7179_2288	LMOSLCC2479_2282	LMOSLCC2372_2271	LM5923_2404	LM5578_2453	LMOSLCC5850_2287	lmo2179	LMOSLCC2482_2220	LMOSLCC2755_2190	LMOSLCC2540_2174	LMOSLCC2378_2210	LMOATCC19117_2203	LMOL312_2135	LMOf2365_2236
LMOSLCC2376_2269	lmo4a_2367	LMOSLCC7179_2311	LMOSLCC2479_2284	LMOSLCC2372_2285	LM5923_2409	LM5578_2458	LMOSLCC5850_2300	lmo2184	LMOSLCC2482_2242	LMOSLCC2755_2201	LMOSLCC2540_2180	LMOSLCC2378_2214	LMOATCC19117_2204	LMOL312_2140	LMOf2365_2250
LMOSLCC2376_2292	lmo4a_2374	LMOSLCC7179_2327	LMOSLCC2479_2297	LMOSLCC2372_2287	LM5923_2478	LM5578_2527	LMOSLCC5850_2318	lmo2185	LMOSLCC2482_2244	LMOSLCC2755_2206	LMOSLCC2540_2187	LMOSLCC2378_2215	LMOATCC19117_2208	LMOL312_2142	LMOf2365_2252
LMOSLCC2376_2308	lmo4a_2376	LMOSLCC7179_2328	LMOSLCC2479_2315	LMOSLCC2372_2300	LM5923_2497	LM5578_2547	LMOSLCC5850_2323	lmo2186	LMOSLCC2482_2245	LMOSLCC2755_2223	LMOSLCC2540_2188	LMOSLCC2378_2216	LMOATCC19117_2209	LMOL312_2152	LMOf2365_2265
LMOSLCC2376_2309	lmo4a_2401	LMOSLCC7179_2339	LMOSLCC2479_2320	LMOSLCC2372_2318	LM5923_2511	LM5578_2561	LMOSLCC5850_2353	lmo2196	LMOSLCC2482_2249	LMOSLCC2755_2245	LMOSLCC2540_2216	LMOSLCC2378_2217	LMOATCC19117_2210	LMOL312_2157	LMOf2365_2283
LMOSLCC2376_2320	lmo4a_2417	LMOSLCC7179_2341	LMOSLCC2479_2340	LMOSLCC2372_2323	LM5923_2520	LM5578_2570	LMOSLCC5850_2367	lmo2203	LMOSLCC2482_2250	LMOSLCC2755_2246	LMOSLCC2540_2220	LMOSLCC2378_2227	LMOATCC19117_2211	LMOL312_2174	LMOf2365_2288
LMOSLCC2376_2322	lmo4a_2418	LMOSLCC7179_2342	LMOSLCC2479_2388	LMOSLCC2372_2343	LM5923_2522	LM5578_2572	LMOSLCC5850_2376	lmo2217	LMOSLCC2482_2251	LMOSLCC2755_2247	LMOSLCC2540_2222	LMOSLCC2378_2234	LMOATCC19117_2221	LMOL312_2196	LMOf2365_2319
LMOSLCC2376_2323	lmo4a_2429	LMOSLCC7179_2353	LMOSLCC2479_2409	LMOSLCC2372_2390	LM5923_2544	LM5578_2595	LMOSLCC5850_2378	lmo2219	LMOSLCC2482_2252	LMOSLCC2755_2251	LMOSLCC2540_2232	LMOSLCC2378_2248	LMOATCC19117_2228	LMOL312_2197	LMOf2365_2333
LMOSLCC2376_2331	lmo4a_2431	LMOSLCC7179_2356	LMOSLCC2479_2423	LMOSLCC2372_2411	LM5923_2560	LM5578_2611	LMOSLCC5850_2399	lmo2232	LMOSLCC2482_2262	LMOSLCC2755_2252	LMOSLCC2540_2237	LMOSLCC2378_2250	LMOATCC19117_2242	LMOL312_2198	LMOf2365_2342
LMOSLCC2376_2334	lmo4a_2432	LMOSLCC7179_2357	LMOSLCC2479_2432	LMOSLCC2372_2425	LM5923_2561	LM5578_2612	LMOSLCC5850_2412	lmo2250	LMOSLCC2482_2269	LMOSLCC2755_2253	LMOSLCC2540_2254	LMOSLCC2378_2276	LMOATCC19117_2244	LMOL312_2202	LMOf2365_2344
LMOSLCC2376_2335	lmo4a_2440	LMOSLCC7179_2358	LMOSLCC2479_2434	LMOSLCC2372_2434	LM5923_2572	LM5578_2623	LMOSLCC5850_2418	lmo2255	LMOSLCC2482_2283	LMOSLCC2755_2254	LMOSLCC2540_2276	LMOSLCC2378_2280	LMOATCC19117_2271	LMOL312_2203	LMOf2365_2370
LMOSLCC2376_2336	lmo4a_2443	LMOSLCC7179_2363	LMOSLCC2479_2458	LMOSLCC2372_2436	LM5923_2574	LM5578_2625	LMOSLCC5850_2419	lmo2330	LMOSLCC2482_2285	LMOSLCC2755_2264	LMOSLCC2540_2277	LMOSLCC2378_2285	LMOATCC19117_2275	LMOL312_2204	LMOf2365_2387
LMOSLCC2376_2337	lmo4a_2444	LMOSLCC7179_2378	LMOSLCC2479_2471	LMOSLCC2372_2459	LM5923_2575	LM5578_2626	LMOSLCC5850_2430	lmo2331	LMOSLCC2482_2298	LMOSLCC2755_2271	LMOSLCC2540_2278	LMOSLCC2378_2289	LMOATCC19117_2280	LMOL312_2205	LMOf2365_2388
LMOSLCC2376_2343	lmo4a_2446	LMOSLCC7179_2381	LMOSLCC2479_2472	LMOSLCC2372_2472	LM5923_2586	LM5578_2637	LMOSLCC5850_2432	lmo2349	LMOSLCC2482_2316	LMOSLCC2755_2285	LMOSLCC2540_2282	LMOSLCC2378_2300	LMOATCC19117_2284	LMOL312_2215	LMOf2365_2399
LMOSLCC2376_2359	lmo4a_2447	LMOSLCC7179_2403	LMOSLCC2479_2478	LMOSLCC2372_2473	LM5923_2589	LM5578_2640	LMOSLCC5850_2433	lmo2362	LMOSLCC2482_2321	LMOSLCC2755_2287	LMOSLCC2540_2283	LMOSLCC2378_2318	LMOATCC19117_2295	LMOL312_2222	LMOf2365_2401
LMOSLCC2376_2362	lmo4a_2448	LMOSLCC7179_2410	LMOSLCC2479_2479	LMOSLCC2372_2479	LM5923_2590	LM5578_2641	LMOSLCC5850_2444	lmo2371	LMOSLCC2482_2351	LMOSLCC2755_2300	LMOSLCC2540_2284	LMOSLCC2378_2323	LMOATCC19117_2313	LMOL312_2236	LMOf2365_2402
LMOSLCC2376_2383	lmo4a_2449	LMOSLCC7179_2411	LMOSLCC2479_2490	LMOSLCC2372_2480	LM5923_2591	LM5578_2642	LMOSLCC5850_2446	lmo2373	LMOSLCC2482_2365	LMOSLCC2755_2318	LMOSLCC2540_2285	LMOSLCC2378_2353	LMOATCC19117_2318	LMOL312_2238	LMOf2365_2411
LMOSLCC2376_2386	lmo4a_2454	LMOSLCC7179_2415	LMOSLCC2479_2492	LMOSLCC2372_2490	LM5923_2596	LM5578_2647	LMOSLCC5850_2447	lmo2396	LMOSLCC2482_2374	LMOSLCC2755_2323	LMOSLCC2540_2295	LMOSLCC2378_2366	LMOATCC19117_2348	LMOL312_2251	LMOf2365_2414
LMOSLCC2376_2393	lmo4a_2470	LMOSLCC7179_2416	LMOSLCC2479_2493	LMOSLCC2372_2492	LM5923_2611	LM5578_2662	LMOSLCC5850_2448	lmo2409	LMOSLCC2482_2376	LMOSLCC2755_2353	LMOSLCC2540_2302	LMOSLCC2378_2375	LMOATCC19117_2361	LMOL312_2269	LMOf2365_2415
LMOSLCC2376_2394	lmo4a_2494	LMOSLCC7179_2417	LMOSLCC2479_2504	LMOSLCC2372_2493	LM5923_2614	LM5578_2665	LMOSLCC5850_2453	lmo2410	LMOSLCC2482_2399	LMOSLCC2755_2367	LMOSLCC2540_2316	LMOSLCC2378_2377	LMOATCC19117_2370	LMOL312_2274	LMOf2365_2416
LMOSLCC2376_2398	lmo4a_2501	LMOSLCC7179_2419	LMOSLCC2479_2506	LMOSLCC2372_2504	LM5923_2636	LM5578_2687	LMOSLCC5850_2469	lmo2416	LMOSLCC2482_2417	LMOSLCC2755_2376	LMOSLCC2540_2318	LMOSLCC2378_2401	LMOATCC19117_2372	LMOL312_2304	LMOf2365_2417
LMOSLCC2376_2399	lmo4a_2502	LMOSLCC7179_2430	LMOSLCC2479_2507	LMOSLCC2372_2506	LM5923_2643	LM5578_2694	LMOSLCC5850_2472	lmo2417	LMOSLCC2482_2418	LMOSLCC2755_2378	LMOSLCC2540_2331	LMOSLCC2378_2418	LMOATCC19117_2404	LMOL312_2323	LMOf2365_2418
LMOSLCC2376_2400	lmo4a_2506	LMOSLCC7179_2434	LMOSLCC2479_2508	LMOSLCC2372_2507	LM5923_2644	LM5578_2695	LMOSLCC5850_2495	lmo2428	LMOSLCC2482_2430	LMOSLCC2755_2402	LMOSLCC2540_2349	LMOSLCC2378_2419	LMOATCC19117_2423	LMOL312_2332	LMOf2365_2419
LMOSLCC2376_2402	lmo4a_2507	LMOSLCC7179_2470	LMOSLCC2479_2513	LMOSLCC2372_2513	LM5923_2648	LM5578_2699	LMOSLCC5850_2502	lmo2430	LMOSLCC2482_2432	LMOSLCC2755_2419	LMOSLCC2540_2354	LMOSLCC2378_2430	LMOATCC19117_2424	LMOL312_2334	LMOf2365_2424
LMOSLCC2376_2412	lmo4a_2508	LMOSLCC7179_2480	LMOSLCC2479_2528	LMOSLCC2372_2529	LM5923_2649	LM5578_2700	LMOSLCC5850_2503	lmo2431	LMOSLCC2482_2433	LMOSLCC2755_2420	LMOSLCC2540_2384	LMOSLCC2378_2432	LMOATCC19117_2436	LMOL312_2357	LMOf2365_2440
LMOSLCC2376_2416	lmo4a_2510	LMOSLCC7179_2481	LMOSLCC2479_2531	LMOSLCC2372_2532	LM5923_2650	LM5578_2701	LMOSLCC5850_2507	lmo2439	LMOSLCC2482_2444	LMOSLCC2755_2431	LMOSLCC2540_2397	LMOSLCC2378_2433	LMOATCC19117_2438	LMOL312_2374	LMOf2365_2443
LMOSLCC2376_2451	lmo4a_2520	LMOSLCC7179_2488	LMOSLCC2479_2551	LMOSLCC2372_2554	LM5923_2652	LM5578_2703	LMOSLCC5850_2508	lmo2442	LMOSLCC2482_2445	LMOSLCC2755_2433	LMOSLCC2540_2406	LMOSLCC2378_2444	LMOATCC19117_2439	LMOL312_2375	LMOf2365_2465
LMOSLCC2376_2462	lmo4a_2524	LMOSLCC7179_2490	LMOSLCC2479_2554	LMOSLCC2372_2561	LM5923_2662	LM5578_2713	LMOSLCC5850_2509	lmo2444	LMOSLCC2482_2446	LMOSLCC2755_2434	LMOSLCC2540_2408	LMOSLCC2378_2445	LMOATCC19117_2450	LMOL312_2387	LMOf2365_2472
LMOSLCC2376_2463	lmo4a_2559	LMOSLCC7179_2494	LMOSLCC2479_2561	LMOSLCC2372_2562	LM5923_2666	LM5578_2717	LMOSLCC5850_2511	lmo2446	LMOSLCC2482_2447	LMOSLCC2755_2445	LMOSLCC2540_2431	LMOSLCC2378_2446	LMOATCC19117_2451	LMOL312_2389	LMOf2365_2473
LMOSLCC2376_2470	lmo4a_2570	LMOSLCC7179_2557	LMOSLCC2479_2562	LMOSLCC2372_2566	LM5923_2702	LM5578_2753	LMOSLCC5850_2522	lmo2451	LMOSLCC2482_2448	LMOSLCC2755_2446	LMOSLCC2540_2448	LMOSLCC2378_2447	LMOATCC19117_2452	LMOL312_2390	LMOf2365_2477
LMOSLCC2376_2472	lmo4a_2571	LMOSLCC7179_2561	LMOSLCC2479_2566	LMOSLCC2372_2567	LM5923_2712	LM5578_2763	LMOSLCC5850_2526	lmo2467	LMOSLCC2482_2449	LMOSLCC2755_2447	LMOSLCC2540_2449	LMOSLCC2378_2448	LMOATCC19117_2453	LMOL312_2401	LMOf2365_2478
LMOSLCC2376_2474	lmo4a_2579	LMOSLCC7179_2564	LMOSLCC2479_2567	LMOSLCC2372_2568	LM5923_2713	LM5578_2764	LMOSLCC5850_2562	lmo2470	LMOSLCC2482_2454	LMOSLCC2755_2448	LMOSLCC2540_2460	LMOSLCC2378_2449	LMOATCC19117_2454	LMOL312_2402	LMOf2365_2479
LMOSLCC2376_2477	lmo4a_2581	LMOSLCC7179_2565	LMOSLCC2479_2568	LMOSLCC2372_2570	LM5923_2721	LM5578_2772	LMOSLCC5850_2572	lmo2492	LMOSLCC2482_2470	LMOSLCC2755_2449	LMOSLCC2540_2462	LMOSLCC2378_2454	LMOATCC19117_2455	LMOL312_2403	LMOf2365_2481
LMOSLCC2376_2488	lmo4a_2582	LMOSLCC7179_2582	LMOSLCC2479_2570	LMOSLCC2372_2581	LM5923_2723	LM5578_2774	LMOSLCC5850_2573	lmo2499	LMOSLCC2482_2473	LMOSLCC2755_2450	LMOSLCC2540_2463	LMOSLCC2378_2470	LMOATCC19117_2460	LMOL312_2404	LMOf2365_2491
LMOSLCC2376_2491	lmo4a_2584	LMOSLCC7179_2587	LMOSLCC2479_2581	LMOSLCC2372_2585	LM5923_2727	LM5578_2778	LMOSLCC5850_2580	lmo2500	LMOSLCC2482_2493	LMOSLCC2755_2455	LMOSLCC2540_2474	LMOSLCC2378_2473	LMOATCC19117_2476	LMOL312_2405	LMOf2365_2495
LMOSLCC2376_2492	lmo4a_2594	LMOSLCC7179_2606	LMOSLCC2479_2585	LMOSLCC2372_2622	LM5923_2736	LM5578_2787	LMOSLCC5850_2582	lmo2504	LMOSLCC2482_2496	LMOSLCC2755_2471	LMOSLCC2540_2475	LMOSLCC2378_2493	LMOATCC19117_2479	LMOL312_2406	LMOf2365_2530
LMOSLCC2376_2509	lmo4a_2597	LMOSLCC7179_2607	LMOSLCC2479_2621	LMOSLCC2372_2632	LM5923_2737	LM5578_2788	LMOSLCC5850_2586	lmo2505	LMOSLCC2482_2503	LMOSLCC2755_2473	LMOSLCC2540_2476	LMOSLCC2378_2496	LMOATCC19117_2499	LMOL312_2411	LMOf2365_2541
LMOSLCC2376_2514	lmo4a_2598	LMOSLCC7179_2609	LMOSLCC2479_2631	LMOSLCC2372_2633	LM5923_2747	LM5578_2798	LMOSLCC5850_2597	lmo2506	LMOSLCC2482_2504	LMOSLCC2755_2475	LMOSLCC2540_2477	LMOSLCC2378_2503	LMOATCC19117_2502	LMOL312_2427	LMOf2365_2550
LMOSLCC2376_2533	lmo4a_2601	LMOSLCC7179_2610	LMOSLCC2479_2632	LMOSLCC2372_2640	LM5923_2750	LM5578_2801	LMOSLCC5850_2600	lmo2508	LMOSLCC2482_2508	LMOSLCC2755_2495	LMOSLCC2540_2478	LMOSLCC2378_2504	LMOATCC19117_2509	LMOL312_2430	LMOf2365_2553
LMOSLCC2376_2534	lmo4a_2658	LMOSLCC7179_2612	LMOSLCC2479_2640	LMOSLCC2372_2642	LM5923_2760	LM5578_2811	LMOSLCC5850_2623	lmo2518	LMOSLCC2482_2509	LMOSLCC2755_2498	LMOSLCC2540_2479	LMOSLCC2378_2508	LMOATCC19117_2510	LMOL312_2452	LMOf2365_2564
LMOSLCC2376_2536	lmo4a_2676	LMOSLCC7179_2650	LMOSLCC2479_2642	LMOSLCC2372_2646	LM5923_2762	LM5578_2813	LMOSLCC5850_2628	lmo2522	LMOSLCC2482_2510	LMOSLCC2755_2505	LMOSLCC2540_2484	LMOSLCC2378_2509	LMOATCC19117_2514	LMOL312_2459	LMOf2365_2567
LMOSLCC2376_2537	lmo4a_2681	LMOSLCC7179_2653	LMOSLCC2479_2646	LMOSLCC2372_2657	LM5923_2763	LM5578_2814	LMOSLCC5850_2648	lmo2558	LMOSLCC2482_2512	LMOSLCC2755_2506	LMOSLCC2540_2500	LMOSLCC2378_2510	LMOATCC19117_2515	LMOL312_2460	LMOf2365_2568
LMOSLCC2376_2539	lmo4a_2700	LMOSLCC7179_2656	LMOSLCC2479_2657	LMOSLCC2372_2660	LM5923_2764	LM5578_2815	LMOSLCC5850_2649	lmo2568	LMOSLCC2482_2522	LMOSLCC2755_2510	LMOSLCC2540_2503	LMOSLCC2378_2512	LMOATCC19117_2516	LMOL312_2464	LMOf2365_2585
LMOSLCC2376_2576	lmo4a_2701	LMOSLCC7179_2663	LMOSLCC2479_2660	LMOSLCC2372_2661	LM5923_2765	LM5578_2816	LMOSLCC5850_2651	lmo2569	LMOSLCC2482_2526	LMOSLCC2755_2511	LMOSLCC2540_2525	LMOSLCC2378_2522	LMOATCC19117_2518	LMOL312_2465	LMOf2365_2590
LMOSLCC2376_2579	lmo4a_2703	LMOSLCC7179_2685	LMOSLCC2479_2661	LMOSLCC2372_2678	LM5923_2766	LM5578_2817	LMOSLCC5850_2652	lmo2576	LMOSLCC2482_2562	LMOSLCC2755_2512	LMOSLCC2540_2532	LMOSLCC2378_2526	LMOATCC19117_2528	LMOL312_2466	LMOf2365_2609
LMOSLCC2376_2608	lmo4a_2704	LMOSLCC7179_2686	LMOSLCC2479_2678	LMOSLCC2372_2683	LM5923_2772	LM5578_2823	LMOSLCC5850_2654	lmo2578	LMOSLCC2482_2573	LMOSLCC2755_2514	LMOSLCC2540_2533	LMOSLCC2378_2561	LMOATCC19117_2532	LMOL312_2468	LMOf2365_2610
LMOSLCC2376_2609	lmo4a_2706	LMOSLCC7179_2726	LMOSLCC2479_2683	LMOSLCC2372_2702	LM5923_2774	LM5578_2825	LMOSLCC5850_2692	lmo2581	LMOSLCC2482_2574	LMOSLCC2755_2524	LMOSLCC2540_2537	LMOSLCC2378_2571	LMOATCC19117_2567	LMOL312_2478	LMOf2365_2612
LMOSLCC2376_2649	lmo4a_2742	LMOSLCC7179_2734	LMOSLCC2479_2702	LMOSLCC2372_2703	LM5923_2786	LM5578_2837	LMOSLCC5850_2695	lmo2591	LMOSLCC2482_2583	LMOSLCC2755_2528	LMOSLCC2540_2538	LMOSLCC2378_2572	LMOATCC19117_2577	LMOL312_2482	LMOf2365_2613
LMOSLCC2376_2658	lmo4a_2745	LMOSLCC7179_2740	LMOSLCC2479_2703	LMOSLCC2372_2705	LM5923_2788	LM5578_2839	LMOSLCC5850_2699	lmo2594	LMOSLCC2482_2586	LMOSLCC2755_2564	LMOSLCC2540_2539	LMOSLCC2378_2580	LMOATCC19117_2578	LMOL312_2517	LMOf2365_2615
LMOSLCC2376_2664	lmo4a_2776	LMOSLCC7179_2764	LMOSLCC2479_2705	LMOSLCC2372_2706	LM5923_2792	LM5578_2843	LMOSLCC5850_2726	lmo2595	LMOSLCC2482_2597	LMOSLCC2755_2574	LMOSLCC2540_2541	LMOSLCC2378_2583	LMOATCC19117_2587	LMOL312_2527	LMOf2365_2630
LMOSLCC2376_2672	lmo4a_2777	LMOSLCC7179_2782	LMOSLCC2479_2706	LMOSLCC2372_2708	LM5923_2795	LM5578_2846	LMOSLCC5850_2727	lmo2612	LMOSLCC2482_2600	LMOSLCC2755_2575	LMOSLCC2540_2551	LMOSLCC2378_2594	LMOATCC19117_2590	LMOL312_2528	LMOf2365_2631
LMOSLCC2376_2693	lmo4a_2818	LMOSLCC7179_2791	LMOSLCC2479_2708	LMOSLCC2372_2757	LM5923_2806	LM5578_2857	LMOSLCC5850_2767	lmo2617	LMOSLCC2482_2624	LMOSLCC2755_2584	LMOSLCC2540_2555	LMOSLCC2378_2598	LMOATCC19117_2601	LMOL312_2537	LMOf2365_2638
LMOSLCC2376_2711	lmo4a_2819	LMOSLCC7179_2807	LMOSLCC2479_2757	LMOSLCC2372_2760	LM5923_2807	LM5578_2858	LMOSLCC5850_2775	lmo2636	LMOSLCC2482_2629	LMOSLCC2755_2587	LMOSLCC2540_2591	LMOSLCC2378_2615	LMOATCC19117_2605	LMOL312_2540	LMOf2365_2660
LMOSLCC2376_2720	lmo4a_2820	LMOSLCC7179_2808	LMOSLCC2479_2760	LMOSLCC2372_2764	LM5923_2813	LM5578_2864	LMOSLCC5850_2781	lmo2637	LMOSLCC2482_2649	LMOSLCC2755_2598	LMOSLCC2540_2602	LMOSLCC2378_2620	LMOATCC19117_2622	LMOL312_2551	LMOf2365_2663
LMOSLCC2376_2736	lmo4a_2828	LMOSLCC7179_2809	LMOSLCC2479_2763	LMOSLCC2372_2769	LM5923_2814	LM5578_2865	LMOSLCC5850_2804	lmo2639	LMOSLCC2482_2650	LMOSLCC2755_2601	LMOSLCC2540_2603	LMOSLCC2378_2639	LMOATCC19117_2627	LMOL312_2555	LMOf2365_2693
LMOSLCC2376_2737	lmo4a_2834	LMOSLCC7179_2814	LMOSLCC2479_2768	LMOSLCC2372_2792	LM5923_2831	LM5578_2882	LMOSLCC5850_2822	lmo2640	LMOSLCC2482_2652	LMOSLCC2755_2625	LMOSLCC2540_2613	LMOSLCC2378_2640	LMOATCC19117_2646	LMOL312_2572	LMOf2365_2694
LMOSLCC2376_2738	lmo4a_2856	LMOSLCC7179_2823	LMOSLCC2479_2791	LMOSLCC2372_2793	LM5923_2832	LM5578_2883	LMOSLCC5850_2831	lmo2642	LMOSLCC2482_2653	LMOSLCC2755_2630	LMOSLCC2540_2617	LMOSLCC2378_2642	LMOATCC19117_2647	LMOL312_2577	LMOf2365_2740
LMOSLCC2376_2752	lmo4a_2877		LMOSLCC2479_2792	LMOSLCC2372_2833	LM5923_2837	LM5578_2888	LMOSLCC5850_2847	lmo2680	LMOSLCC2482_2655	LMOSLCC2755_2650	LMOSLCC2540_2628	LMOSLCC2378_2643	LMOATCC19117_2649	LMOL312_2596	LMOf2365_2742
	lmo4a_2903		LMOSLCC2479_2832	LMOSLCC2372_2841	LM5923_2862	LM5578_2913	LMOSLCC5850_2848	lmo2683	LMOSLCC2482_2669	LMOSLCC2755_2651	LMOSLCC2540_2631	LMOSLCC2378_2645	LMOATCC19117_2650	LMOL312_2597	LMOf2365_2752
	lmo4a_2904		LMOSLCC2479_2840	LMOSLCC2372_2847	LM5923_2881	LM5578_2932	LMOSLCC5850_2849	lmo2686	LMOSLCC2482_2670	LMOSLCC2755_2653	LMOSLCC2540_2653	LMOSLCC2378_2659	LMOATCC19117_2652	LMOL312_2599	LMOf2365_2758
	lmo4a_2905		LMOSLCC2479_2846	LMOSLCC2372_2855	LM5923_2890	LM5578_2941	LMOSLCC5850_2854	lmo2691	LMOSLCC2482_2677	LMOSLCC2755_2654	LMOSLCC2540_2658	LMOSLCC2378_2660	LMOATCC19117_2668	LMOL312_2600	LMOf2365_2767
	lmo4a_2920		LMOSLCC2479_2854	LMOSLCC2372_2872	LM5923_2895	LM5578_2946	LMOSLCC5850_2863	lmo2713	LMOSLCC2482_2699	LMOSLCC2755_2656	LMOSLCC2540_2677	LMOSLCC2378_2667	LMOATCC19117_2690	LMOL312_2602	LMOf2365_2781
			LMOSLCC2479_2871	LMOSLCC2372_2892	LM5923_2898	LM5578_2949		lmo2714	LMOSLCC2482_2702	LMOSLCC2755_2670	LMOSLCC2540_2678	LMOSLCC2378_2689	LMOATCC19117_2693	LMOL312_2616	LMOf2365_2803
			LMOSLCC2479_2891	LMOSLCC2372_2901	LM5923_2906	LM5578_2957		lmo2754	LMOSLCC2482_2719	LMOSLCC2755_2671	LMOSLCC2540_2680	LMOSLCC2378_2692	LMOATCC19117_2697	LMOL312_2617	LMOf2365_2812
			LMOSLCC2479_2900	LMOSLCC2372_2917	LM5923_2907	LM5578_2958		lmo2762	LMOSLCC2482_2735	LMOSLCC2755_2678	LMOSLCC2540_2681	LMOSLCC2378_2722	LMOATCC19117_2724	LMOL312_2624	LMOf2365_2828
			LMOSLCC2479_2916	LMOSLCC2372_2918	LM5923_2918	LM5578_2969		lmo2768	LMOSLCC2482_2736	LMOSLCC2755_2700	LMOSLCC2540_2683	LMOSLCC2378_2723	LMOATCC19117_2725	LMOL312_2646	LMOf2365_2829
			LMOSLCC2479_2917	LMOSLCC2372_2919	LM5923_2928	LM5578_2979		lmo2776	LMOSLCC2482_2776	LMOSLCC2755_2703	LMOSLCC2540_2699	LMOSLCC2378_2768	LMOATCC19117_2764	LMOL312_2649	LMOf2365_2830
			LMOSLCC2479_2918	LMOSLCC2372_2924	LM5923_2934	LM5578_2985		lmo2793	LMOSLCC2482_2784	LMOSLCC2755_2720	LMOSLCC2540_2721	LMOSLCC2378_2770	LMOATCC19117_2766	LMOL312_2680	LMOf2365_2835
			LMOSLCC2479_2923	LMOSLCC2372_2933	LM5923_2937	LM5578_2988		lmo2812	LMOSLCC2482_2790	LMOSLCC2755_2736	LMOSLCC2540_2724	LMOSLCC2378_2780	LMOATCC19117_2775	LMOL312_2681	LMOf2365_2844
			LMOSLCC2479_2932		LM5923_2942	LM5578_2993		lmo2821	LMOSLCC2482_2798	LMOSLCC2755_2737	LMOSLCC2540_2732	LMOSLCC2378_2786	LMOATCC19117_2781	LMOL312_2720
					LM5923_2952	LM5578_3003		lmo2837	LMOSLCC2482_2812	LMOSLCC2755_2777	LMOSLCC2540_2733	LMOSLCC2378_2794	LMOATCC19117_2790	LMOL312_2722
					LM5923_2954	LM5578_3005		lmo2838	LMOSLCC2482_2830	LMOSLCC2755_2785	LMOSLCC2540_2734	LMOSLCC2378_2808	LMOATCC19117_2804	LMOL312_2730
					LM5923_2958	LM5578_3009		lmo2839	LMOSLCC2482_2839	LMOSLCC2755_2792	LMOSLCC2540_2750	LMOSLCC2378_2830	LMOATCC19117_2823	LMOL312_2736
								lmo2845	LMOSLCC2482_2855	LMOSLCC2755_2800	LMOSLCC2540_2766	LMOSLCC2378_2839	LMOATCC19117_2832	LMOL312_2744
								lmo2854	LMOSLCC2482_2856	LMOSLCC2755_2814	LMOSLCC2540_2767	LMOSLCC2378_2855	LMOATCC19117_2848	LMOL312_2758
									LMOSLCC2482_2857	LMOSLCC2755_2833	LMOSLCC2540_2807	LMOSLCC2378_2856	LMOATCC19117_2849	LMOL312_2777
									LMOSLCC2482_2862	LMOSLCC2755_2842	LMOSLCC2540_2815	LMOSLCC2378_2857	LMOATCC19117_2850	LMOL312_2786
									LMOSLCC2482_2871	LMOSLCC2755_2858	LMOSLCC2540_2821	LMOSLCC2378_2862	LMOATCC19117_2856	LMOL312_2802
										LMOSLCC2755_2859	LMOSLCC2540_2829	LMOSLCC2378_2871	LMOATCC19117_2865	LMOL312_2803
										LMOSLCC2755_2860	LMOSLCC2540_2843			LMOL312_2804
										LMOSLCC2755_2865	LMOSLCC2540_2862			LMOL312_2809
										LMOSLCC2755_2874	LMOSLCC2540_2871			LMOL312_2818
											LMOSLCC2540_2888
											LMOSLCC2540_2889
											LMOSLCC2540_2890
											LMOSLCC2540_2895
											LMOSLCC2540_2904
