# Supplementary material for: Reassessment of the Listeria monocytogenes pan-genome reveals dynamic integration hotspots and mobile genetic elements as major components of the accessory genome
Source: BMC Genomics. 2013 Jan 22;14:47. doi: 10.1186/1471-2164-14-47 (PMC3556495; doi:10.1186/1471-2164-14-47)
Supplement: Additional file 16 — Internalins. Homology matrix of genes containing a leucine rich repeat domain and an optional signal peptide. [file 1471-2164-14-47-S16.xls]

## Sheet: internalins
Candidate internalins
Putative internalins of L. monocytogenes as indicated by the presence of a leucine-rich repeat domain. Internalin-types were apprehended based on homology to predicted internalins from a previous study [H Bierne et al., 2007, Internalins: A complex family of leucine-rich repeat containing proteins in L. monocytogenes] as well as domains identified by Augur. Genes were clustered among all proteins…
				lineage III		lineage II							lineage I
Gene	Novel internalin	Homology cutoff 50/40	Internalin-type	L. m. 4c SLCC2376	L. m. 4a L99	L. m. 3a SLCC7179	L. m. 3c SLCC2479	L. m. 1/2c SLCC2372	L. m. 1/2a 08-5923	L. m. 1/2a 08-5578	L. m. 1/2a SLCC5850	L. m. 1/2a EGD-e	L. m. 7 SLCC2482	L. m. 1/2b SLCC2755	L. m. 3b SLCC2540	L. m. 4e SLCC2378	L. m. 4d ATCC19117	L.m. 4b L312	L. m. 4b F2365
			LPXTG			LMOSLCC7179_0165	LMOSLCC2479_0170	LMOSLCC2372_0172	LM5923_2795	LM5578_2846	LMOSLCC5850_0164	lmo0171
inlG			LPXTG	LMOSLCC2376_0232		LMOSLCC7179_0253	LMOSLCC2479_0262	LMOSLCC2372_0263	LM5923_0305	LM5578_0306	LMOSLCC5850_0253	lmo0262
inlC2			LPXTG	LMOSLCC2376_0233		LMOSLCC7179_0254			LM5923_0306	LM5578_0307	LMOSLCC5850_0254		LMOSLCC2482_0268	LMOSLCC2755_0266	LMOSLCC2540_0274	LMOSLCC2378_0282	LMOATCC19117_0277	LMOL312_0267	LMOf2365_0281
inlD			LPXTG	LMOSLCC2376_0234		LMOSLCC7179_0255			LM5923_0307	LM5578_0308	LMOSLCC5850_0255		LMOSLCC2482_0269	LMOSLCC2755_0267	LMOSLCC2540_0275	LMOSLCC2378_0283	(LMOATCC19117_0278, LMOATCC19117_0279)	LMOL312_0268	LMOf2365_0282
inlH			LPXTG				LMOSLCC2479_0263	LMOSLCC2372_0264				lmo0263
inlE			LPXTG	LMOSLCC2376_0235		LMOSLCC7179_0256	LMOSLCC2479_0264	LMOSLCC2372_0265	LM5923_0308	LM5578_0309	LMOSLCC5850_0256	lmo0264	LMOSLCC2482_0270	LMOSLCC2755_0268	LMOSLCC2540_0276	LMOSLCC2378_0284	LMOATCC19117_0280	LMOL312_0269	LMOf2365_0283
	x		LPXTG	LMOSLCC2376_0237
			Secreted	LMOSLCC2376_0242	lmo4a_0291								LMOSLCC2482_0276	LMOSLCC2755_0274	LMOSLCC2540_0282	LMOSLCC2378_0290	LMOATCC19117_0286	LMOL312_0275	LMOf2365_0289
			LPXTG	LMOSLCC2376_0303	lmo4a_0346	LMOSLCC7179_0314	LMOSLCC2479_0328	LMOSLCC2372_0329	LM5923_0363	LM5578_0364	LMOSLCC5850_0329	lmo0327	LMOSLCC2482_0332	LMOSLCC2755_0331	LMOSLCC2540_0339	LMOSLCC2378_0344	LMOATCC19117_0346	LMOL312_0325	LMOf2365_0345
			LPXTG	LMOSLCC2376_0305	lmo4a_0348	LMOSLCC7179_0316	LMOSLCC2479_0330	LMOSLCC2372_0331	LM5923_0365	LM5578_0366	LMOSLCC5850_0331	lmo0331	LMOSLCC2482_0334	LMOSLCC2755_0333	LMOSLCC2540_0341	LMOSLCC2378_0346	LMOATCC19117_0348	LMOL312_0327	LMOf2365_0347
		x	LPXTG		lmo4a_0349								LMOSLCC2482_0335	LMOSLCC2755_0334	LMOSLCC2540_0342	LMOSLCC2378_0347	LMOATCC19117_0349	LMOL312_0328	LMOf2365_0349
inlI			LPXTG	LMOSLCC2376_0306		LMOSLCC7179_0318	LMOSLCC2479_0332	LMOSLCC2372_0333	LM5923_0367	LM5578_0368	LMOSLCC5850_0333	lmo0333	LMOSLCC2482_0336	LMOSLCC2755_0335	LMOSLCC2540_0343	LMOSLCC2378_0348	LMOATCC19117_0350	LMOL312_0329	LMOf2365_0350
			LPXTG	LMOSLCC2376_0334	lmo4a_0371								LMOSLCC2482_0356	LMOSLCC2755_0355	LMOSLCC2540_0366	LMOSLCC2378_0371	LMOATCC19117_0379	LMOL312_0352	LMOf2365_0374
inlF		x	LPXTG			LMOSLCC7179_0397	LMOSLCC2479_0411	LMOSLCC2372_0413	LM5923_0442	LM5578_0443	LMOSLCC5850_0412	lmo0409	LMOSLCC2482_0417	LMOSLCC2755_0417	LMOSLCC2540_0431	LMOSLCC2378_0429	LMOATCC19117_0437	LMOL312_0420	LMOf2365_0429
inlA			LPXTG	LMOSLCC2376_0432	lmo4a_0453	LMOSLCC7179_0422	(LMOSLCC2479_0435, LMOSLCC2479_0436)	LMOSLCC2372_0437	LM5923_0466	LM5578_0467	LMOSLCC5850_0436	lmo0433	LMOSLCC2482_0438	LMOSLCC2755_0439	LMOSLCC2540_0453	LMOSLCC2378_0466	LMOATCC19117_0474	LMOL312_0449	LMOf2365_0471
inlB			GW	LMOSLCC2376_0433	lmo4a_0454	LMOSLCC7179_0423	LMOSLCC2479_0437	LMOSLCC2372_0438	LM5923_0467	LM5578_0468	LMOSLCC5850_0437	lmo0434	LMOSLCC2482_0439	LMOSLCC2755_0440	LMOSLCC2540_0454	LMOSLCC2378_0467	LMOATCC19117_0475	LMOL312_0450
			LPXTG	LMOSLCC2376_0494	lmo4a_0522	LMOSLCC7179_0489	LMOSLCC2479_0521	(LMOSLCC2372_0522, LMOSLCC2372_0523)	LM5923_0536	LM5578_0537	LMOSLCC5850_0507	lmo0514	LMOSLCC2482_0510	LMOSLCC2755_0513	LMOSLCC2540_0520	LMOSLCC2378_0539	LMOATCC19117_0543	LMOL312_0518	LMOf2365_0543
		x	WxL	LMOSLCC2376_0528	lmo4a_0564	LMOSLCC7179_0525	LMOSLCC2479_0556	LMOSLCC2372_0558	LM5923_0576	LM5578_0577	LMOSLCC5850_0542	lmo0549	LMOSLCC2482_0551	LMOSLCC2755_0554	LMOSLCC2540_0554	LMOSLCC2378_0573	LMOATCC19117_0579	LMOL312_0557	LMOf2365_0578
		x	LPXTG	LMOSLCC2376_0590	lmo4a_0627	LMOSLCC7179_0586	LMOSLCC2479_0617	LMOSLCC2372_0619	LM5923_0637	LM5578_0638	LMOSLCC5850_0604	lmo0610	LMOSLCC2482_0612	LMOSLCC2755_0616	LMOSLCC2540_0615	LMOSLCC2378_0634	LMOATCC19117_0640	LMOL312_0618	LMOf2365_0639
	x		LPXTG	LMOSLCC2376_0711	lmo4a_0748
			LPXTG	LMOSLCC2376_0712	lmo4a_0750	LMOSLCC7179_0711	LMOSLCC2479_0741	LMOSLCC2372_0743	LM5923_0767	LM5578_0812	LMOSLCC5850_0735	lmo0732	LMOSLCC2482_0788	LMOSLCC2755_0745	LMOSLCC2540_0744	LMOSLCC2378_0764	LMOATCC19117_0767	LMOL312_0744	LMOf2365_0768
		x	LPXTG										LMOSLCC2482_0832	LMOSLCC2755_0789	LMOSLCC2540_0788	LMOSLCC2378_0802	LMOATCC19117_0806	LMOL312_0788	LMOf2365_0805
			LPXTG			LMOSLCC7179_0778	LMOSLCC2479_0809	LMOSLCC2372_0811			LMOSLCC5850_0801	lmo0801
		x	LPXTG	LMOSLCC2376_1087	lmo4a_1119	LMOSLCC7179_1103	LMOSLCC2479_1132	LMOSLCC2372_1131	LM5923_1163	LM5578_1210	LMOSLCC5850_1125	lmo1136	LMOSLCC2482_1175	LMOSLCC2755_1129	LMOSLCC2540_1115	LMOSLCC2378_1140	LMOATCC19117_1136	LMOL312_1124	LMOf2365_1144
		x	LPXTG		lmo4a_1293								LMOSLCC2482_1286	LMOSLCC2755_1239	LMOSLCC2540_1288	LMOSLCC2378_1252	LMOATCC19117_1246	LMOL312_1234	LMOf2365_1254
	x		LPXTG	LMOSLCC2376_1240	lmo4a_1343
		x	LPXTG	LMOSLCC2376_1241	lmo4a_1344	LMOSLCC7179_1259	LMOSLCC2479_1349	LMOSLCC2372_1350				lmo1289
	x		LPXTG	LMOSLCC2376_1242	lmo4a_1345
			LPXTG	LMOSLCC2376_1244	lmo4a_1346	LMOSLCC7179_1260	LMOSLCC2479_1350	LMOSLCC2372_1351	LM5923_1381	LM5578_1428	LMOSLCC5850_1348	lmo1290	LMOSLCC2482_1340	LMOSLCC2755_1293	LMOSLCC2540_1341	LMOSLCC2378_1304	LMOATCC19117_1298	LMOL312_1287	LMOf2365_1307
inlC			Secreted			LMOSLCC7179_1758	LMOSLCC2479_1850	LMOSLCC2372_1852	LM5923_1938	LM5578_1987	LMOSLCC5850_1848	lmo1786	LMOSLCC2482_1847	LMOSLCC2755_1844	LMOSLCC2540_1866	LMOSLCC2378_1807	LMOATCC19117_1801	LMOL312_1793	LMOf2365_1812
			LPXTG				LMOSLCC2479_2090	LMOSLCC2372_2093			LMOSLCC5850_2088	lmo2026
			Secreted				LMOSLCC2479_2091	LMOSLCC2372_2094			LMOSLCC5850_2089	lmo2027
	x		LPXTG												LMOSLCC2540_2112
	x		LPXTG												LMOSLCC2540_2115
	x		LPXTG												LMOSLCC2540_2117
	x		LPXTG												LMOSLCC2540_2119
		x	LPXTG	LMOSLCC2376_2292	lmo4a_2401	LMOSLCC7179_2311	LMOSLCC2479_2458	LMOSLCC2372_2459	LM5923_2544	LM5578_2595	LMOSLCC5850_2399	lmo2396	(LMOSLCC2482_2399, LMOSLCC2482_2400)	LMOSLCC2755_2402	LMOSLCC2540_2431	LMOSLCC2378_2401	LMOATCC19117_2404	LMOL312_2357	LMOf2365_2370
			Secreted	LMOSLCC2376_2335	lmo4a_2446								LMOSLCC2482_2446	LMOSLCC2755_2447	LMOSLCC2540_2476	LMOSLCC2378_2446	LMOATCC19117_2452	LMOL312_2403	LMOf2365_2416
			Secreted	LMOSLCC2376_2337	lmo4a_2448	LMOSLCC7179_2357	LMOSLCC2479_2507	LMOSLCC2372_2507	LM5923_2590	LM5578_2641	LMOSLCC5850_2447	lmo2445	LMOSLCC2482_2448	LMOSLCC2755_2449	LMOSLCC2540_2478	LMOSLCC2378_2448	LMOATCC19117_2454	LMOL312_2405	LMOf2365_2418
			Secreted	LMOSLCC2376_2362		LMOSLCC7179_2381	LMOSLCC2479_2531	LMOSLCC2372_2532	LM5923_2614	LM5578_2665	LMOSLCC5850_2472	lmo2470	LMOSLCC2482_2473	LMOSLCC2755_2475	LMOSLCC2540_2503	LMOSLCC2378_2473	LMOATCC19117_2479	LMOL312_2430	LMOf2365_2443
	x		LPXTG	LMOSLCC2376_2474	lmo4a_2581
inlJ		x	LPXTG	LMOSLCC2376_2720		LMOSLCC7179_2791	LMOSLCC2479_2900	LMOSLCC2372_2901	LM5923_0036	LM5578_0036	LMOSLCC5850_2831	lmo2821	LMOSLCC2482_2839	LMOSLCC2755_2842	LMOSLCC2540_2871	LMOSLCC2378_2839	LMOATCC19117_2832	LMOL312_2786	LMOf2365_2812
				Total 28	Total 22	Total 24	Total 24	Total 24	Total 22	Total 22	Total 25	Total 25	Total 25	Total 26	Total 30	Total 26	Total 25	Total 25	Total 25
