# Supplementary material for: Reassessment of the Listeria monocytogenes pan-genome reveals dynamic integration hotspots and mobile genetic elements as major components of the accessory genome
Source: BMC Genomics. 2013 Jan 22;14:47. doi: 10.1186/1471-2164-14-47 (PMC3556495; doi:10.1186/1471-2164-14-47)
Supplement: Additional file 18 — Lineage-specific CDS. Homology matrix of coding genes specifically present in one lineage. [file 1471-2164-14-47-S18.xls]

## Sheet: Lineage-specific
Lineage-specific CDS
CDS present in only one lineage. Homologous clusters were created using GECO (amino acid identity >60%, coverage >80%). Paralogous CDS are delimited by ", ". COG classification was predicted by Augur. Putative functional/phylogenetic modules of lineage-core CDS are framed based on chromosomal neighbourhood. Intracellular regulation inside macrophages was included from a previous publication for e…
				Lineage III		Lineage II							Lineage I
COG class	COG category	Gene	Annotation	L. m. 4c SLCC2376	L. m. 4a L99	L. m. 3a SLCC7179	L. m. 3c SLCC2479	L. m. 1/2c SLCC2372	L. m. 1/2a 08-5923	L. m. 1/2a 08-5578	L. m. 1/2a SLCC5850	L. m. 1/2a EGD-e	L. m. 7 SLCC2482	L. m. 1/2b SLCC2755	L. m. 3b SLCC2540	L. m. 4e SLCC2378	L. m. 4d ATCC19117	L.m. 4b L312	L. m. 4b F2365	Intracellular FC in L.m. 4a L99	Intracellular FC in L.m. 1/2a EGD-e	Intracellular FC in L.m. 4b F2365
			hypothetical protein.	LMOSLCC2376_0070	lmo4a_0115															-2.4
			hypothetical protein.	LMOSLCC2376_0085	lmo4a_0129															1.0
			hypothetical protein.	LMOSLCC2376_0111	lmo4a_0154															44.6
			acyltransferase family protein.	LMOSLCC2376_0255	lmo4a_0303															-11.3
			type II restriction enzyme, putative.	LMOSLCC2376_0289	lmo4a_0332															7.1
			methyltransferase.	LMOSLCC2376_0290	lmo4a_0333															-1.7
			hypothetical protein.	LMOSLCC2376_0317	lmo4a_0356															-24.3
			hypothetical protein.	LMOSLCC2376_0434	lmo4a_0456															7.0
			lipoprotein, putative.	LMOSLCC2376_0489	lmo4a_0517															1.0
			hypothetical protein.	LMOSLCC2376_0490	lmo4a_0518															3.2
			cell wall surface anchor family protein (LPXTG motif).	LMOSLCC2376_0576	lmo4a_0613															-2.0
			hypothetical protein.	LMOSLCC2376_0612	lmo4a_0650															-4.4
			leucine-rich repeat domain protein (LPXTG motif).	LMOSLCC2376_0711	lmo4a_0748															28.5
			hypothetical protein.	LMOSLCC2376_0747	lmo4a_0786															32.5
			hypothetical protein.	LMOSLCC2376_0752	lmo4a_0791															-1.9
			hypothetical protein.	LMOSLCC2376_0800	lmo4a_0844															1.0
			similar to amidase, C-terminal part.	LMOSLCC2376_0816	lmo4a_0859															1.7
			hypothetical protein.	LMOSLCC2376_0817	lmo4a_0860															2.0
			hypothetical protein.	LMOSLCC2376_1045	lmo4a_1081															-3.3
			glycosyl transferase, group 2 family protein.	LMOSLCC2376_1050	lmo4a_1087															-1.7
			hypothetical protein.	LMOSLCC2376_1073	lmo4a_1104															-1.1
			leucine-rich repeat domain protein (LPXTG motif).	LMOSLCC2376_1242	lmo4a_1345															1.0
			membrane protein, putative.	LMOSLCC2376_1613	lmo4a_1714															1.9
			phage transcriptional activator ArpU family protein.	LMOSLCC2376_1616	lmo4a_1717															-1.1
			secreted protein, putative.	LMOSLCC2376_1744	lmo4a_1841															5.8
			hypothetical protein.	LMOSLCC2376_1808	lmo4a_1904															-1.1
			cell wall surface anchor family protein (LPXTG motif).	LMOSLCC2376_2134	lmo4a_2238															1.0
			Appr-1-p processing protein.	LMOSLCC2376_2260	lmo4a_2360, lmo4a_2364															-3.6, -13.8
			secreted protein, putative.	LMOSLCC2376_2262	lmo4a_2366															-2.4
			hypothetical protein.	LMOSLCC2376_2460	lmo4a_2568															3.0
			leucine-rich repeat domain protein (LPXTG motif).	LMOSLCC2376_2474	lmo4a_2581															2.4
			hypothetical protein.	LMOSLCC2376_2674	lmo4a_2840															2.2
			hypothetical protein.	LMOSLCC2376_2678	lmo4a_2844															-20.8
			hypothetical protein.	LMOSLCC2376_0019
			hypothetical protein.	LMOSLCC2376_0020
			hypothetical protein.	LMOSLCC2376_0021
			hypothetical protein.	LMOSLCC2376_0060
			hypothetical protein.	LMOSLCC2376_0061
			hypothetical protein.	LMOSLCC2376_0062
			secreted protein, putative.	LMOSLCC2376_0063
			hypothetical protein.	LMOSLCC2376_0073
			hypothetical protein.	LMOSLCC2376_0104
			similar to N-acetylmuramoyl-L-alanine amidase, C-terminal part.	LMOSLCC2376_0110
			hypothetical protein.	LMOSLCC2376_0120
			hypothetical protein.	LMOSLCC2376_0227
			leucine-rich repeat domain protein (LPXTG motif).	LMOSLCC2376_0237
			hypothetical protein.	LMOSLCC2376_0245
			membrane protein, putative.	LMOSLCC2376_0256
			membrane protein, putative.	LMOSLCC2376_0272
			hypothetical protein.	LMOSLCC2376_0310
			hypothetical protein.	LMOSLCC2376_0311
			hypothetical protein.	LMOSLCC2376_0365
			hypothetical protein.	LMOSLCC2376_0366
			membrane protein, putative.	LMOSLCC2376_0367
			hypothetical protein.	LMOSLCC2376_0426
			hypothetical protein.	LMOSLCC2376_0429
			hypothetical protein.	LMOSLCC2376_0430
			hypothetical protein.	LMOSLCC2376_0648
			secreted protein, putative.	LMOSLCC2376_0649
			membrane protein, putative.	LMOSLCC2376_0720
			membrane protein, putative.	LMOSLCC2376_0721
			hypothetical protein.	LMOSLCC2376_0796
			hypothetical protein.	LMOSLCC2376_0809
			secreted protein, putative.	LMOSLCC2376_0900
			hypothetical protein.	LMOSLCC2376_0917
			hypothetical protein.	LMOSLCC2376_0974
			membrane protein, putative.	LMOSLCC2376_1048
			hypothetical protein.	LMOSLCC2376_1065
			hypothetical protein.	LMOSLCC2376_1066
			ATP-dependent DNA helicase, putative.	LMOSLCC2376_1067
			hypothetical protein.	LMOSLCC2376_1070
			similar to MuT/NUDIX family protein, N-terminal part.	LMOSLCC2376_1208
			similar to MuT/NUDIX family protein, C-terminal part.	LMOSLCC2376_1209
			hypothetical protein.	LMOSLCC2376_1243
			similar to DNA topology modulation protein FlaR, N-terminal part.	LMOSLCC2376_1367
			hypothetical protein.	LMOSLCC2376_1504
			hypothetical protein.	LMOSLCC2376_1522
			hypothetical protein.	LMOSLCC2376_1599
			hypothetical protein.	LMOSLCC2376_1708
			similar to hypothetical protein, N-terminal part.	LMOSLCC2376_1739
			similar to hypothetical protein, C-terminal part.	LMOSLCC2376_1751
			similar to hypothetical protein, N-terminal part.	LMOSLCC2376_1752
			hypothetical protein.	LMOSLCC2376_1857
			similar to LysM domain protein, N-terminal part.	LMOSLCC2376_1903
			ABC transporter, substrate-binding protein.	LMOSLCC2376_2042
			similar to CAAX amino terminal membrane protease family protein, N-terminal part.	LMOSLCC2376_2084
			hypothetical protein.	LMOSLCC2376_2159
			hypothetical protein.	LMOSLCC2376_2212
			hypothetical protein.	LMOSLCC2376_2261
			similar to phosphoglucomutase/phosphomannomutase, C-terminal part.	LMOSLCC2376_2367
			similar to cell wall surface anchor family protein (LPXTG motif), C-terminal part.	LMOSLCC2376_2475
			hypothetical protein.	LMOSLCC2376_2568
			similar to transcriptional regulator, LacI family, C-terminal part.	LMOSLCC2376_2631
			hypothetical protein.	LMOSLCC2376_2675
			hypothetical protein.	LMOSLCC2376_2676
			lipoprotein, putative.		lmo4a_0056, lmo4a_0058, lmo4a_2115
			hypothetical protein.		lmo4a_0057, lmo4a_2114
			hypothetical protein.		lmo4a_0059
			integrase. Site-specific recombinase XerD.		lmo4a_0064
			lipoprotein, putative.		lmo4a_0065
			hypothetical protein.		lmo4a_0066
			phage transcriptional regulator, Cro/CI family.		lmo4a_0067
			hypothetical protein.		lmo4a_0068
			hypothetical protein.		lmo4a_0069
			hypothetical protein.		lmo4a_0071
			hypothetical protein.		lmo4a_0072
			hypothetical protein.		lmo4a_0073
			phage protein, putative.		lmo4a_0074
			phage protein, putative.		lmo4a_0075
			phage-related DNA polymerase family protein. DNA polymerase I - 3'-5' exonuclease and polymerase domains.		lmo4a_0076
			hypothetical protein.		lmo4a_0077
			hypothetical protein.		lmo4a_0078
			hypothetical protein.		lmo4a_0079
			hypothetical protein.		lmo4a_0080
			conserved hypothetical protein.		lmo4a_0082
			phage protein, putative.		lmo4a_0083
			SNF2/RAD54 helicase family protein. Superfamily II DNA/RNA helicases, SNF2 family.		lmo4a_0084
			phage protein, putative.		lmo4a_0085
			hypothetical protein.		lmo4a_0086
			hypothetical protein.		lmo4a_0087
			phage terminase family protein. Transcription-repair coupling factor (superfamily II helicase).		lmo4a_0088
			phage portal protein, HK97 family. Phage-related protein.		lmo4a_0089
			phage protein, Clp family. Protease subunit of ATP-dependent Clp proteases.		lmo4a_0090
			major capsid protein.		lmo4a_0091
			phage protein, putative.		lmo4a_0092
			hypothetical protein.		lmo4a_0093
			phage head-tail adaptor, putative.		lmo4a_0094
			hypothetical protein.		lmo4a_0095
			phage major tail protein.		lmo4a_0096
			phage protein, putative.		lmo4a_0097
			phage protein, putative.		lmo4a_0098
			phage tail tape measure protein. Phage-related tail protein.		lmo4a_0099
			hypothetical protein.		lmo4a_0100
			hypothetical protein.		lmo4a_0101
			hypothetical protein.		lmo4a_0102
			hypothetical protein.		lmo4a_0103
			hypothetical protein.		lmo4a_0104
			hypothetical protein.		lmo4a_0105
			hypothetical protein.		lmo4a_0106
			N-acetylmuramoyl-L-alanine amidase. Negative regulator of beta-lactamase expression.		lmo4a_0109
			conserved hypothetical protein.		lmo4a_0110
			phage protein, putative.		lmo4a_0111
			hypothetical protein.		lmo4a_0112
			conserved hypothetical protein.		lmo4a_0113
			hypothetical protein.		lmo4a_0114
			N-acetylmuramoyl-L-alanine amidase.		lmo4a_0153
			conserved hypothetical protein.		lmo4a_0170
			conserved hypothetical protein.		lmo4a_0273
			conserved hypothetical protein. Uncharacterized conserved protein.		lmo4a_0274
			conserved hypothetical protein.		lmo4a_0275
			lipoprotein, putative.		lmo4a_0325
			hypothetical protein.		lmo4a_0350
			conserved hypothetical protein.		lmo4a_0440
			HEAT repeat domain protein. FOG: HEAT repeat.		lmo4a_0445
			hypothetical protein.		lmo4a_0446
			conserved hypothetical protein.		lmo4a_0447
			hypothetical protein.		lmo4a_0450
			hypothetical protein.		lmo4a_0455
			hypothetical protein.		lmo4a_0459
			conserved hypothetical protein.		lmo4a_0460
			hypothetical protein.		lmo4a_0461
			hypothetical protein.		lmo4a_0492
			hypothetical protein.		lmo4a_0493
			hypothetical protein.		lmo4a_0494
			hypothetical protein.		lmo4a_0546
			leucine-rich repeat domain protein. Leucine-rich repeat (LRR) protein.		lmo4a_0564
			cell wall surface anchor family protein (LPXTG motif).		lmo4a_0565
			hypothetical protein.		lmo4a_0608
			hypothetical protein.		lmo4a_0649
			hypothetical protein.		lmo4a_0676
			conserved hypothetical protein.		lmo4a_0686
			membrane protein, putative.		lmo4a_0735
			hypothetical protein.		lmo4a_0749
			hypothetical protein.		lmo4a_0817
			DNA-invertase, putative. Site-specific recombinases, DNA invertase Pin homologs.		lmo4a_0818
			site-specific recombinase, putative.		lmo4a_0819
			hypothetical protein.		lmo4a_0820
			cell wall surface anchor family protein (LPXTG motif). Aspartyl/asparaginyl-tRNA synthetases.		lmo4a_0821
			oxidoreductase. Dehydrogenases with different specificities (related to short-chain alcohol dehydrogenases).		lmo4a_0822
			transcriptional regulator, MerR family. Predicted transcriptional regulators.		lmo4a_0823
			hypothetical protein.		lmo4a_0828
			hypothetical protein.		lmo4a_0880
			hypothetical protein.		lmo4a_0881
			hypothetical protein.		lmo4a_0882
			hypothetical protein.		lmo4a_0883
			hypothetical protein.		lmo4a_0884
			conserved hypothetical protein. ABC-type nitrate/sulfonate/bicarbonate transport systems, periplasmic components.		lmo4a_0916
			hypothetical protein		lmo4a_pseudo01
			hypothetical protein		lmo4a_pseudo02
			membrane protein, putative.		lmo4a_1084
			membrane protein, putative.		lmo4a_1085
			hypothetical protein.		lmo4a_1099
			hypothetical protein.		lmo4a_1100
			hypothetical protein.		lmo4a_1102
			C-5 cytosine-specific DNA methylase. Site-specific DNA methylase.		lmo4a_1229, lmo4a_2641
			conserved hypothetical protein.		lmo4a_1230
			conserved hypothetical protein.		lmo4a_1231
			hypothetical protein.		lmo4a_1234
			hypothetical protein.		lmo4a_1235
			conserved hypothetical protein.		lmo4a_1237
			conserved hypothetical protein.		lmo4a_1266
			conserved hypothetical protein. Phage-related protein.		lmo4a_1267
			hypothetical protein.		lmo4a_1268
			hypothetical protein.		lmo4a_1269
			hypothetical protein.		lmo4a_1270
			hypothetical protein.		lmo4a_1271
			conserved hypothetical protein.		lmo4a_1272
			hypothetical protein.		lmo4a_1274
			L-alanoyl-d-glutamate peptidase family protein. SH3 domain protein.		lmo4a_1276
			hypothetical protein.		lmo4a_1277
			hypothetical protein.		lmo4a_1278
			hypothetical protein.		lmo4a_1283
			ankyrin repeat domain protein. FOG: Ankyrin repeat.		lmo4a_1284
			hypothetical protein.		lmo4a_1285
			secreted protein, putative.		lmo4a_1286
			cell wall surface anchor family protein (LPXTG motif). Predicted outer membrane protein.		lmo4a_1287
			hypothetical protein. DNA-directed RNA polymerase specialized sigma subunit, sigma24 homolog.		lmo4a_1288
			hypothetical protein.		lmo4a_1289
			hypothetical protein.		lmo4a_1290
			hypothetical protein.		lmo4a_1411
			iron-sulfur flavoprotein family protein. Multimeric flavodoxin WrbA.		lmo4a_1639
			short-chain dehydrogenase, putative.		lmo4a_1640
			transcriptional regulator, MerR family. Predicted transcriptional regulators.		lmo4a_1641
			site-specific recombinase/DNA-invertase family protein. Site-specific recombinases, DNA invertase Pin homologs.		lmo4a_1642
			site-specific recombinase/resolvase family protein.		lmo4a_1643
			hypothetical protein.		lmo4a_1760
			hypothetical protein.		lmo4a_2022
			integrase/recombinase, putative. Site-specific recombinase XerC.		lmo4a_2136
			Serine/threonine protein kinase.		lmo4a_2137
			serine recombinase (SR) family, resolvase and invertase subfamily. Site-specific recombinases, DNA invertase Pin homologs.		lmo4a_2138
			hypothetical protein.		lmo4a_2139
			hypothetical protein.		lmo4a_2140
			hypothetical protein.		lmo4a_2141
			HTH motif/peptidase domain protein.		lmo4a_2142
			hypothetical protein.		lmo4a_2359
			hypothetical protein.		lmo4a_2365
			secreted protein, putative.		lmo4a_2367
			secreted protein, putative.		lmo4a_2444
			cell wall surface anchor family protein (LPXTG motif). Leucine-rich repeat (LRR) protein.		lmo4a_2582
			hypothetical protein.		lmo4a_2599
			bacteriophage ply protein. N-acetylmuramoyl-L-alanine amidase.		lmo4a_2600
			hypothetical phage protein.		lmo4a_2605
			bacteriophage GP20 protein.		lmo4a_2606
			bacteriophage GP19 protein.		lmo4a_2607
			bacteriophage GP17 protein.		lmo4a_2609
			bacteriophage terminase small subunit.		lmo4a_2624
			phage protein, putative.		lmo4a_2625
			bacteriophage HNH endonuclease, putative.		lmo4a_2631
			hypothetical protein.		lmo4a_2635
			hypothetical protein.		lmo4a_2636
			hypothetical protein.		lmo4a_2640
			bacteriophage GP49 protein.		lmo4a_2644
			bacteriophage recombinase, putative.		lmo4a_2645
			bacteriophage GP47 protein.		lmo4a_2646
			hypothetical protein.		lmo4a_2648
			bacteriophage GP37 protein.		lmo4a_2654
			hypothetical protein.		lmo4a_2657
			phage-associated helicase, putative.		lmo4a_2658
			phage-associated integrase, putative. Integrase.		lmo4a_2659
			chaperone family protein. ATPases with chaperone activity, ATP-binding subunit.		lmo4a_2753
			hypothetical protein.		lmo4a_2754
			hypothetical protein.		lmo4a_2816
			hypothetical protein.		lmo4a_2817
			Rhs family protein.		lmo4a_2818
			hypothetical protein.		lmo4a_2819
			hypothetical protein.		lmo4a_2841
			hypothetical protein.		lmo4a_2842
			similar to abortive phage resistance mechanism.		lmo4a_2873
			hypothetical protein.		lmo4a_2874
			hypothetical protein.		lmo4a_2887
			leucine-rich repeat domain protein (LPXTG motif).			LMOSLCC7179_0165	LMOSLCC2479_0170	LMOSLCC2372_0172	LM5923_2795	LM5578_2846	LMOSLCC5850_0164	lmo0171									1.1
			transposase, putative.			LMOSLCC7179_0168, LMOSLCC7179_0485	LMOSLCC2479_0173, LMOSLCC2479_0835	LMOSLCC2372_0175, LMOSLCC2372_0837	LM5923_0861, LM5923_1588, LM5923_2793	LM5578_0906, LM5578_1636, LM5578_2844	LMOSLCC5850_0167, LMOSLCC5850_2209	lmo0174, lmo0329, lmo0827									1.1, -1.4, -16.7
COG2801	L		similar to transposase, C-terminal part.			LMOSLCC7179_0166, LMOSLCC7179_0486	LMOSLCC2479_0171, LMOSLCC2479_0836	LMOSLCC2372_0173, LMOSLCC2372_0838	LM5923_0862, LM5923_1589, LM5923_2794	LM5578_0907, LM5578_1637, LM5578_2845	LMOSLCC5850_0165, LMOSLCC5850_2210	lmo0330, lmo0828									1.0, 1.0
			membrane protein, putative.			LMOSLCC7179_0317	LMOSLCC2479_0331	LMOSLCC2372_0332	LM5923_0366	LM5578_0367	LMOSLCC5850_0332	lmo0332									4.9
			hypothetical protein.			LMOSLCC7179_0500	LMOSLCC2479_0532	LMOSLCC2372_0534	LM5923_0552	LM5578_0553	LMOSLCC5850_0518	lmo0525									-2.4
			LacI family transcription regulator.			LMOSLCC7179_0713	LMOSLCC2479_0743	LMOSLCC2372_0745	LM5923_0769	LM5578_0814	LMOSLCC5850_0737	lmo0734									1.0
COG0036	G		ribulose-5-phosphate 3-epimerase.			LMOSLCC7179_0714	LMOSLCC2479_0744	LMOSLCC2372_0746	LM5923_0770	LM5578_0815	LMOSLCC5850_0738	lmo0735									17.4
COG0698	G	rpiB	ribose-5-phosphate isomerase B.			LMOSLCC7179_0715	LMOSLCC2479_0745	LMOSLCC2372_0747	LM5923_0771	LM5578_0816	LMOSLCC5850_0739	lmo0736									7.0
			hypothetical protein.			LMOSLCC7179_0716	LMOSLCC2479_0746	LMOSLCC2372_0748	LM5923_0772	LM5578_0817	LMOSLCC5850_0740	lmo0737									80.3
COG1263	G		phosphotransferase system (PTS) beta-glucoside-specific enzyme IIBCA component.			LMOSLCC7179_0717	LMOSLCC2479_0747	LMOSLCC2372_0749	LM5923_0773	LM5578_0818	LMOSLCC5850_0741	lmo0738									6.6
COG2723	G		glycoside hydrolase, family 1 protein.			LMOSLCC7179_0718	LMOSLCC2479_0748	LMOSLCC2372_0750	LM5923_0774	LM5578_0819	LMOSLCC5850_0742	lmo0739									53.4
COG0745	KT		signal transduction response regulator, receiver region.			LMOSLCC7179_1041	LMOSLCC2479_1073	LMOSLCC2372_1074	LM5923_1097	LM5578_1143	LMOSLCC5850_1066	lmo1060									1.0
			signal transduction histidine kinase, core.			LMOSLCC7179_1042	LMOSLCC2479_1074	LMOSLCC2372_1075	LM5923_1098	LM5578_1144	LMOSLCC5850_1067	lmo1061									1.0
			ABC transporter, permease protein, putative.			LMOSLCC7179_1043	LMOSLCC2479_1075	LMOSLCC2372_1076	LM5923_1099	LM5578_1145	LMOSLCC5850_1068	lmo1062									4.1
COG1136	V		ABC transporter, ATP binding protein.			LMOSLCC7179_1044	LMOSLCC2479_1076	LMOSLCC2372_1077	LM5923_1100	LM5578_1146	LMOSLCC5850_1069	lmo1063									2.8
			creatinine amidohydrolase, putative.			LMOSLCC7179_1940	LMOSLCC2479_2031	LMOSLCC2372_2034	LM5923_2120	LM5578_2169	LMOSLCC5850_2029	lmo1968									30.7
COG1735	R		aryldialkylphosphatase.			LMOSLCC7179_1942	LMOSLCC2479_2033	LMOSLCC2372_2036	LM5923_2122	LM5578_2171	LMOSLCC5850_2032	lmo1970									95.6
COG3037	S		ascorbate-specific PTS system enzyme IIC.			LMOSLCC7179_1943	LMOSLCC2479_2034	LMOSLCC2372_2037	LM5923_2123	LM5578_2172	LMOSLCC5850_2033	lmo1971									391.4
			phosphotransferase system, lactose/cellobiose-specific IIB subunit.			LMOSLCC7179_1944	LMOSLCC2479_2035	LMOSLCC2372_2038	LM5923_2124	LM5578_2173	LMOSLCC5850_2034	lmo1972									579.8
COG1762	GT		phosphotransferase system, phosphoenolpyruvate-dependent sugar EIIA 2.			LMOSLCC7179_1945	LMOSLCC2479_2036	LMOSLCC2372_2039	LM5923_2125	LM5578_2174	LMOSLCC5850_2035	lmo1973									2.9
			transcriptional regulator, GntR family, putative.			LMOSLCC7179_1946	LMOSLCC2479_2037	LMOSLCC2372_2040	LM5923_2126	LM5578_2175	LMOSLCC5850_2036	lmo1974									19.3
			secreted protein, putative.			LMOSLCC7179_2656	LMOSLCC2479_2763	LMOSLCC2372_2764	LM5923_0174	LM5578_0174	LMOSLCC5850_2699	lmo2686									1.6
			hypothetical protein.			LMOSLCC7179_0421	LMOSLCC2479_0434	LMOSLCC2372_0436	LM5923_0465	LM5578_0466	LMOSLCC5850_0435
			hypothetical protein.			LMOSLCC7179_0619	LMOSLCC2479_0650	LMOSLCC2372_0652	LM5923_0672	LM5578_0717	LMOSLCC5850_0640
			hypothetical protein.			LMOSLCC7179_2492	LMOSLCC2479_2644	LMOSLCC2372_2644	LM5923_2725	LM5578_2776	LMOSLCC5850_2584
			hypothetical protein.			LMOSLCC7179_1622	LMOSLCC2479_1712	LMOSLCC2372_1714	LM5923_1747	LM5578_1795		lmo1648
			KDPG and KHG aldolase family protein.			LMOSLCC7179_1941	LMOSLCC2479_2032	LMOSLCC2372_2035	LM5923_2121	LM5578_2170		lmo1969
			hypothetical protein.			LMOSLCC7179_0843	LMOSLCC2479_0875	LMOSLCC2372_0877	LM5923_0899	LM5578_0945
			hypothetical protein.			LMOSLCC7179_0907	LMOSLCC2479_0939	LMOSLCC2372_0940	LM5923_0962	LM5578_1008
			leucine-rich repeat domain protein (LPXTG motif).			LMOSLCC7179_0778	LMOSLCC2479_0809	LMOSLCC2372_0811			LMOSLCC5850_0801	lmo0801
			phage-related protein.				LMOSLCC2479_1271	LMOSLCC2372_1272	LM5923_1302	LM5578_1349	LMOSLCC5850_1266
			hypothetical protein.				LMOSLCC2479_1274	LMOSLCC2372_1275	LM5923_1305	LM5578_1352	LMOSLCC5850_1269
			hypothetical protein.				LMOSLCC2479_0144	LMOSLCC2372_0145	LM5923_2821	LM5578_2872		lmo0145
			hypothetical protein.				LMOSLCC2479_0148	LMOSLCC2372_0150	LM5923_2817	LM5578_2868		lmo0149
			hypothetical protein.				LMOSLCC2479_0149	LMOSLCC2372_0151	LM5923_2816	LM5578_2867		lmo0150
			hypothetical protein.				LMOSLCC2479_0150	LMOSLCC2372_0152	LM5923_2815	LM5578_2866		lmo0151
			N-terminal phage replisome organiser.				LMOSLCC2479_2370	LMOSLCC2372_2373	LM5923_2463	LM5578_2512		lmo2317
			phage-related protein.				LMOSLCC2479_2372	LMOSLCC2372_2375	LM5923_2465	LM5578_2514		lmo2319
			hypothetical protein.				LMOSLCC2479_2373	LMOSLCC2372_2376	LM5923_2466	LM5578_2515		lmo2320
			phage-related protein.				LMOSLCC2479_2376	LMOSLCC2372_2379	LM5923_2469	LM5578_2518		lmo2322
		int	recombinase/resolvase domain protein.				LMOSLCC2479_2392	LMOSLCC2372_2394	LM5923_2481	LM5578_2530		lmo2332
			similar to transposase, N-terminal part.			LMOSLCC7179_0167	LMOSLCC2479_0172	LMOSLCC2372_0174			LMOSLCC5850_0166
			hypothetical protein.			LMOSLCC7179_0451	LMOSLCC2479_0486	LMOSLCC2372_0487			LMOSLCC5850_0472
			secreted protein, putative.			LMOSLCC7179_0614	LMOSLCC2479_0645	LMOSLCC2372_0647				lmo0638
			similar to lipoprotein, putative, C-terminal part.			LMOSLCC7179_0246			LM5923_0292	LM5578_0293	LMOSLCC5850_0246
			hypothetical protein.			LMOSLCC7179_0443			LM5923_0492	LM5578_0493	LMOSLCC5850_0462
			hypothetical protein.			LMOSLCC7179_1086			LM5923_1145	LM5578_1192	LMOSLCC5850_1108
			hypothetical protein.			LMOSLCC7179_1102			LM5923_1162	LM5578_1209	LMOSLCC5850_1124
			hypothetical protein.			LMOSLCC7179_2747			LM5923_0083	LM5578_0083	LMOSLCC5850_2787
			hypothetical protein.				LMOSLCC2479_0142	LMOSLCC2372_0143	LM5923_2823	LM5578_2874
			similar to hypothetical protein, C-terminal part.				LMOSLCC2479_0911	LMOSLCC2372_0912	LM5923_0934	LM5578_0980
			hypothetical protein.				LMOSLCC2479_1253	LMOSLCC2372_1254	LM5923_1284	LM5578_1331
			secreted protein, putative.				LMOSLCC2479_1266	LMOSLCC2372_1267	LM5923_1299	LM5578_1346
			hypothetical protein.				LMOSLCC2479_1293, LMOSLCC2479_2338	LMOSLCC2372_1294, LMOSLCC2372_2341	LM5923_1324	LM5578_1371
			phage minor structural protein.				LMOSLCC2479_2342	LMOSLCC2372_2345	LM5923_2434	LM5578_2483
			phage tail component.				LMOSLCC2479_2343	LMOSLCC2372_2346	LM5923_2435	LM5578_2484
			phage tail tape measure protein.				LMOSLCC2479_2344	LMOSLCC2372_2347	LM5923_2436	LM5578_2485
			phage-related protein.				LMOSLCC2479_2345	LMOSLCC2372_2348	LM5923_2437	LM5578_2486
			phage-related protein.				LMOSLCC2479_2346	LMOSLCC2372_2349	LM5923_2438	LM5578_2487
			phage-related protein.				LMOSLCC2479_2347	LMOSLCC2372_2350	LM5923_2439	LM5578_2488
			hypothetical protein.				LMOSLCC2479_2348	LMOSLCC2372_2351	LM5923_2440	LM5578_2489
			hypothetical protein.				LMOSLCC2479_2349	LMOSLCC2372_2352	LM5923_2441	LM5578_2490
			hypothetical protein.				LMOSLCC2479_2350	LMOSLCC2372_2353	LM5923_2442	LM5578_2491
			phage-related protein.				LMOSLCC2479_2351	LMOSLCC2372_2354	LM5923_2443	LM5578_2492
			phage-related protein.				LMOSLCC2479_2352	LMOSLCC2372_2355	LM5923_2444	LM5578_2493
			phage-related protein.				LMOSLCC2479_2353	LMOSLCC2372_2356	LM5923_2445	LM5578_2494
			phage-related protein.				LMOSLCC2479_2354	LMOSLCC2372_2357	LM5923_2446	LM5578_2495
			phage minor capsid protein.				LMOSLCC2479_2355	LMOSLCC2372_2358	LM5923_2447	LM5578_2496
			phage-related protein.				LMOSLCC2479_2356	LMOSLCC2372_2359	LM5923_2448	LM5578_2497
			phage terminase, large subunit.				LMOSLCC2479_2357	LMOSLCC2372_2360	LM5923_2449	LM5578_2498
			phage-related protein.				LMOSLCC2479_2371	LMOSLCC2372_2374	LM5923_2464	LM5578_2513
			hypothetical protein.				LMOSLCC2479_2374	LMOSLCC2372_2377	LM5923_2467	LM5578_2516
			hypothetical protein.				LMOSLCC2479_2389	LMOSLCC2372_2391	LM5923_2479	LM5578_2528
			cell wall surface anchor family protein (LPXTG motif).				LMOSLCC2479_0158	LMOSLCC2372_0160	LM5923_2807			lmo0159
			leucine-rich repeat domain protein (LPXTG motif).				LMOSLCC2479_2090	LMOSLCC2372_2093			LMOSLCC5850_2088	lmo2026
			secreted protein, putative.				LMOSLCC2479_2472	LMOSLCC2372_2473			LMOSLCC5850_2412	lmo2410
			hypothetical protein.			LMOSLCC7179_0218	LMOSLCC2479_0224	LMOSLCC2372_0225
			hypothetical protein.			LMOSLCC7179_1907	LMOSLCC2479_1998	LMOSLCC2372_2001
			cytadherence accessory protein, putative.			LMOSLCC7179_0068			LM5923_2902	LM5578_2953
			hypothetical protein.			LMOSLCC7179_0069			LM5923_2901	LM5578_2952
			hypothetical protein.			LMOSLCC7179_0070			LM5923_2900	LM5578_2951
			hypothetical protein.			LMOSLCC7179_0071			LM5923_2899	LM5578_2950
			hypothetical protein.			LMOSLCC7179_0073			LM5923_2897	LM5578_2948
			membrane protein, putative.			LMOSLCC7179_0074			LM5923_2896	LM5578_2947
			hypothetical protein.			LMOSLCC7179_1998			LM5923_2179	LM5578_2228
			hypothetical protein.			LMOSLCC7179_2537			LM5923_2456	LM5578_2505
			hypothetical protein.			LMOSLCC7179_2554			LM5923_2474	LM5578_2523
			hypothetical protein.				LMOSLCC2479_0067	LMOSLCC2372_0067				lmo0066
			ADP-ribosylglycohydrolase.				LMOSLCC2479_0068	LMOSLCC2372_0068				lmo0067
			hypothetical protein.				LMOSLCC2479_0311	LMOSLCC2372_0312				lmo0310
			hypothetical protein.				LMOSLCC2479_0312	LMOSLCC2372_0313				lmo0311
			hypothetical protein.				LMOSLCC2479_0313	LMOSLCC2372_0314				lmo0312
			deoxyribonuclease, putative.				LMOSLCC2479_0314	LMOSLCC2372_0315				lmo0313
			hypothetical protein.				LMOSLCC2479_0337	LMOSLCC2372_0338				lmo0338
			cell wall surface anchor family protein (LPXTG motif).				LMOSLCC2479_0438	LMOSLCC2372_0439				lmo0435
			hypothetical protein.				LMOSLCC2479_0474	LMOSLCC2372_0474				lmo0466
			hypothetical protein.				LMOSLCC2479_0475	LMOSLCC2372_0475				lmo0467
			hypothetical protein.				LMOSLCC2479_0476	LMOSLCC2372_0476				lmo0469
			site-specific DNA-methyltransferase.				LMOSLCC2479_0477	LMOSLCC2372_0477				lmo0470
			hypothetical protein.				LMOSLCC2479_0478	LMOSLCC2372_0478				lmo0471
			hypothetical protein.				LMOSLCC2479_0479	LMOSLCC2372_0479				lmo0472
			hypothetical protein.				LMOSLCC2479_0480	LMOSLCC2372_0480				lmo0473
			hypothetical protein.				LMOSLCC2479_1114	LMOSLCC2372_1113				lmo1118
			site-specific DNA-methyltransferase.				LMOSLCC2479_1115	LMOSLCC2372_1114				lmo1119
			hypothetical protein.				LMOSLCC2479_1254	LMOSLCC2372_1255				lmo2310
			phage-related protein.				LMOSLCC2479_1255	LMOSLCC2372_1256				lmo2309
			hypothetical protein.				LMOSLCC2479_2362	LMOSLCC2372_2365				lmo2307
			phage-related protein.				LMOSLCC2479_2387	LMOSLCC2372_2389				lmo2330
			secreted protein, putative.				LMOSLCC2479_2471	LMOSLCC2372_2472				lmo2409
			hypothetical protein.				LMOSLCC2479_2633		LM5923_2714	LM5578_2765
			hypothetical protein.				LMOSLCC2479_2456, LMOSLCC2479_2457			LM5578_2593		lmo2395
			hypothetical protein.					LMOSLCC2372_0483	LM5923_0498	LM5578_0499
			hypothetical protein.						LM5923_0493	LM5578_0494	LMOSLCC5850_0463
			hypothetical protein.						LM5923_0494	LM5578_0495	LMOSLCC5850_0465
			hypothetical protein.						LM5923_0667	LM5578_0712	LMOSLCC5850_0635
			hypothetical protein.						LM5923_2459	LM5578_2508	LMOSLCC5850_1252
			hypothetical protein.						LM5923_2829	LM5578_2880	LMOSLCC5850_0134
		comK'	hypothetical protein.						LM5923_2423	LM5578_2472		lmo2270
			hypothetical protein.						LM5923_2472	LM5578_2521		lmo2326
			hypothetical protein.			LMOSLCC7179_0343		LMOSLCC2372_0358
			hypothetical protein.			LMOSLCC7179_0141					LMOSLCC5850_0140
			hypothetical protein.			LMOSLCC7179_0142					LMOSLCC5850_0141
			hypothetical protein.			LMOSLCC7179_0367					LMOSLCC5850_0382
			hypothetical protein.			LMOSLCC7179_0450					LMOSLCC5850_0471
			hypothetical protein.			LMOSLCC7179_1440					LMOSLCC5850_1528
			hypothetical protein.			LMOSLCC7179_2144					LMOSLCC5850_2234
			phage-related protein.			LMOSLCC7179_2511						lmo2282
			phage-related protein.			LMOSLCC7179_2512						lmo2283
			phage-related protein.			LMOSLCC7179_2513						lmo2284
			phage-related protein.			LMOSLCC7179_2515						lmo2286
			hypothetical protein.			LMOSLCC7179_2532						lmo2302
			hypothetical protein.				LMOSLCC2479_0309	LMOSLCC2372_0310
			hypothetical protein.				LMOSLCC2479_0339	LMOSLCC2372_0340
			similar to hypothetical protein, N-terminal part.				LMOSLCC2479_0378	LMOSLCC2372_0380
			similar to hypothetical protein, C-terminal part.				LMOSLCC2479_0379	LMOSLCC2372_0381
			hypothetical protein.				LMOSLCC2479_0381	LMOSLCC2372_0383
			hypothetical protein.				LMOSLCC2479_0463	LMOSLCC2372_0464
			hypothetical protein.				LMOSLCC2479_0464	LMOSLCC2372_0465
			hypothetical protein.				LMOSLCC2479_0472	LMOSLCC2372_0472
			hypothetical protein.				LMOSLCC2479_0473	LMOSLCC2372_0473
			hypothetical protein.				LMOSLCC2479_0858	LMOSLCC2372_0860
			hypothetical protein.				LMOSLCC2479_1116	LMOSLCC2372_1115
			hypothetical protein.				LMOSLCC2479_1249	LMOSLCC2372_1250
			hypothetical protein.				LMOSLCC2479_1250	LMOSLCC2372_1251
			phage-related protein.				LMOSLCC2479_1258	LMOSLCC2372_1259
			phage-related protein.				LMOSLCC2479_1259	LMOSLCC2372_1260
			hypothetical protein.				LMOSLCC2479_1260	LMOSLCC2372_1261
			phage-related protein.				LMOSLCC2479_1261	LMOSLCC2372_1262
			phage-related protein.				LMOSLCC2479_1262	LMOSLCC2372_1263
			phage DNA polymerase.				LMOSLCC2479_1263	LMOSLCC2372_1264
			phage primase, putative.				LMOSLCC2479_1264	LMOSLCC2372_1265
			hypothetical protein.				LMOSLCC2479_1267	LMOSLCC2372_1268
			similar to peptidase S66 family protein, N-terminal part.				LMOSLCC2479_1702	LMOSLCC2372_1704
			hypothetical protein.				LMOSLCC2479_1746	LMOSLCC2372_1748
			hypothetical protein.				LMOSLCC2479_2068	LMOSLCC2372_2071
			similar to competence transcription factor ComK, N-terminal part.				LMOSLCC2479_2334	LMOSLCC2372_2337
			phage terminase, small subunit.				LMOSLCC2479_2358	LMOSLCC2372_2361
			phage-related protein.				LMOSLCC2479_2359	LMOSLCC2372_2362
COG3331	R	recU-2	recombination protein U.				LMOSLCC2479_2361	LMOSLCC2372_2364
			phage-related protein.				LMOSLCC2479_2364	LMOSLCC2372_2367
			hypothetical protein.				LMOSLCC2479_2365	LMOSLCC2372_2368
			hypothetical protein.				LMOSLCC2479_2366	LMOSLCC2372_2369
			phage-related protein.				LMOSLCC2479_2367	LMOSLCC2372_2370
			phage-related protein.				LMOSLCC2479_2368	LMOSLCC2372_2371
			hypothetical protein.				LMOSLCC2479_2379	LMOSLCC2372_2382
			hypothetical protein.				LMOSLCC2479_2380	LMOSLCC2372_2383
			hypothetical protein.				LMOSLCC2479_2383	LMOSLCC2372_2386
			secreted protein, putative.				LMOSLCC2479_2388	LMOSLCC2372_2390
			hypothetical protein.				LMOSLCC2479_2390	LMOSLCC2372_2392
			hypothetical protein.				LMOSLCC2479_2391	LMOSLCC2372_2393
			hypothetical protein.				LMOSLCC2479_2437	LMOSLCC2372_2439
		tnpA	transposition regulatory protein TnpA.				LMOSLCC2479_2743	LMOSLCC2372_2743
		tnpB	transposition regulatory protein TnpB.				LMOSLCC2479_2744	LMOSLCC2372_2744
		tnpC	transposition regulatory protein TnpC.				LMOSLCC2479_2745	LMOSLCC2372_2745
			hypothetical protein.				LMOSLCC2479_2746	LMOSLCC2372_2746
			hypothetical protein.				LMOSLCC2479_2747	LMOSLCC2372_2747
COG0389	L		DNA-repair protein, umuC like.				LMOSLCC2479_2748	LMOSLCC2372_2748
COG0394	T	arsC	arsenate reductase.				LMOSLCC2479_2749	LMOSLCC2372_2749
		arsD	arsenical resistance operon trans-acting repressor.				LMOSLCC2479_2752	LMOSLCC2372_2752
		arsR	transcriptional regulator, ArsR family.				LMOSLCC2479_2753	LMOSLCC2372_2753
			hypothetical protein.				LMOSLCC2479_2775	LMOSLCC2372_2776
			hypothetical protein.					LMOSLCC2372_2763			LMOSLCC5850_2698
			hypothetical protein.						LM5923_0084	LM5578_0084
			hypothetical protein.						LM5923_0132	LM5578_0132
			hypothetical protein.						LM5923_0547	LM5578_0548
			hypothetical protein.						LM5923_0690	LM5578_0735
			hypothetical protein.						LM5923_0781	LM5578_0826
			hypothetical protein.						LM5923_0827	LM5578_0872
COG1263	G		hypothetical protein.						LM5923_1071	LM5578_1117
			site-specific DNA-methyltransferase (adenine-specific).						LM5923_1134	LM5578_1180
			type III restriction enzyme.						LM5923_1135	LM5578_1181
			hypothetical protein.						LM5923_1136	LM5578_1182
			hypothetical protein.						LM5923_1137	LM5578_1183
			hypothetical protein.						LM5923_1139	LM5578_1185
			hypothetical protein.						LM5923_1142	LM5578_1189
			hypothetical protein.						LM5923_1143	LM5578_1190
			hypothetical protein.						LM5923_1271	LM5578_1318
			hypothetical protein.						LM5923_1275	LM5578_1322
COG0286	V		hypothetical protein.						LM5923_1278	LM5578_0678, LM5578_1325
			hypothetical protein.						LM5923_1279	LM5578_0679, LM5578_1326
			hypothetical protein.						LM5923_1280	LM5578_0680, LM5578_1327
			phage protein, putative.						LM5923_1281	LM5578_1328
			hypothetical protein.						LM5923_1283	LM5578_1330
			hypothetical protein.						LM5923_1285	LM5578_1332
			hypothetical protein.						LM5923_1286	LM5578_1333
			hypothetical protein.						LM5923_1287	LM5578_1334
			hypothetical protein.						LM5923_1288	LM5578_1335
			hypothetical protein.						LM5923_1326, LM5923_2425	LM5578_1373, LM5578_2474
			hypothetical protein.						LM5923_1328	LM5578_1375
			hypothetical protein.						LM5923_1400	LM5578_1447
			subname: full=putative uncharacterized protein.						LM5923_1593	LM5578_1641
			hypothetical protein.						LM5923_1758	LM5578_1806
			hypothetical protein.						LM5923_1802	LM5578_1850
			hypothetical protein.						LM5923_1803	LM5578_1851
			hypothetical protein.						LM5923_1804	LM5578_1852
			N-6 DNA methylase.						LM5923_1805	LM5578_1853
			predicted transcriptional regulator.						LM5923_1806	LM5578_1854
			DNA recombinase, putative.						LM5923_1807	LM5578_1855
			hypothetical protein.						LM5923_1808	LM5578_1856
			site-specific DNA recombinase.						LM5923_1809	LM5578_1857
			hypothetical protein.						LM5923_1810	LM5578_1858
			hypothetical protein.						LM5923_1811	LM5578_1859
			hypothetical protein.						LM5923_1812	LM5578_1860
			hypothetical protein.						LM5923_1813	LM5578_1861
COG2076	P		small multidrug resistance protein, SMR family.						LM5923_1814	LM5578_1862
			hypothetical protein.						LM5923_1815	LM5578_1863
			type IV secretion system protein VirD4.						LM5923_1816	LM5578_1864
			hypothetical protein.						LM5923_1817	LM5578_1865
			hypothetical protein.						LM5923_1818	LM5578_1866
			hypothetical protein.						LM5923_1819	LM5578_1867
			hypothetical protein.						LM5923_1820	LM5578_1868
			hypothetical protein.						LM5923_1821	LM5578_1869
			hypothetical protein.						LM5923_1822	LM5578_1870
			hypothetical protein.						LM5923_1823	LM5578_1871
			hypothetical protein.						LM5923_1824	LM5578_1872
			hypothetical protein.						LM5923_1825	LM5578_1873
			hypothetical protein.						LM5923_1826	LM5578_1874
			hypothetical protein.						LM5923_1827	LM5578_1875
			hypothetical protein.						LM5923_1828	LM5578_1876
			hypothetical protein.						LM5923_1829	LM5578_1877
			hypothetical protein.						LM5923_1830	LM5578_1878
			hypothetical protein.						LM5923_1831	LM5578_1879
			hypothetical protein.						LM5923_1832	LM5578_1880
			hypothetical protein.						LM5923_1833	LM5578_1881
			hypothetical protein.						LM5923_1834	LM5578_1882
			hypothetical protein.						LM5923_1835	LM5578_1883
			hypothetical protein.						LM5923_1836	LM5578_1884
			hypothetical protein.						LM5923_1837	LM5578_1885
			hypothetical protein.						LM5923_1838	LM5578_1886
			hypothetical protein.						LM5923_1839	LM5578_1887
			hypothetical protein.						LM5923_1840	LM5578_1888
			pilus assembly protein CpaF.						LM5923_1841	LM5578_1889
			hypothetical protein.						LM5923_1842	LM5578_1890
			pilus assembly protein CpaB.						LM5923_1843	LM5578_1891
			hypothetical protein.						LM5923_1844	LM5578_1892
			hypothetical protein.						LM5923_1845, LM5923_1847	LM5578_1893, LM5578_1895
COG2088	M		hypothetical protein.						LM5923_1846	LM5578_1894
			hypothetical protein.						LM5923_1848	LM5578_1896
			hypothetical protein.						LM5923_1849	LM5578_1897
			stage V sporulation protein T, putative.						LM5923_1850	LM5578_1898
			hypothetical protein.						LM5923_1851	LM5578_1899
			hypothetical protein.						LM5923_1852	LM5578_1900
			DNA adenine methylase.						LM5923_1853	LM5578_1901
			hypothetical protein.						LM5923_1854	LM5578_1902
			hypothetical protein.						LM5923_1855	LM5578_1903
			hypothetical protein.						LM5923_1939	LM5578_1988
			hypothetical protein.						LM5923_2138	LM5578_2187
			subname: full=putative uncharacterized protein.						LM5923_2180	LM5578_2229
			hypothetical protein.						LM5923_2181	LM5578_2230
			hypothetical protein.						LM5923_2430	LM5578_2479
			hypothetical protein.						LM5923_2450	LM5578_2499
			hypothetical protein.						LM5923_2451	LM5578_2500
			GP40-like protein.						LM5923_2473	LM5578_2522
COG1396	K		transcriptional regulator.						LM5923_2476	LM5578_2525
			hypothetical protein.						LM5923_2477	LM5578_2526
			hypothetical protein.						LM5923_2478	LM5578_2527
			hypothetical protein.						LM5923_2480	LM5578_2529
			hypothetical protein.						LM5923_2543	LM5578_2594
			hypothetical protein.						LM5923_2588	LM5578_2639
			hypothetical protein.						LM5923_2743	LM5578_2794
			putative secreted lipoprotein.						LM5923_2898	LM5578_2949
			hypothetical protein.							LM5578_0682	LMOSLCC5850_1250
			hypothetical protein.							LM5578_0684	LMOSLCC5850_1255
			secreted protein, putative.			LMOSLCC7179_0072
			similar to phosphatidylinositol-specific phospholipase C protein PlcA, C-terminal part.			LMOSLCC7179_0195
			DNA methylase, C-5 cytosine-specific.			LMOSLCC7179_0299
		mutH	DNA mismatch repair protein.			LMOSLCC7179_0300
			hypothetical protein.			LMOSLCC7179_0368
COG0574	G		similar to phosphoenolpyruvate synthase, C-terminal part.			LMOSLCC7179_0398
			hypothetical protein.			LMOSLCC7179_0444
			hypothetical protein.			LMOSLCC7179_0446
			glycopeptide antibiotics resistance protein, putative.			LMOSLCC7179_0456
			hypothetical protein.			LMOSLCC7179_0517
			similar to motility gene repressor protein MogR, C-terminal part.			LMOSLCC7179_0653
			similar to motility gene repressor protein MogR, N-terminal part.			LMOSLCC7179_0654
			similar to cyclic nucleotide-binding domain protein, C-terminal part.			LMOSLCC7179_0719
			similar to cyclic nucleotide-binding domain protein, N-terminal part.			LMOSLCC7179_0720
			hypothetical protein.			LMOSLCC7179_0757
			similar to 3-hydroxy-3-methylglutaryl-CoA reductase, N-terminal part.			LMOSLCC7179_0802
			similar to 3-hydroxy-3-methylglutaryl-CoA reductase, C-terminal part.			LMOSLCC7179_0803
			similar to transcriptional regulator, TetR family, N-terminal part.			LMOSLCC7179_0828
			similar to transcriptional regulator, TetR family, C-terminal part.			LMOSLCC7179_0829
			transposase, putative.			LMOSLCC7179_1078
			hypothetical protein.			LMOSLCC7179_1079
COG2963	L		transposase IS3/IS911.			LMOSLCC7179_1080
			type II restriction enzyme, putative.			LMOSLCC7179_1081
			adenine-specific DNA methylase.			LMOSLCC7179_1082
			RNA-directed DNA polymerase.			LMOSLCC7179_1083
COG1122	P		similar to cobalt ABC transporter, ATP-binding protein, C-terminal part.			LMOSLCC7179_1174
			hypothetical protein.			LMOSLCC7179_1345
			similar to membrane protein, putative, N-terminal part.			LMOSLCC7179_1659
			similar to membrane protein, putative, C-terminal part.			LMOSLCC7179_1660
			similar to protein-tyrosine phosphatase, putative, C-terminal part.			LMOSLCC7179_1772
			similar to protein-tyrosine phosphatase, putative, N-terminal part.			LMOSLCC7179_1773
COG0105	F		similar to nucleoside diphosphate kinase Ndk, C-terminal part.			LMOSLCC7179_1901
			hypothetical protein.			LMOSLCC7179_1999
			similar to major facilitator family transporter protein, C-terminal part.			LMOSLCC7179_2015
			similar to CrcB protein, putative, C-terminal part.			LMOSLCC7179_2053
COG0239	D		similar to CrcB protein, putative, N-terminal part.			LMOSLCC7179_2054
			hypothetical protein.			LMOSLCC7179_2127
			hypothetical protein.			LMOSLCC7179_2292
			hypothetical protein.			LMOSLCC7179_2310
			secreted protein, putative.			LMOSLCC7179_2354
			hypothetical protein.			LMOSLCC7179_2355
			hypothetical protein.			LMOSLCC7179_2421
			hypothetical protein.			LMOSLCC7179_2506
			phage-related protein.			LMOSLCC7179_2525
			phage-related protein.			LMOSLCC7179_2526
			phage terminase small subunit.			LMOSLCC7179_2531
			phage-related protein.			LMOSLCC7179_2535
			phage-related protein.			LMOSLCC7179_2536
			hypothetical protein.			LMOSLCC7179_2539
			hypothetical protein.			LMOSLCC7179_2540
			phage-related protein.			LMOSLCC7179_2541
			phage-related protein.			LMOSLCC7179_2542
			phage-related protein.			LMOSLCC7179_2544
			phage-related protein.			LMOSLCC7179_2545
			hypothetical protein.			LMOSLCC7179_2546
			hypothetical protein.			LMOSLCC7179_2547
			hypothetical protein.			LMOSLCC7179_2549
COG1476	K		HTH domain protein.			LMOSLCC7179_2555
			secreted protein, putative.			LMOSLCC7179_2557
			integrase, catalytic core, phage.			LMOSLCC7179_2558
COG0256	J		similar to ribosomal protein L18 RplR, C-terminal part.			LMOSLCC7179_2586
			secreted protein, putative.			LMOSLCC7179_2663
			similar to ABC transporter, ATP-binding protein, C-terminal part.			LMOSLCC7179_2741
			similar to xylose repressor protein, N-terminal part.				LMOSLCC2479_0177
			similar to xylose repressor protein, C-terminal part.				LMOSLCC2479_0178
			similar to internalin A protein InlA, N-terminal part.				LMOSLCC2479_0435
			similar to internalin A protein InlA, C-terminal part.				LMOSLCC2479_0436
			similar to sigma factor B regulator protein RsbU, N-terminal part.				LMOSLCC2479_0902
			similar to sigma factor B regulator protein RsbU, C-terminal part.				LMOSLCC2479_0903
			similar to glucose-1-phosphate thymidylyltransferase RfbA, C-terminal part.				LMOSLCC2479_1095
			hypothetical protein.				LMOSLCC2479_1113
			secreted protein, putative.				LMOSLCC2479_1239
			hypothetical protein.				LMOSLCC2479_2386
			hypothetical protein.				LMOSLCC2479_2572
			similar to Ser/Thr protein phosphatase family protein, N-terminal part.					LMOSLCC2372_0130
			hypothetical protein.					LMOSLCC2372_0149
			similar to leucine-rich repeat domain protein (LPXTG motif), N-terminal part.					LMOSLCC2372_0522
			similar to leucine-rich repeat domain protein (LPXTG motif), C-terminal part.					LMOSLCC2372_0523
			similar to anti-sigma factor B antagonist protein RsbS, C-terminal part.					LMOSLCC2372_0902
			similar to two-component sensor histidine kinase, N-terminal part.					LMOSLCC2372_1169
			similar to two-component sensor histidine kinase, C-terminal part.					LMOSLCC2372_1170
			phage related protein.					LMOSLCC2372_1238
			secreted protein, putative.					LMOSLCC2372_1239
			similar to secreted protein, putative, N-terminal part.					LMOSLCC2372_1818
			similar to rRNA (guanine-N1-)-methyltransferase, C-terminal part.					LMOSLCC2372_1938
			similar to rRNA (guanine-N1-)-methyltransferase, N-terminal part.					LMOSLCC2372_1939
			hypothetical protein.					LMOSLCC2372_2458
			hypothetical protein.					LMOSLCC2372_2572
			hypothetical protein.					LMOSLCC2372_2605
			hypothetical protein.							LM5578_0681
			hypothetical protein.							LM5578_0689
			hypothetical protein.							LM5578_0691
			protein gp23.							LM5578_0707
			peptidoglycan binding protein.							LM5578_2858
			hypothetical protein.								LMOSLCC5850_0077
			hypothetical protein.								LMOSLCC5850_0078
			hypothetical protein.								LMOSLCC5850_0138
			similar to xylose repressor protein, N-terminal part.								LMOSLCC5850_0171
			similar to positive regulatory factor A protein PrfA, C-terminal part.								LMOSLCC5850_0194
			similar to PIN/TRAM domain protein, N-terminal part.								LMOSLCC5850_0228
			similar to PIN/TRAM domain protein, C-terminal part.								LMOSLCC5850_0229
			ABC transporter-like protein.								LMOSLCC5850_0273
			secreted protein, putative.								LMOSLCC5850_0274
			similar to hypothetical protein, N-terminal part.								LMOSLCC5850_0275
			recombinase/resolvase domain protein.								LMOSLCC5850_0292
			hypothetical protein.								LMOSLCC5850_0293
			hypothetical protein.								LMOSLCC5850_0294
		hsdS	type I restriction-modification system, S subunit.								LMOSLCC5850_0295
COG0286	V	hsdM	type I restriction-modification system, M subunit, putative.								LMOSLCC5850_0296
		hsdR	type I restriction-modification system, R subunit.								LMOSLCC5850_0297
			hypothetical protein.								LMOSLCC5850_0298
			hypothetical protein.								LMOSLCC5850_0299
			cell wall surface anchor family protein (LPXTG motif).								LMOSLCC5850_0590
			similar to glutamyl endopeptidas, N-terminal part.								LMOSLCC5850_0632
			similar to glutamyl endopeptidas, C-terminal part.								LMOSLCC5850_0633
			similar to transcriptional regulator, GntR family, C-terminal part.								LMOSLCC5850_0650
			hypothetical protein.								LMOSLCC5850_0666
			similar to hypothetical protein, N-terminal part.								LMOSLCC5850_0849
			similar to hypothetical protein, C-terminal part.								LMOSLCC5850_0850
			similar to LysM domain protein (LPXTG motif), C-terminal part.								LMOSLCC5850_0881
			hypothetical protein.								LMOSLCC5850_0936
			similar to hypothetical protein, C-terminal part.								LMOSLCC5850_0967
			similar to hypothetical protein, N-terminal part.								LMOSLCC5850_0968
			similar to D-alanine-activating enzyme/D-alanine-D-alanyl carrier protein ligase Dlta, N-terminal part.								LMOSLCC5850_0979
			hypothetical protein.								LMOSLCC5850_1107
			similar to ABC transporter, permease protein, N-terminal part.								LMOSLCC5850_1213
			hypothetical protein.								LMOSLCC5850_1231
			phage integrase family protein.								LMOSLCC5850_1232
			transcriptional regulator, HTH-type, putative.								LMOSLCC5850_1234
			phage-related protein.								LMOSLCC5850_1239
			hypothetical protein.								LMOSLCC5850_1241
			phage-related protein.								LMOSLCC5850_1246
			hypothetical protein.								LMOSLCC5850_1247
			hypothetical protein.								LMOSLCC5850_1248
			hypothetical protein.								LMOSLCC5850_1249
			hypothetical protein.								LMOSLCC5850_1253
			phage-related protein.								LMOSLCC5850_1254
			phage-related DNA primase/helicase, putative.								LMOSLCC5850_1262
COG3409	M		N-acetylmuramoyl-L-alanine amidase family protein.								LMOSLCC5850_1289
			hypothetical protein.								LMOSLCC5850_1290
			similar to O-acetyltransferase protein OatA, N-terminal part.								LMOSLCC5850_1350
			similar to sugar ABC transporter, ATP-binding protein, N-terminal part.								LMOSLCC5850_1448
			similar to DNA internalization-related competence protein ComEC, N-terminal part.								LMOSLCC5850_1544
COG1959	K		similar to transcriptional regulator, Rrf2 family, N-terminal part.								LMOSLCC5850_1577
			similar to transcriptional regulator, Rrf2 family, C-terminal part.								LMOSLCC5850_1578
			similar to ABC transporter, permease protein, N-terminal part.								LMOSLCC5850_1792
			similar to ABC transporter, permease protein, C-terminal part.								LMOSLCC5850_1793
			similar to pyruvate phosphate dikinase PpdK, N-terminal part.								LMOSLCC5850_1929
COG0574	G		similar to pyruvate phosphate dikinase PpdK, C-terminal part.								LMOSLCC5850_1930
			similar to KDPG and KHG aldolase family protein, C-terminal part.								LMOSLCC5850_2030
			similar to KDPG and KHG aldolase family protein, N-terminal part.								LMOSLCC5850_2031
			similar to membrane protein, putative, C-terminal part.								LMOSLCC5850_2307
			similar to NADH:flavin oxidoreductase, C-terminal part.								LMOSLCC5850_2473
			similar to NADH:flavin oxidoreductase, N-terminal part.								LMOSLCC5850_2474
			hypothetical protein.								LMOSLCC5850_2513
			hypothetical protein.								LMOSLCC5850_2601
			similar to prenyltransferase, UbiA family, C-terminal part.								LMOSLCC5850_2646
			similar to prenyltransferase, UbiA family, N-terminal part.								LMOSLCC5850_2647
			Hypothetical.									lmo0072
			hypothetical protein									lmo0143
			PseudoGen|similar to transposase C-terminal part.									lmo0172
			PseudoGen|similar to transposase (N-terminal part).									lmo0173
			PseudoGen|similar to phosphoenolpyruvate synthase, C-terminal part.									lmo0410
COG0574	G		similar to phosphoenolpyruvate synthase (N-terminal part).									lmo0411
			Hypothetical orf.									lmo0465
			hypothetical protein									lmo0468
COG1131	V		similar to ABC transporter, ATP-binding protein (N-terminal part).									lmo0923
			PseudoGen|similar to ABC transporter, ATP-binding protein (C-terminal part).									lmo0924
			similar to integrases.									lmo1097
			highly similar to TN916 ORF8.									lmo1098
			similar to a protein encoded by Tn916.									lmo1099
COG2217	P	cadA	cadmium resistance protein.									lmo1100
COG0597	MU		similar to lipoprotein signal peptidase.									lmo1101
COG0640	K		similar to cadmium efflux system accessory proteins .									lmo1102
			highly similar to TN916 ORF13.									lmo1103
			highly similar to TN916 ORF14 and to L. monocytogenes P60 protein.									lmo1104
			highly similar to TN916 ORF15.									lmo1105
			highly similar to TN916 ORF16.									lmo1106
			highly similar to TN916 ORF17.									lmo1107
			highly similar to TN916 ORF18.									lmo1108
			highly similar to TN916 ORF19.									lmo1109
			similar to unknown proteins.									lmo1110
COG2946	L		highly similar to TN916 ORF20.									lmo1111
COG1674	D		highly similar to TN916 ORF21.									lmo1112
			highly similar to TN916 ORF22.									lmo1113
			highly similar to TN916 ORF23.									lmo1114
			similar to fibrinogen-binding protein (LPXTG motif).									lmo1115
			hypothetical protein									lmo1120
			hypothetical protein									lmo1659
			PseudoGen|similar to formyl-tetrahydrofolate synthetase C-terminal part.									lmo1876
COG2759	F		similar to formyl-tetrahydrofolate synthetase N-terminal part.									lmo1877
			hypothetical protein									lmo2277
			similar to putative terminase small subunit from Bacteriophage A118.									lmo2301
			hypothetical protein									lmo2314
			similar to protein gp51 [Bacteriophage A118].									lmo2315
			similar to site-specific DNA-methyltransferase.									lmo2316
			hypothetical protein									lmo2318
			hypothetical protein									lmo2325
COG1396	K		similar to transcription regulator.									lmo2328
			weakly similar to gp32_Bacteriophage A118 protein.									lmo2331
			Hypothetical protein.									lmo2364
			similar to hypothetical proteins.									lmo2711
			weakly similar to sucrose phosphorylase.									lmo2841
			hypothetical protein.										LMOSLCC2482_0062	LMOSLCC2755_0062	LMOSLCC2540_0063	LMOSLCC2378_0067	LMOATCC19117_0065	LMOL312_0065	LMOf2365_0066			-5.1
			hypothetical protein.										LMOSLCC2482_0259	LMOSLCC2755_0257	LMOSLCC2540_0265	LMOSLCC2378_0272	LMOATCC19117_0267	LMOL312_0257	LMOf2365_0272			-1.1
			ABC transporter, ATP-binding protein, putative.										LMOSLCC2482_0266	LMOSLCC2755_0263	LMOSLCC2540_0271	LMOSLCC2378_0278	LMOATCC19117_0273	LMOL312_0263	LMOf2365_0279			1
			ABC transporter, ATP-binding/permease protein.										LMOSLCC2482_0267	LMOSLCC2755_0264	LMOSLCC2540_0272	LMOSLCC2378_0279	LMOATCC19117_0274	LMOL312_0264	LMOf2365_0280			1.3
			hypothetical protein.										LMOSLCC2482_0395	LMOSLCC2755_0395	LMOSLCC2540_0409	LMOSLCC2378_0407	LMOATCC19117_0415	LMOL312_0399	LMOf2365_0409			9.3
			hypothetical protein.										LMOSLCC2482_0714	LMOSLCC2755_0671	LMOSLCC2540_0670	LMOSLCC2378_0689	LMOATCC19117_0694	LMOL312_0670	LMOf2365_0693.1			1.4
			cell wall surface anchor family protein (LPXTG motif).										LMOSLCC2482_0715	LMOSLCC2755_0672	LMOSLCC2540_0671	LMOSLCC2378_0690	LMOATCC19117_0695	LMOL312_0671	LMOf2365_0694			1.9
			leucine-rich repeat domain protein (LPXTG motif).										LMOSLCC2482_0832	LMOSLCC2755_0789	LMOSLCC2540_0788	LMOSLCC2378_0802	LMOATCC19117_0806	LMOL312_0788	LMOf2365_0805			1.5
			hypothetical protein.										LMOSLCC2482_1283	LMOSLCC2755_1235	LMOSLCC2540_1284	LMOSLCC2378_1248	LMOATCC19117_1242	LMOL312_1230	LMOf2365_1251			2.7
			hypothetical protein.										LMOSLCC2482_1848	LMOSLCC2755_1845	LMOSLCC2540_1867	LMOSLCC2378_1808	LMOATCC19117_1802	LMOL312_1794	LMOf2365_1813			2.3
			methyltransferase, putative.										LMOSLCC2482_2084	LMOSLCC2755_2088	LMOSLCC2540_2110	LMOSLCC2378_2050	LMOATCC19117_2046	LMOL312_2038	LMOf2365_2058			2.2
			cell wall surface anchor family protein (LPXTG motif).										LMOSLCC2482_2242	LMOSLCC2755_2245	LMOSLCC2540_2276	LMOSLCC2378_2208	LMOATCC19117_2202	LMOL312_2196	LMOf2365_2210			-1.3
			hypothetical protein.										LMOSLCC2482_2391	LMOSLCC2755_2393	LMOSLCC2540_2423	LMOSLCC2378_2393	LMOATCC19117_2397	LMOL312_2350	LMOf2365_2361			-3.7
			cell wall surface anchor family protein.										LMOSLCC2482_2677	LMOSLCC2755_2678	LMOSLCC2540_2699	LMOSLCC2378_2667	LMOATCC19117_2668	LMOL312_2624	LMOf2365_2638			2.3
			hypothetical protein.										LMOSLCC2482_0156	LMOSLCC2755_0155	LMOSLCC2540_0158	LMOSLCC2378_0168	LMOATCC19117_0165	LMOL312_0154
			hypothetical protein.										LMOSLCC2482_0629	LMOSLCC2755_0633	LMOSLCC2540_0632	LMOSLCC2378_0651	LMOATCC19117_0657	LMOL312_0635
			hypothetical protein.										LMOSLCC2482_1277	LMOSLCC2755_1229	LMOSLCC2540_1217	LMOSLCC2378_1242	LMOATCC19117_1236	LMOL312_1224
			hypothetical protein.										LMOSLCC2482_1282	LMOSLCC2755_1234	LMOSLCC2540_1283	LMOSLCC2378_1247	LMOATCC19117_1241	LMOL312_1229
			hypothetical protein.										LMOSLCC2482_1672	LMOSLCC2755_1621	LMOSLCC2540_1691	LMOSLCC2378_1629	LMOATCC19117_1623	LMOL312_1613
			hypothetical protein.										LMOSLCC2482_0265	LMOSLCC2755_0262	LMOSLCC2540_0270	LMOSLCC2378_0277	LMOATCC19117_0272		LMOf2365_0278
			TetR family transcriptional regulator.										LMOSLCC2482_2085		LMOSLCC2540_2111	LMOSLCC2378_2051	LMOATCC19117_2047	LMOL312_2039	LMOf2365_2059
			hypothetical protein.											LMOSLCC2755_1236	LMOSLCC2540_1285	LMOSLCC2378_1249	LMOATCC19117_1243	LMOL312_1231	LMOf2365_1252
			hypothetical protein.											LMOSLCC2755_1866	LMOSLCC2540_1887	LMOSLCC2378_1828	LMOATCC19117_1822	LMOL312_1814	LMOf2365_1833
			hypothetical protein.										LMOSLCC2482_2581	LMOSLCC2755_2582	LMOSLCC2540_2611		LMOATCC19117_2585	LMOL312_2535
			hypothetical protein.										LMOSLCC2482_2732	LMOSLCC2755_2733	LMOSLCC2540_2763		LMOATCC19117_2721	LMOL312_2677
			hypothetical protein.										LMOSLCC2482_0089	LMOSLCC2755_0088		LMOSLCC2378_0098	LMOATCC19117_0095		LMOf2365_0097
			hypothetical protein.										LMOSLCC2482_1142	LMOSLCC2755_1096		LMOSLCC2378_1109		LMOL312_1092	LMOf2365_1112
			ABC transporter, ATP-binding protein.										LMOSLCC2482_1143	LMOSLCC2755_1097		LMOSLCC2378_1110		LMOL312_1093	LMOf2365_1113
			ABC transporter, permease protein.										LMOSLCC2482_1144	LMOSLCC2755_1098		LMOSLCC2378_1111		LMOL312_1094	LMOf2365_1114
			hypothetical protein.										LMOSLCC2482_1145	LMOSLCC2755_1099		LMOSLCC2378_1112		LMOL312_1095	LMOf2365_1115
			hypothetical protein.										LMOSLCC2482_1146	LMOSLCC2755_1100		LMOSLCC2378_1113		LMOL312_1096	LMOf2365_1116
			hypothetical protein.										LMOSLCC2482_1148	LMOSLCC2755_1102		LMOSLCC2378_1115		LMOL312_1098	LMOf2365_1118
			CAAX amino terminal protease family protein.										LMOSLCC2482_1149	LMOSLCC2755_1103		LMOSLCC2378_1116		LMOL312_1099	LMOf2365_1119
			hypothetical protein.										LMOSLCC2482_2665	LMOSLCC2755_2666		LMOSLCC2378_2655		LMOL312_2612	LMOf2365_2626
COG1131	V		ABC transporter, ATP-binding protein.										LMOSLCC2482_2666	LMOSLCC2755_2667		LMOSLCC2378_2656		LMOL312_2613	LMOf2365_2627
			hypothetical protein.										LMOSLCC2482_2667	LMOSLCC2755_2668		LMOSLCC2378_2657		LMOL312_2614	LMOf2365_2628
			hypothetical protein.										LMOSLCC2482_2668	LMOSLCC2755_2669		LMOSLCC2378_2658		LMOL312_2615	LMOf2365_2629
			hypothetical protein.										LMOSLCC2482_2669	LMOSLCC2755_2670		LMOSLCC2378_2659		LMOL312_2616	LMOf2365_2630
			hypothetical protein.										LMOSLCC2482_2670	LMOSLCC2755_2671		LMOSLCC2378_2660		LMOL312_2617	LMOf2365_2631
			hypothetical protein.											LMOSLCC2755_0420	LMOSLCC2540_0434	LMOSLCC2378_0432	LMOATCC19117_0440	LMOL312_0423
			similar to phage transcriptional regulator, ArpU family, C-terminal part.										LMOSLCC2482_1719	LMOSLCC2755_1668	LMOSLCC2540_1739	LMOSLCC2378_1677
			M48 family peptidase.										LMOSLCC2482_0318	LMOSLCC2755_0317		LMOSLCC2378_0330			LMOf2365_0331
			hypothetical protein.										LMOSLCC2482_1153	LMOSLCC2755_1107		LMOSLCC2378_1119			LMOf2365_1123
			hypothetical protein.										LMOSLCC2482_1156	LMOSLCC2755_1110		LMOSLCC2378_1122			LMOf2365_1126
			hypothetical protein.										LMOSLCC2482_1189			LMOSLCC2378_1154	LMOATCC19117_1150		LMOf2365_1158
			hypothetical protein.											LMOSLCC2755_2401	LMOSLCC2540_2430	LMOSLCC2378_2400			LMOf2365_2369
			bacteriocin biosynthesis cyclodehydratase, SagC family protein.											LMOSLCC2755_1101		LMOSLCC2378_1114		LMOL312_1097	LMOf2365_1117
			hypothetical protein.												LMOSLCC2540_0273	LMOSLCC2378_0280	LMOATCC19117_0275	LMOL312_0265
			hypothetical protein.												LMOSLCC2540_0154	LMOSLCC2378_0164	LMOATCC19117_0161		LMOf2365_0164
			leucine-rich repeat domain protein (LPXTG motif).												LMOSLCC2540_0342	LMOSLCC2378_0347	LMOATCC19117_0349		LMOf2365_0349
			hypothetical protein.												LMOSLCC2540_0352	LMOSLCC2378_0357		LMOL312_0338	LMOf2365_0360
			hypothetical protein.												LMOSLCC2540_1734		LMOATCC19117_1666	LMOL312_1656	LMOf2365_1675
			hypothetical protein.													LMOSLCC2378_0450	LMOATCC19117_0458	LMOL312_0441	LMOf2365_0449
			hypothetical protein.													LMOSLCC2378_0452	LMOATCC19117_0460	LMOL312_0443	LMOf2365_0451
			hypothetical protein.													LMOSLCC2378_0453	LMOATCC19117_0461	LMOL312_0444	LMOf2365_0452
			hypothetical protein.													LMOSLCC2378_0497	LMOATCC19117_0502	LMOL312_0477	LMOf2365_0501
			hypothetical protein.													LMOSLCC2378_0509	LMOATCC19117_0514	LMOL312_0489	LMOf2365_0514
			hypothetical protein.													LMOSLCC2378_0663	LMOATCC19117_0669	LMOL312_0642	LMOf2365_0667
			hypothetical protein.													LMOSLCC2378_0664	LMOATCC19117_0670	LMOL312_0643	LMOf2365_0668
			hypothetical protein.													LMOSLCC2378_0831	LMOATCC19117_0835	LMOL312_0817	LMOf2365_0834
			hypothetical protein.													LMOSLCC2378_0832	LMOATCC19117_0836	LMOL312_0818	LMOf2365_0835
			hypothetical protein.													LMOSLCC2378_1091	LMOATCC19117_1096	LMOL312_1074	LMOf2365_1094
			hypothetical protein.													LMOSLCC2378_1093	LMOATCC19117_1098	LMOL312_1076	LMOf2365_1096
			glycosyl transferase, group 2 family protein.													LMOSLCC2378_1094	LMOATCC19117_1099	LMOL312_1077	LMOf2365_1097
			hypothetical protein.													LMOSLCC2378_1095	LMOATCC19117_1100	LMOL312_1078	LMOf2365_1098
			hypothetical protein.													LMOSLCC2378_1565	LMOATCC19117_1558	LMOL312_1547	LMOf2365_1568
			serine protease, putative.													LMOSLCC2378_1894	LMOATCC19117_1889	LMOL312_1881	LMOf2365_1900
			MutT/nudix family protein.													LMOSLCC2378_2708	LMOATCC19117_2709	LMOL312_2665	LMOf2365_2679
			hypothetical protein.													LMOSLCC2378_2768	LMOATCC19117_2764	LMOL312_2720	LMOf2365_2740
COG0463	M		glycosyl transferase, group 2 family protein.													LMOSLCC2378_2769	LMOATCC19117_2765	LMOL312_2721	LMOf2365_2741
			hypothetical protein.										LMOSLCC2482_0641	LMOSLCC2755_0645	LMOSLCC2540_0644
			secreted protein, putative.										LMOSLCC2482_0979	LMOSLCC2755_0935	LMOSLCC2540_0933
			hypothetical protein.										LMOSLCC2482_1338	LMOSLCC2755_1292	LMOSLCC2540_1340
			similar to hypothetical protein, C-terminal part.										LMOSLCC2482_2411	LMOSLCC2755_2413	LMOSLCC2540_2442
			hypothetical protein.										LMOSLCC2482_2718	LMOSLCC2755_2719	LMOSLCC2540_2749
			hypothetical protein.										LMOSLCC2482_2720	LMOSLCC2755_2721	LMOSLCC2540_2751
			hypothetical protein.										LMOSLCC2482_0076	LMOSLCC2755_0075			LMOATCC19117_0080
			hypothetical protein.										LMOSLCC2482_0339	LMOSLCC2755_0338			LMOATCC19117_0362
			hypothetical protein.										LMOSLCC2482_0083	LMOSLCC2755_0082				LMOL312_0081
			hypothetical protein.										LMOSLCC2482_0377	LMOSLCC2755_0377				LMOL312_0380
			hypothetical protein.										LMOSLCC2482_0379	LMOSLCC2755_0379				LMOL312_0382
			hypothetical protein.										LMOSLCC2482_2425				LMOATCC19117_2431	LMOL312_2382
			hypothetical protein.											LMOSLCC2755_1270				LMOL312_1265	LMOf2365_1285
			hypothetical protein.												LMOSLCC2540_0074	LMOSLCC2378_0083			LMOf2365_0082
			hypothetical protein.												LMOSLCC2540_0075	LMOSLCC2378_0084			LMOf2365_0083
			hypothetical protein.												LMOSLCC2540_0076	LMOSLCC2378_0085			LMOf2365_0084
			hypothetical protein.												LMOSLCC2540_0081	LMOSLCC2378_0090			LMOf2365_0089
			cell wall surface anchor family protein (GW motif).													LMOSLCC2378_0015	LMOATCC19117_0015	LMOL312_0015
			hypothetical protein.													LMOSLCC2378_0281	LMOATCC19117_0276	LMOL312_0266
			hypothetical protein.													LMOSLCC2378_2149	LMOATCC19117_2143	LMOL312_2137
			hypothetical protein.													LMOSLCC2378_0236	LMOATCC19117_0231		LMOf2365_0235
			hypothetical protein.													LMOSLCC2378_0454	LMOATCC19117_0462		LMOf2365_0454
			hypothetical protein.													LMOSLCC2378_0455	LMOATCC19117_0463		LMOf2365_0455
			hypothetical protein.													LMOSLCC2378_0456	LMOATCC19117_0464		LMOf2365_0456
			hypothetical protein.													LMOSLCC2378_0459	LMOATCC19117_0467		LMOf2365_0463
			hypothetical protein.													LMOSLCC2378_0460	LMOATCC19117_0468		LMOf2365_0464
			hypothetical protein.													LMOSLCC2378_0461	LMOATCC19117_0469		LMOf2365_0465
			hypothetical protein.										LMOSLCC2482_0070	LMOSLCC2755_0069
			hypothetical protein.										LMOSLCC2482_0071	LMOSLCC2755_0070
			hypothetical protein.										LMOSLCC2482_0072	LMOSLCC2755_0071
			membrane protein, putative.										LMOSLCC2482_0073	LMOSLCC2755_0072
			hypothetical protein.										LMOSLCC2482_0074	LMOSLCC2755_0073
			hypothetical protein.										LMOSLCC2482_0075	LMOSLCC2755_0074
			hypothetical protein.										LMOSLCC2482_0117	LMOSLCC2755_0116
			cell wall assembly/cell proliferation coordinating protein, KNR4-like, putative.										LMOSLCC2482_0118	LMOSLCC2755_0117
			hypothetical protein.										LMOSLCC2482_0119	LMOSLCC2755_0118
			hypothetical protein.										LMOSLCC2482_0153	LMOSLCC2755_0152
			hypothetical protein.										LMOSLCC2482_0304	LMOSLCC2755_0303
COG0338	L		adenine-specific DNA methyltransferase.										LMOSLCC2482_0305	LMOSLCC2755_0304
			hypothetical protein.										LMOSLCC2482_0306	LMOSLCC2755_0305
			hypothetical protein.										LMOSLCC2482_0307	LMOSLCC2755_0306
			similar to glyoxalase family protein, N-terminal part.										LMOSLCC2482_1151	LMOSLCC2755_1105
			similar to glyoxalase family protein, C-terminal part.										LMOSLCC2482_1152	LMOSLCC2755_1106
			hypothetical protein.										LMOSLCC2482_1161	LMOSLCC2755_1115
			similar to DNA topology modulation protein FlaR, N-terminal part.										LMOSLCC2482_1466	LMOSLCC2755_1416
			similar to DNA topology modulation protein FlaR, C-terminal part.										LMOSLCC2482_1467	LMOSLCC2755_1417
			similar to signal peptide peptidase, putative, C-terminal part.										LMOSLCC2482_1642	LMOSLCC2755_1593
			similar to signal peptide peptidase, putative, N-terminal part.										LMOSLCC2482_1643	LMOSLCC2755_1594
			similar to maltose phosphorylase, C-terminal part.										LMOSLCC2482_2183	LMOSLCC2755_2185
			similar to maltose phosphorylase, N-terminal part.										LMOSLCC2482_2184	LMOSLCC2755_2186
			hypothetical protein.										LMOSLCC2482_2398	LMOSLCC2755_2400
			hypothetical protein.										LMOSLCC2482_2601	LMOSLCC2755_2602
			hypothetical protein.										LMOSLCC2482_2602	LMOSLCC2755_2603
COG0096	J		similar to ribosomal protein S8 RpsH, C-terminal part.										LMOSLCC2482_2630	LMOSLCC2755_2631
			similar to ribosomal protein S8 RpsH, N-terminal part.										LMOSLCC2482_2631	LMOSLCC2755_2632
			phage-related protein.										LMOSLCC2482_0658		LMOSLCC2540_1238
			similar to transcriptional regulator, N-terminal part.										LMOSLCC2482_2083			LMOSLCC2378_0487
			hypothetical protein.										LMOSLCC2482_1349						LMOf2365_1315
			similar to leucine-rich repeat domain protein, N-terminal part.											LMOSLCC2755_2084		LMOSLCC2378_2047
			helicase, superfamily 1/2, ATP-binding domain.											LMOSLCC2755_1761			LMOATCC19117_1114
			hypothetical protein.											LMOSLCC2755_0376				LMOL312_0379
			similar to aminoglycoside 3-phosphotransferase, C-terminal part.												LMOSLCC2540_2179	LMOSLCC2378_2110
			hypothetical protein.												LMOSLCC2540_2196	LMOSLCC2378_2127
			hypothetical protein.												LMOSLCC2540_0228			LMOL312_0221
			hypothetical protein.													LMOSLCC2378_0457	LMOATCC19117_0465
			hypothetical protein.													LMOSLCC2378_1722	LMOATCC19117_1716
			similar to hypothetical protein, C-terminal part.													LMOSLCC2378_2255	LMOATCC19117_2249
			integrase.													LMOSLCC2378_2256	LMOATCC19117_2250
			hypothetical protein.													LMOSLCC2378_2257	LMOATCC19117_2251
			hypothetical protein.													LMOSLCC2378_2258	LMOATCC19117_2253
			hypothetical protein.													LMOSLCC2378_2259	LMOATCC19117_2254
			hypothetical protein.													LMOSLCC2378_2260	LMOATCC19117_2255
			hypothetical protein.													LMOSLCC2378_2261	LMOATCC19117_2256
			arsenical resistance operon trans-acting repressor, putative.													LMOSLCC2378_2262	LMOATCC19117_2257
COG0640	K	arsR-1	transcriptional regulator, ArsR family.													LMOSLCC2378_2264	LMOATCC19117_2259
		arsD	arsenical resistance operon trans-acting repressor.													LMOSLCC2378_2265	LMOATCC19117_2260
COG0640	K	arsR-2	transcriptional regulator, ArsR family.													LMOSLCC2378_2266	LMOATCC19117_2261
COG0798	P	arsB-3	arsenical resistance protein, ACR3 family.													LMOSLCC2378_2269	LMOATCC19117_2264
COG0446	R		FAD-dependent pyridine nucleotide-disulphide oxidoreductase.													LMOSLCC2378_2270	LMOATCC19117_2265
			hypothetical protein.													LMOSLCC2378_2273	LMOATCC19117_2268
COG0640	K	arsR-3	transcriptional regulator, ArsR family.													LMOSLCC2378_2274	LMOATCC19117_2269
COG2217	P		heavy metal-translocating P-type ATPase.													LMOSLCC2378_2275	LMOATCC19117_2270
			secreted lytic transglycosylase-like protein.													LMOSLCC2378_2276	LMOATCC19117_2271
			hypothetical protein.													LMOSLCC2378_2277	LMOATCC19117_2272
			ATPase domain-containing protein.													LMOSLCC2378_2278	LMOATCC19117_2273
			hypothetical protein.													LMOSLCC2378_2279	LMOATCC19117_2274
			hypothetical protein.													LMOSLCC2378_2280	LMOATCC19117_2275
			secreted protein, putative.													LMOSLCC2378_2281	LMOATCC19117_2276
			hypothetical protein.													LMOSLCC2378_2282	LMOATCC19117_2277
			antirestriction protein, putative.													LMOSLCC2378_2283	LMOATCC19117_2278
			Cro/CI family transcriptional regulator.													LMOSLCC2378_2284	LMOATCC19117_2279
			secreted protein, putative.													LMOSLCC2378_2285	LMOATCC19117_2280
			FtsK/SpoIIIE family protein.													LMOSLCC2378_2286	LMOATCC19117_2281
			hypothetical protein.													LMOSLCC2378_2287	LMOATCC19117_2282
			hypothetical protein.													LMOSLCC2378_2288	LMOATCC19117_2283
			cell wall surface anchor family protein (LPXTG motif).													LMOSLCC2378_2289	LMOATCC19117_2284
			hypothetical protein.													LMOSLCC2378_2290	LMOATCC19117_2285
			hypothetical protein.													LMOSLCC2378_2291	LMOATCC19117_2286
			hypothetical protein.													LMOSLCC2378_2292	LMOATCC19117_2287
			hypothetical protein.													LMOSLCC2378_1674		LMOL312_1659
			similar to N-acetylmuramoyl-L-alanine amidase Ami, family 2/autolysin (GW motif), N-terminal part.													LMOSLCC2378_2561		LMOL312_2517
			hypothetical protein.													LMOSLCC2378_0013			LMOf2365_0014
			hypothetical protein.													LMOSLCC2378_0078			LMOf2365_0077
			hypothetical protein.													LMOSLCC2378_0079			LMOf2365_0078
			hypothetical protein.													LMOSLCC2378_0080			LMOf2365_0079
			hypothetical protein.													LMOSLCC2378_0081			LMOf2365_0080
			hypothetical protein.													LMOSLCC2378_0089			LMOf2365_0088
			hypothetical protein.													LMOSLCC2378_0324			LMOf2365_0323
			type II restriction enzyme Sau3AI, putative.													LMOSLCC2378_0325			LMOf2365_0325
			C-5 cytosine-specific DNA methylase family protein.													LMOSLCC2378_0326			LMOf2365_0327
			hypothetical protein.													LMOSLCC2378_0327			LMOf2365_0328
			hypothetical protein.													LMOSLCC2378_0500			LMOf2365_0505
			hypothetical protein.													LMOSLCC2378_0682			LMOf2365_0687
			hypothetical protein.													LMOSLCC2378_2730			LMOf2365_2701
			hypothetical protein.													LMOSLCC2378_2731			LMOf2365_2702
			hypothetical protein.													LMOSLCC2378_2732			LMOf2365_2703
			hypothetical protein.													LMOSLCC2378_2733			LMOf2365_2704
			hypothetical protein.													LMOSLCC2378_2734			LMOf2365_2705
			hypothetical protein.													LMOSLCC2378_2735			LMOf2365_2707
			hypothetical protein.													LMOSLCC2378_2778			LMOf2365_2750
			DNA-binding protein.													LMOSLCC2378_2826			LMOf2365_2799
			cell wall surface anchor family protein (GW motif).														LMOATCC19117_0013	LMOL312_0013
			similar to phage transcriptional regulator, ArpU family, C-terminal part.														LMOATCC19117_1671	LMOL312_1662
			membrane protein, putative.										LMOSLCC2482_0031
			similar to secreted protein, putative, N-terminal part.										LMOSLCC2482_0065
			similar to secreted protein, putative, C-terminal part.										LMOSLCC2482_0066
			secreted protein, putative.										LMOSLCC2482_0094
			hypothetical protein.										LMOSLCC2482_0260
			similar to reverse transkriptase, putative, N-terminal part.										LMOSLCC2482_0479
			similar to reverse transkriptase, putative, C-terminal part.										LMOSLCC2482_0480
			hypothetical protein.										LMOSLCC2482_0642
			hypothetical protein.										LMOSLCC2482_0659
			hypothetical protein.										LMOSLCC2482_0664
			phage minor structural protein.										LMOSLCC2482_0681
			hypothetical protein.										LMOSLCC2482_0687
			similar to flagellar biosynthesis protein, N-terminal part.										LMOSLCC2482_0732
			similar to membrane protein, putative, C-terminal part.										LMOSLCC2482_0926
			similar to hypothetical protein, N-terminal part.										LMOSLCC2482_0943
			similar to hypothetical protein, C-terminal part.										LMOSLCC2482_0944
			similar to inorganic polyphosphate/ATP-NAD kinase protein PpnK, N-terminal part.										LMOSLCC2482_1013
			similar to inorganic polyphosphate/ATP-NAD kinase protein PpnK, C-terminal part.										LMOSLCC2482_1014
COG1763	H		similar to molybdopterin-guanine dinucleotide biosynthesis protein B MobB, N-terminal part.										LMOSLCC2482_1090
			similar to dTDP-glucose 4,6 dehydratase RfbB, N-terminal part.										LMOSLCC2482_1126
			bacteriocin biosynthesis cyclodehydratase, SagC family protein.										LMOSLCC2482_1147
			hypothetical protein.										LMOSLCC2482_1284
COG2188	K		similar to trehalose operon transcriptional repressor protein TreR, C-terminal part.										LMOSLCC2482_1301
			similar to hypothetical protein, N-terminal part.										LMOSLCC2482_1314
			similar to hypothetical protein, C-terminal part.										LMOSLCC2482_1315
			hypothetical protein.										LMOSLCC2482_1339
			hypothetical protein.										LMOSLCC2482_1344
			similar to DNA polymerase III protein PolC, alpha chain, Gram-positive type, N-terminal part.										LMOSLCC2482_1371
			similar to folylpolyglutamate synthase protein FolC, C-terminal part.										LMOSLCC2482_1607
COG0285	H		similar to folylpolyglutamate synthase protein FolC, N-terminal part.										LMOSLCC2482_1608
			similar to acetylornithine aminotransferase protein ArgD, N-terminal part.										LMOSLCC2482_1647
			hypothetical protein.										LMOSLCC2482_1653
			similar to ABC transporter, substrate-binding lipoprotein precursor, putative, N-terminal part.										LMOSLCC2482_1734
COG0803	P		similar to ABC transporter, substrate-binding lipoprotein precursor, putative, C-terminal part.										LMOSLCC2482_1735
COG0513	JKL		similar to ATP-dependent RNA helicase, C-terminal part.										LMOSLCC2482_1785
			similar to ATP-dependent RNA helicase, N-terminal part.										LMOSLCC2482_1786
COG0041	F		similar to phosphoribosylaminoimidazole carboxylase, catalytic subunit PurE, C-terminal part.										LMOSLCC2482_1836
			similar to hypothetical protein, C-terminal part.										LMOSLCC2482_2004
			similar to hypothetical protein, N-terminal part.										LMOSLCC2482_2005
			IS3 family transposase, putative.										LMOSLCC2482_2082
			similar to cell wall surface anchor family protein (LPXTG motif), C-terminal part.										LMOSLCC2482_2144
			similar to cell wall surface anchor family protein (LPXTG motif), N-terminal part.										LMOSLCC2482_2145
			similar to lipase, C-terminal part.										LMOSLCC2482_2149
			similar to lipase, N-terminal part.										LMOSLCC2482_2150
			similar to cell wall surface anchor family protein (LPXTG motif), N-terminal part.										LMOSLCC2482_2244
			similar to leucine-rich repeat domain protein (LPXTG motif), C-terminal part.										LMOSLCC2482_2400
			similar to N-acetylmuramoyl-L-alanine amidase Ami, family 2/autolysin (GW motif), N-terminal part.										LMOSLCC2482_2562
			similar to bacteriocin, putative, N-terminal part.										LMOSLCC2482_2798
			similar to hypothetical protein, C-terminal part.											LMOSLCC2755_0265
			similar to oxidoreductase, Gfo/Idh/MocA family, N-terminal part.											LMOSLCC2755_0282
			similar to oxidoreductase, Gfo/Idh/MocA family, C-terminal part.											LMOSLCC2755_0283
			hypothetical protein.											LMOSLCC2755_0465
			secreted protein, putative.											LMOSLCC2755_0469
			hypothetical protein.											LMOSLCC2755_0581
			similar to protein kinase domain protein, N-terminal part.											LMOSLCC2755_0624
			similar to Na/Pi-cotransporter family protein, central part.											LMOSLCC2755_0826
			similar to beta-lactamase superfamily protein, N-terminal part.											LMOSLCC2755_0930
COG1234	R		similar to beta-lactamase superfamily protein, C-terminal part.											LMOSLCC2755_0931
			similar to HD domain protein, C-terminal part.											LMOSLCC2755_1492
COG1713	H		similar to HD domain protein, N-terminal part.											LMOSLCC2755_1493
COG0500	QR		similar to O-methyltransferase family protein, C-terminal part.											LMOSLCC2755_1504
			similar to O-methyltransferase family protein, N-terminal part.											LMOSLCC2755_1505
			hypothetical protein.											LMOSLCC2755_1715
			recombinase/resolvase family protein.											LMOSLCC2755_1716
			recombinalse, putative.											LMOSLCC2755_1717
			recombinase/resolvase family protein.											LMOSLCC2755_1718
			hypothetical protein.											LMOSLCC2755_1719
			N-acetylmuramoyl-L-alanine amidase family 2 protein.											LMOSLCC2755_1720
			holin family protein.											LMOSLCC2755_1721
			hypothetical protein.											LMOSLCC2755_1722
			phage-related protein.											LMOSLCC2755_1723
			phage-related protein.											LMOSLCC2755_1724
			phage-related protein.											LMOSLCC2755_1725
			hypothetical protein.											LMOSLCC2755_1726
			hypothetical protein.											LMOSLCC2755_1727
			hypothetical protein.											LMOSLCC2755_1728
			phage major tail protein, phi13 family.											LMOSLCC2755_1729
			hypothetical protein.											LMOSLCC2755_1730
			phage-related protein, HK97 family.											LMOSLCC2755_1731
			hypothetical protein.											LMOSLCC2755_1732
			phage major capsid protein, HK97 family.											LMOSLCC2755_1733
COG0740	OU		Clp protease.											LMOSLCC2755_1734
			phage portal protein.											LMOSLCC2755_1735
			phage terminase.											LMOSLCC2755_1736
			hypothetical protein.											LMOSLCC2755_1737
			hypothetical protein.											LMOSLCC2755_1738
COG0863	L		DNA methylase.											LMOSLCC2755_1739
			HNH endonuclease.											LMOSLCC2755_1740
			S-adenosylmethionine synthetase.											LMOSLCC2755_1741
			hypothetical protein.											LMOSLCC2755_1742
			hypothetical protein.											LMOSLCC2755_1743
COG0553	KL		phage-associated helicase.											LMOSLCC2755_1744
			VRR-NUC domain.											LMOSLCC2755_1745
			hypothetical protein.											LMOSLCC2755_1746
			phage DNA polymerase.											LMOSLCC2755_1747
			hypothetical protein.											LMOSLCC2755_1748
			prophage antirepressor, putative.											LMOSLCC2755_1749
			phage-related DNA polymerase.											LMOSLCC2755_1750
			hypothetical protein.											LMOSLCC2755_1751
			hypothetical protein.											LMOSLCC2755_1752
			hypothetical protein.											LMOSLCC2755_1753
			hypothetical protein.											LMOSLCC2755_1754
			hypothetical protein.											LMOSLCC2755_1755
			hypothetical protein.											LMOSLCC2755_1756
			hypothetical protein.											LMOSLCC2755_1757
			hypothetical protein.											LMOSLCC2755_1758
COG1396	K		transcriptional regulator, putative.											LMOSLCC2755_1759
			helicase A859L, putative.											LMOSLCC2755_1760
COG1002	V		type II restriction enzyme, putative.											LMOSLCC2755_1762
COG1396	K		HTH domain protein.											LMOSLCC2755_1763
			excinuclease ABC domain protein.											LMOSLCC2755_1764
			similar to cell wall surface anchor family protein (LPXTG motif), C-terminal part.											LMOSLCC2755_1858
			similar to cell wall surface anchor family protein (LPXTG motif), N-terminal part.											LMOSLCC2755_1859
			similar to TetR family transcriptional regulator, C-terminal part.											LMOSLCC2755_2089
			similar to transcriptional regulator, LacI family, N-terminal part.											LMOSLCC2755_2194
			similar to amino acid permease family protein, C-terminal part.											LMOSLCC2755_2473
			similar to amino acid permease family protein, N-terminal part.											LMOSLCC2755_2474
			similar to permease protein, putative, C-terminal part.											LMOSLCC2755_2791
			similar to permease protein, putative, N-terminal part.											LMOSLCC2755_2792
			similar to hypothetical protein, N-terminal part.											LMOSLCC2755_2828
			hypothetical protein.												LMOSLCC2540_0146
			similar to alpha-glucosidase, N-terminal part.												LMOSLCC2540_0185
			similar to alpha-glucosidase, C-terminal part.												LMOSLCC2540_0186
			hypothetical protein.												LMOSLCC2540_0227
			hypothetical protein.												LMOSLCC2540_0229
			hypothetical protein.												LMOSLCC2540_0307
			hypothetical protein.												LMOSLCC2540_0392
			RNA-directed DNA polymerase.												LMOSLCC2540_0393
			hypothetical protein.												LMOSLCC2540_0457
			membrane protein, putative.												LMOSLCC2540_0484
			similar to glycosyl transferase family 2 protein, C-terminal part.												LMOSLCC2540_1077
			hypothetical protein.												LMOSLCC2540_1094
			hypothetical protein.												LMOSLCC2540_1095
			C-5 cytosine-specific DNA methylase.												LMOSLCC2540_1096
			hypothetical protein.												LMOSLCC2540_1097
			hypothetical protein.												LMOSLCC2540_1098
			hypothetical protein.												LMOSLCC2540_1099
			similar to ABC transporter, permease protein, N-terminal part.												LMOSLCC2540_1203
COG0577	V		similar to ABC transporter, permease protein, C-terminal part.												LMOSLCC2540_1204
			hypothetical protein.												LMOSLCC2540_1233
			hypothetical protein.												LMOSLCC2540_1240
			hypothetical protein.												LMOSLCC2540_1241
			hypothetical protein.												LMOSLCC2540_1242
			phage-related protein.												LMOSLCC2540_1243
			holin, phage phi LC3 family.												LMOSLCC2540_1273
			peptidase M15B/M15C, D,D-carboxypeptidase VanY/endolysins.												LMOSLCC2540_1274
			abortive infection bacteriophage resistance related domain protein.												LMOSLCC2540_1275
			similar to DNA topology modulation protein FlaR, N-terminal part.												LMOSLCC2540_1464
			similar to DNA topology modulation protein FlaR, C-terminal part.												LMOSLCC2540_1465
			HTH domain protein.												LMOSLCC2540_1466
			XerCD integrase family protein.												LMOSLCC2540_1467
			transcriptional activator Rgg/GadR/MutR, C-terminal domain protein.												LMOSLCC2540_1468
			secreted protein, putative.												LMOSLCC2540_1469
			secreted protein, putative.												LMOSLCC2540_1470
			peptidase family M23 protein.												LMOSLCC2540_1471
			secreted protein, putative.												LMOSLCC2540_1472
			hypothetical protein.												LMOSLCC2540_1473
			DNA segregation ATPase FtsK/SpoIIIE family protein, putative.												LMOSLCC2540_1474
			hypothetical protein.												LMOSLCC2540_1475
			hypothetical protein.												LMOSLCC2540_1476
			secreted protein, putative.												LMOSLCC2540_1477
			cell wall surface anchor family protein (LPXTG motif).												LMOSLCC2540_1478
			secreted protein, putative.												LMOSLCC2540_1479
			hypothetical protein.												LMOSLCC2540_1480
			hypothetical protein.												LMOSLCC2540_1481
			hypothetical protein.												LMOSLCC2540_1482
			hypothetical protein.												LMOSLCC2540_1483
			hypothetical protein.												LMOSLCC2540_1484
COG2946	L		replication initiation factor.												LMOSLCC2540_1485
			hypothetical protein.												LMOSLCC2540_1486
COG1674	D		cell division FtsK/SpoIIIE family protein.												LMOSLCC2540_1487
			hypothetical protein.												LMOSLCC2540_1488
			hypothetical protein.												LMOSLCC2540_1489
			antirestriction protein, putative.												LMOSLCC2540_1490
COG0812	M		similar to UDP-N-acetylenolpyruvoylglucosamine reductase protein MurB, C-terminal part.												LMOSLCC2540_1498
			similar to UDP-N-acetylenolpyruvoylglucosamine reductase protein MurB, N-terminal part.												LMOSLCC2540_1499
			similar to leucine-rich repeat domain protein, C-terminal part.												LMOSLCC2540_2106
			similar to leucine-rich repeat domain protein, N-terminal part.												LMOSLCC2540_2107
			leucine-rich repeat domain protein (LPXTG motif).												LMOSLCC2540_2112
COG2963	L		transposase IS3/IS911.												LMOSLCC2540_2113
			leucine-rich repeat domain protein (LPXTG motif).												LMOSLCC2540_2115
			leucine-rich repeat domain protein (LPXTG motif).												LMOSLCC2540_2117
COG2963	L		transposase IS3/IS911.												LMOSLCC2540_2118
			leucine-rich repeat domain protein (LPXTG motif).												LMOSLCC2540_2119
			hypothetical protein.												LMOSLCC2540_2120
			similar to aminoglycoside 3-phosphotransferase, N-terminal part.												LMOSLCC2540_2178
			hypothetical protein.												LMOSLCC2540_2593
			hypothetical protein.												LMOSLCC2540_2604
			hypothetical protein.												LMOSLCC2540_2615
			similar to transcriptional regulator, TetR family, C-terminal part.												LMOSLCC2540_2730
			similar to transcriptional regulator, TetR family, N-terminal part.												LMOSLCC2540_2731
			secreted thioredoxin, putative.												LMOSLCC2540_2733
			secreted thioredoxin, putative.												LMOSLCC2540_2734
			ABC transporter-like protein.												LMOSLCC2540_2735
			ABC transporter-like protein.												LMOSLCC2540_2736
			glycosyl transferase family 2 protein.												LMOSLCC2540_2737
			hypothetical protein.												LMOSLCC2540_2738
			AraC family transcriptional regulator, putative.												LMOSLCC2540_2739
			hypothetical protein.												LMOSLCC2540_2740
			similar to glycerate kinase 2 protein GarK-2, N-terminal part.												LMOSLCC2540_2883
			cell wall surface anchor family protein (GW motif).													LMOSLCC2378_0014
			similar to accessory gene regulator protein A AgrA, N-terminal part.													LMOSLCC2378_0060
			similar to accessory gene regulator protein A AgrA, C-terminal part.													LMOSLCC2378_0061
			hypothetical protein.													LMOSLCC2378_0082
			similar to hypothetical protein, N-terminal part.													LMOSLCC2378_0158
			similar to oligo-1,6-glucosidase MalL-1, N-terminal part.													LMOSLCC2378_0196
			similar to transcriptional regulator, DeoR family, C-terminal part.													LMOSLCC2378_0389
			similar to transcriptional regulator, DeoR family, N-terminal part.													LMOSLCC2378_0390
			similar to transcriptional regulator, central part.													LMOSLCC2378_0488
			similar to transcriptional regulator, C-terminal part.													LMOSLCC2378_0489
			hypothetical protein.													LMOSLCC2378_0492
			hypothetical protein.													LMOSLCC2378_0493
			hypothetical protein.													LMOSLCC2378_0507
			similar to integral membrane protein DUF6, N-terminal part.													LMOSLCC2378_0520
COG0697	EGR		similar to integral membrane protein DUF6, C-terminal part.													LMOSLCC2378_0521
			similar to hypothetical protein, N-terminal part.													LMOSLCC2378_0702
			similar to hypothetical protein, C-terminal part.													LMOSLCC2378_0703
			similar to glutathione reductase protein Gor, C-terminal part.													LMOSLCC2378_0923
			similar to glucosamine-6-phosphate isomerase protein NagB, N-terminal part.													LMOSLCC2378_0973
			similar to glucosamine-6-phosphate isomerase protein NagB, C-terminal part.													LMOSLCC2378_0974
			hypothetical protein.													LMOSLCC2378_1120
COG1012	C		similar to propanediol utilization, Co-A dependent propionaldehyde dehydrogenase protein PduP, N-terminal part.													LMOSLCC2378_1169
			similar to propanediol utilization, Co-A dependent propionaldehyde dehydrogenase protein PduP, C-terminal part.													LMOSLCC2378_1170
			similar to BMC-domain protein, N-terminal part.													LMOSLCC2378_1186
			similar to BMC-domain protein, C-terminal part.													LMOSLCC2378_1187
			hypothetical protein.													LMOSLCC2378_1391
			similar to secreted protein, putative, N-terminal part.													LMOSLCC2378_1671
			similar to aminoglycoside 3-phosphotransferase, C-terminal part.													LMOSLCC2378_2109
COG0765	E		similar to polar amino acid ABC transporter, permease protein, C-terminal part.													LMOSLCC2378_2351
			hypothetical protein.													LMOSLCC2378_2824
			hypothetical protein.													LMOSLCC2378_2825
			hypothetical protein.													LMOSLCC2378_2827
			cell wall surface anchor family protein (GW motif).														LMOATCC19117_0014
			similar to hypothetical protein, C-terminal part.														LMOATCC19117_0034
			hypothetical protein.														LMOATCC19117_0083
			hypothetical protein.														LMOATCC19117_0084
			hypothetical protein.														LMOATCC19117_0086
			hypothetical protein.														LMOATCC19117_0087
			hypothetical protein.														LMOATCC19117_0088
			hypothetical protein.														LMOATCC19117_0089
COG1132	V		similar to ABC transporter, ATP-binding/permease protein, C-terminal part.														LMOATCC19117_0122
			similar to ABC transporter, ATP-binding/permease protein, N-terminal part.														LMOATCC19117_0123
			similar to internalin D protein inlD, N-terminal part.														LMOATCC19117_0278
			similar to internalin D protein inlD, C-terminal part.														LMOATCC19117_0279
COG0286	V	hsdM	type I restriction-modification system, M subunit.														LMOATCC19117_0320
		hsdS	type I restriction-modification system, S subunit.														LMOATCC19117_0321
		hsdR	type I restriction-modification system, R subunit.														LMOATCC19117_0322
			restriction endonuclease family protein.														LMOATCC19117_0323
			hypothetical protein.														LMOATCC19117_0324
			membrane protein, putative.														LMOATCC19117_0325
			hypothetical protein.														LMOATCC19117_0326
COG1396	K	lcmR	transcriptional repressor, putative.														LMOATCC19117_0335
COG0270	L	dcm	cytosine methyl transferase.														LMOATCC19117_0336
			hypothetical protein.														LMOATCC19117_0337
			hypothetical protein.														LMOATCC19117_0355
			hypothetical protein.														LMOATCC19117_0356
			TetR family transcriptional regulator.														LMOATCC19117_0357
			NAD dependent epimerase/dehydratase family protein.														LMOATCC19117_0358
			hypothetical protein.														LMOATCC19117_0359
		repB	replication-associated protein.														LMOATCC19117_0360
			hypothetical protein.														LMOATCC19117_0361
			hypothetical protein.														LMOATCC19117_0383
			hypothetical protein.														LMOATCC19117_0512
			transposase.														LMOATCC19117_0546
			transposase.														LMOATCC19117_0547
COG3666	L		transposase.														LMOATCC19117_0778, LMOATCC19117_0942, LMOATCC19117_2396
			similar to anti-sigma factor antagonist protein RsbV, N-terminal part.														LMOATCC19117_0912
			similar to anti-sigma factor antagonist protein RsbV, C-terminal part.														LMOATCC19117_0913
			hypothetical protein.														LMOATCC19117_1091
COG1002	V		DNA methylase, putative.														LMOATCC19117_1113
			hypothetical protein.														LMOATCC19117_1115
			similar to HTH-type transcriptional regulator, C-terminal part.														LMOATCC19117_1127
			similar to HTH-type transcriptional regulator, N-terminal part.														LMOATCC19117_1128
			hypothetical protein.														LMOATCC19117_1615
COG0626	E		similar to cystathionine beta/gamma-lyase protein MetC-2, C-terminal part.														LMOATCC19117_1695
			similar to STAS domain protein, N-terminal part.														LMOATCC19117_1859
			similar to STAS domain protein, C-terminal part.														LMOATCC19117_1860
			similar to ABC transporter, ATP-binding protein, C-terminal part.														LMOATCC19117_1982
			similar to ABC transporter, ATP-binding protein, N-terminal part.														LMOATCC19117_1983
			hypothetical protein.														LMOATCC19117_2044
			hypothetical protein.														LMOATCC19117_2252
			biotin carboxylase-like ATP-grasp fold domain containing protein.														LMOATCC19117_2375
COG0512	EH	pabA-1	para-aminobenzoate synthase, subunit II.														LMOATCC19117_2376
		pabB-1	para-aminobenzoate synthase, subunit I.														LMOATCC19117_2377
			biotin carboxylase, putative.														LMOATCC19117_2378
			biotin carboxylase, putative.														LMOATCC19117_2379
			chorismate mutase.														LMOATCC19117_2380
			peptidase U32.														LMOATCC19117_2381
			bacterial extracellular solute-binding protein, family 5.														LMOATCC19117_2382
			hypothetical protein.														LMOATCC19117_2383
			similar to leucine-rich repeat domain protein (LPXTG motif), C-terminal part.														LMOATCC19117_2405
			hypothetical protein.														LMOATCC19117_2417
			similar to ABC transporter, ATP-binding protein, C-terminal part.														LMOATCC19117_2782
			similar to hypothetical protein, C-terminal part.														LMOATCC19117_2853
			cell wall surface anchor family protein (GW motif).															LMOL312_0014
			similar to hypothetical protein, N-terminal part.															LMOL312_0088
			similar to hypothetical protein, C-terminal part.															LMOL312_0089
			hypothetical protein.															LMOL312_0151
			similar to hypothetical protein, C-terminal part.															LMOL312_0262
			leucine-rich repeat domain protein (LPXTG motif).															LMOL312_0328
			similar to acetyltransferase, GNAT family, N-terminal part.															LMOL312_0396
			similar to acetyltransferase, GNAT family, C-terminal part.															LMOL312_0397
COG0270	L		C-5 cytosine-specific DNA methylase.															LMOL312_0663
			hypothetical protein.															LMOL312_0664
			hypothetical protein.															LMOL312_0665
			hypothetical protein.															LMOL312_1102
			hypothetical protein.															LMOL312_1103
			hypothetical protein.															LMOL312_1104
			hypothetical protein.															LMOL312_1106
			hypothetical protein.															LMOL312_1108
			hypothetical protein.															LMOL312_1121
			hypothetical protein.															LMOL312_1177
			secreted protein, putative.															LMOL312_1597
			similar to phage transcriptional regulator, ArpU family, N-terminal part.															LMOL312_1663
			hypothetical protein.															LMOL312_1880
			similar to cell division protein FtsQ, N-terminal part.															LMOL312_2047
			similar to mannose-6-phosphate isomerase protein ManA, class I, N-terminal part.															LMOL312_2126
COG1486	G		family 4 glycosyl hydrolase.															LMOL312_2315
			PTS system, fructose subfamily, putative.															LMOL312_2316
			cellobiose phosphotransferase system, putative.															LMOL312_2317
COG1447	G		phosphotransferase system, lactose/cellobiose-specific IIA subunit.															LMOL312_2318
COG1440	G		phosphotransferase system, lactose/cellobiose-specific IIB subunit.															LMOL312_2319
			phosphotransferase system, lactose/cellobiose-specific IIC subunit.															LMOL312_2320
			hypothetical protein.															LMOL312_2549
			hypothetical protein. identified by similarity to GP:19715005.																LMOf2365_0081
			hypothetical protein. identified by Glimmer2, putative.																LMOf2365_0163
			hypothetical protein. identified by Glimmer2, putative.																LMOf2365_0273
			hypothetical protein. identified by Glimmer2, putative.																LMOf2365_0313
			DNA-binding protein. identified by match to protein family HMM PF01381.																LMOf2365_0326
			hypothetical protein. identified by Glimmer2, putative.																LMOf2365_0348
			hypothetical protein. identified by Glimmer2, putative.																LMOf2365_0359
			hypothetical protein. identified by Glimmer2, putative.																LMOf2365_0453
			hypothetical protein. identified by Glimmer2, putative.																LMOf2365_0457
			hypothetical protein. identified by Glimmer2, putative.																LMOf2365_0458
			hypothetical protein. identified by Glimmer2, putative.																LMOf2365_0459
			hypothetical protein. identified by Glimmer2, putative.																LMOf2365_0460
			hypothetical protein.																LMOf2365_0462
			hypothetical protein. identified by Glimmer2, putative.																LMOf2365_0467
			hypothetical protein. identified by Glimmer2, putative.																LMOf2365_0492
			hypothetical protein. identified by Glimmer2, putative.																LMOf2365_0554
			hypothetical protein.																LMOf2365_0885
			hypothetical protein. identified by Glimmer2, putative.																LMOf2365_0925
			hypothetical protein. identified by Glimmer2, putative.																LMOf2365_1122
			hypothetical protein. identified by Glimmer2, putative.																LMOf2365_1179
			hypothetical protein. identified by Glimmer2, putative.																LMOf2365_1266
			hypothetical protein. identified by Glimmer2, putative.																LMOf2365_1394
			hypothetical protein. identified by Glimmer2, putative.																LMOf2365_1581
			hypothetical protein. identified by Glimmer2, putative.																LMOf2365_1626
			hypothetical protein. identified by Glimmer2, putative.																LMOf2365_1737
			hypothetical protein. identified by similarity to PIR:AG1682.																LMOf2365_1916.5
			hypothetical protein. identified by Glimmer2, putative.																LMOf2365_2001
			hypothetical protein. identified by Glimmer2, putative.																LMOf2365_2028
			hypothetical protein. identified by Glimmer2, putative.																LMOf2365_2039
			hypothetical protein. identified by Glimmer2, putative.																LMOf2365_2332
			hypothetical protein. identified by Glimmer2, putative.																LMOf2365_2408
			hypothetical protein. identified by similarity to OMNI:NTL01LI2542.																LMOf2365_2438
			hypothetical protein. identified by Glimmer2, putative.																LMOf2365_2539
			hypothetical protein. identified by Glimmer2, putative.																LMOf2365_2567
			hypothetical protein. identified by Glimmer2, putative.																LMOf2365_2624
			hypothetical protein. identified by Glimmer2, putative.																LMOf2365_2706
			hypothetical protein. identified by Glimmer2, putative.																LMOf2365_2764
			hypothetical protein. identified by Glimmer2, putative.																LMOf2365_2791
			hypothetical protein. identified by Glimmer2, putative.																LMOf2365_2798
			hypothetical protein. identified by Glimmer2, putative.																LMOf2365_2764
			hypothetical protein. identified by Glimmer2, putative.																LMOf2365_2791
			hypothetical protein. identified by Glimmer2, putative.																LMOf2365_2798
