# Supplementary material for: Reassessment of the Listeria monocytogenes pan-genome reveals dynamic integration hotspots and mobile genetic elements as major components of the accessory genome
Source: BMC Genomics. 2013 Jan 22;14:47. doi: 10.1186/1471-2164-14-47 (PMC3556495; doi:10.1186/1471-2164-14-47)
Supplement: Additional file 19 — Lineage I/II exclusive CDS. Homology matrix of genes conserved in 13/14 strains of lineages I and II, while being absent from both strains of lineage III. [file 1471-2164-14-47-S19.xls]

## Sheet: Lineage I+II exclusive
Lineage I/II exclusive genes
Genes exclusively conserved in at least 13/14 strains of lineages I and II, while being absent from both strains of lineage III. Homologous clusters were created using GECO (amino acid identity >60%, coverage >80%). Paralogous genes are delimited by ", ". COG classification was predicted by Augur. Putative functional/phylogenetic modules based on chromosomal neighbourhood are framed. Intracellula…
				Lineage III		Lineage II							Lineage I
COG class	COG category	Gene	Annotation	L. m. 4c SLCC2376	L. m. 4a L99	L. m. 3a SLCC7179	L. m. 3c SLCC2479	L. m. 1/2c SLCC2372	L. m. 1/2a 08-5923	L. m. 1/2a 08-5578	L. m. 1/2a SLCC5850	L. m. 1/2a EGD-e	L. m. 7 SLCC2482	L. m. 1/2b SLCC2755	L. m. 3b SLCC2540	L. m. 4e SLCC2378	L. m. 4d ATCC19117	L.m. 4b L312	L. m. 4b F2365	Intracellular FC in L.m. 4a L99	Intracellular FC in L.m. 1/2a EGD-e	Intracellular FC in L.m. 4b F2365
COG0078	E	argF-1	putrescine carbamoyltransferase.			LMOSLCC7179_0042	LMOSLCC2479_0036	LMOSLCC2372_0036	LM5923_2929	LM5578_2980	LMOSLCC5850_0036	lmo0036	LMOSLCC2482_0041	LMOSLCC2755_0041	LMOSLCC2540_0042	LMOSLCC2378_0045	LMOATCC19117_0044	LMOL312_0044	LMOf2365_0045		-6.4	1
COG0531	E		amino acid permease family protein.			LMOSLCC7179_0043	LMOSLCC2479_0037	LMOSLCC2372_0037	LM5923_2928	LM5578_2979	LMOSLCC5850_0037	lmo0037	LMOSLCC2482_0042	LMOSLCC2755_0042	LMOSLCC2540_0043	LMOSLCC2378_0046	LMOATCC19117_0045	LMOL312_0045	LMOf2365_0046		3.2	2
COG2957	E		agmatine deiminase.			LMOSLCC7179_0044, LMOSLCC7179_0046	LMOSLCC2479_0038, LMOSLCC2479_0040	LMOSLCC2372_0038, LMOSLCC2372_0040	LM5923_2925, LM5923_2927	LM5578_2976, LM5578_2978	LMOSLCC5850_0038, LMOSLCC5850_0040	lmo0038, lmo0040	LMOSLCC2482_0043, LMOSLCC2482_0045	LMOSLCC2755_0043, LMOSLCC2755_0045	LMOSLCC2540_0044, LMOSLCC2540_0046	LMOSLCC2378_0047, LMOSLCC2378_0049	LMOATCC19117_0046, LMOATCC19117_0048	LMOL312_0046, LMOL312_0048	LMOf2365_0047, LMOf2365_0049		-1, -38.4	1.1, -1.6
COG0549	E	arcC	carbamate kinase.			LMOSLCC7179_0045	LMOSLCC2479_0039	LMOSLCC2372_0039	LM5923_2926	LM5578_2977	LMOSLCC5850_0039	lmo0039	LMOSLCC2482_0044	LMOSLCC2755_0044	LMOSLCC2540_0045	LMOSLCC2378_0048	LMOATCC19117_0047	LMOL312_0047	LMOf2365_0048		2	1
			phosphosugar-binding protein.			LMOSLCC7179_0047	LMOSLCC2479_0041	LMOSLCC2372_0041	LM5923_2924	LM5578_2975	LMOSLCC5850_0041	lmo0041	LMOSLCC2482_0046	LMOSLCC2755_0046	LMOSLCC2540_0047	LMOSLCC2378_0050	LMOATCC19117_0049	LMOL312_0049	LMOf2365_0050		1	-4.7
			hypothetical protein.			LMOSLCC7179_0093	LMOSLCC2479_0094	LMOSLCC2372_0094	LM5923_2872	LM5578_2923	LMOSLCC5850_0091	lmo0095	LMOSLCC2482_0103	LMOSLCC2755_0102	LMOSLCC2540_0103	LMOSLCC2378_0112	LMOATCC19117_0109	LMOL312_0099	LMOf2365_0112		3.3	-2.2
		lmaB	antigen B.			LMOSLCC7179_0115	LMOSLCC2479_0116	LMOSLCC2372_0116	LM5923_2850	LM5578_2901	LMOSLCC5850_0113	lmo0117	LMOSLCC2482_0130	LMOSLCC2755_0129	LMOSLCC2540_0125	LMOSLCC2378_0135	LMOATCC19117_0133	LMOL312_0122	LMOf2365_0135		2.3	2.6
		lmaA	antigen A.			LMOSLCC7179_0116	LMOSLCC2479_0117	LMOSLCC2372_0117	LM5923_2849	LM5578_2900	LMOSLCC5850_0114	lmo0118	LMOSLCC2482_0131	LMOSLCC2755_0130	LMOSLCC2540_0126	LMOSLCC2378_0136	LMOATCC19117_0134	LMOL312_0123	LMOf2365_0136		9.3	15.7
			hypothetical protein.			LMOSLCC7179_0117	LMOSLCC2479_0118	LMOSLCC2372_0118	LM5923_2848	LM5578_2899	LMOSLCC5850_0115	lmo0119	LMOSLCC2482_0132	LMOSLCC2755_0131	LMOSLCC2540_0127	LMOSLCC2378_0137	LMOATCC19117_0135	LMOL312_0124	LMOf2365_0137		1	4.5
			hypothetical protein.			LMOSLCC7179_0118	LMOSLCC2479_0119	LMOSLCC2372_0119	LM5923_2847	LM5578_2898	LMOSLCC5850_0116	lmo0120	LMOSLCC2482_0133	LMOSLCC2755_0132	LMOSLCC2540_0128	LMOSLCC2378_0138	LMOATCC19117_0136	LMOL312_0125	LMOf2365_0138		8.1	5.9
			hypothetical protein.			LMOSLCC7179_0119	LMOSLCC2479_0120	LMOSLCC2372_0120	LM5923_2846	LM5578_2897	LMOSLCC5850_0117	lmo0121	LMOSLCC2482_0134	LMOSLCC2755_0133	LMOSLCC2540_0129	LMOSLCC2378_0139	LMOATCC19117_0137	LMOL312_0126	LMOf2365_0139		13.6	12.8
			hypothetical protein.			LMOSLCC7179_0120	LMOSLCC2479_0121	LMOSLCC2372_0121	LM5923_2845	LM5578_2896	LMOSLCC5850_0118	lmo0122	LMOSLCC2482_0135	LMOSLCC2755_0134	LMOSLCC2540_0130	LMOSLCC2378_0140	LMOATCC19117_0138	LMOL312_0127	LMOf2365_0140		15.8	7.3
			minor structural protein, putative.			LMOSLCC7179_0121	LMOSLCC2479_0122	LMOSLCC2372_0122	LM5923_2844	LM5578_2895	LMOSLCC5850_0119	lmo0123	LMOSLCC2482_0136	LMOSLCC2755_0135	LMOSLCC2540_0131	LMOSLCC2378_0141	LMOATCC19117_0139	LMOL312_0128	LMOf2365_0141		9.5	9.9
			hypothetical protein.			LMOSLCC7179_0122	LMOSLCC2479_0123	LMOSLCC2372_0123	LM5923_2843	LM5578_2894	LMOSLCC5850_0120	lmo0124	LMOSLCC2482_0137	LMOSLCC2755_0136	LMOSLCC2540_0132	LMOSLCC2378_0142	LMOATCC19117_0140	LMOL312_0129	LMOf2365_0142		9.9	7
			hypothetical protein.			LMOSLCC7179_0123	LMOSLCC2479_0124	LMOSLCC2372_0124	LM5923_2842	LM5578_2893	LMOSLCC5850_0121	lmo0125	LMOSLCC2482_0138	LMOSLCC2755_0137	LMOSLCC2540_0133	LMOSLCC2378_0143	LMOATCC19117_0141	LMOL312_0130	LMOf2365_0143		10.8	8
			hypothetical protein.			LMOSLCC7179_0124	LMOSLCC2479_0125	LMOSLCC2372_0125	LM5923_2841	LM5578_2892	LMOSLCC5850_0122	lmo0126	LMOSLCC2482_0139	LMOSLCC2755_0138	LMOSLCC2540_0134	LMOSLCC2378_0144	LMOATCC19117_0142	LMOL312_0131	LMOf2365_0144		13	13.9
			hypothetical protein.			LMOSLCC7179_0125	LMOSLCC2479_0126	LMOSLCC2372_0126	LM5923_2840	LM5578_2891	LMOSLCC5850_0123	lmo0127	LMOSLCC2482_0140	LMOSLCC2755_0139	LMOSLCC2540_0135	LMOSLCC2378_0145	LMOATCC19117_0143	LMOL312_0132	LMOf2365_0145		9.4	7.5
COG0860	M		N-acetylmuramoyl-L-alanine amidase.			LMOSLCC7179_0127	LMOSLCC2479_0128	LMOSLCC2372_0128	LM5923_2838	LM5578_2889	LMOSLCC5850_0125	lmo0129	LMOSLCC2482_0142	LMOSLCC2755_0141	LMOSLCC2540_0137	LMOSLCC2378_0147	LMOATCC19117_0145	LMOL312_0134	LMOf2365_0147		3.3	10.1
		inlF	internalin F (LPXTG motif).			LMOSLCC7179_0397	LMOSLCC2479_0411	LMOSLCC2372_0413	LM5923_0442	LM5578_0443	LMOSLCC5850_0412	lmo0409	LMOSLCC2482_0417	LMOSLCC2755_0417	LMOSLCC2540_0431	LMOSLCC2378_0429	LMOATCC19117_0437	LMOL312_0420	LMOf2365_0429		43.2	2.6
COG0583	K		LysR family transcriptional regulator.			LMOSLCC7179_0465	LMOSLCC2479_0499	LMOSLCC2372_0500	LM5923_0514	LM5578_0515	LMOSLCC5850_0485	lmo0492	LMOSLCC2482_0488	LMOSLCC2755_0491	LMOSLCC2540_0498	LMOSLCC2378_0517	LMOATCC19117_0522	LMOL312_0497	LMOf2365_0522		1	1
COG2936	R		CocE/NonD family hydrolase.			LMOSLCC7179_0466	LMOSLCC2479_0500	LMOSLCC2372_0501	LM5923_0515	LM5578_0516	LMOSLCC5850_0486	lmo0493	LMOSLCC2482_0489	LMOSLCC2755_0492	LMOSLCC2540_0499	LMOSLCC2378_0518	LMOATCC19117_0523	LMOL312_0498	LMOf2365_0523		2.4	-1.9
			lipoprotein, putative.			LMOSLCC7179_0483	LMOSLCC2479_0517	LMOSLCC2372_0518	LM5923_0532	LM5578_0533	LMOSLCC5850_0503	lmo0510	LMOSLCC2482_0506	LMOSLCC2755_0509	LMOSLCC2540_0516	LMOSLCC2378_0535	LMOATCC19117_0539	LMOL312_0514	LMOf2365_0539		-17.8	-14.4
			acetyltransferase.			LMOSLCC7179_0590	LMOSLCC2479_0621	LMOSLCC2372_0623	LM5923_0641	LM5578_0642	LMOSLCC5850_0608	lmo0614	LMOSLCC2482_0616	LMOSLCC2755_0620	LMOSLCC2540_0619	LMOSLCC2378_0638	LMOATCC19117_0644	LMOL312_0622	LMOf2365_0643		-2.5	-1.4
			amidase.			LMOSLCC7179_0825	LMOSLCC2479_0857	LMOSLCC2372_0859	LM5923_0882	LM5578_0928	LMOSLCC5850_0847	lmo0849	LMOSLCC2482_0890	LMOSLCC2755_0847	LMOSLCC2540_0846	LMOSLCC2378_0863	LMOATCC19117_0867	LMOL312_0849	LMOf2365_0866		1427.9	16.9
			hypothetical protein.			LMOSLCC7179_1093	LMOSLCC2479_1123	LMOSLCC2372_1122	LM5923_1153	LM5578_1200	LMOSLCC5850_1115	lmo1127	LMOSLCC2482_1164	LMOSLCC2755_1118	LMOSLCC2540_1104	LMOSLCC2378_1129	LMOATCC19117_1124	LMOL312_1111	LMOf2365_1133		-1.2	2
			PadR family transcriptional regulator.			LMOSLCC7179_1180	LMOSLCC2479_1210	LMOSLCC2372_1209	LM5923_1239	LM5578_1286	LMOSLCC5850_1202	lmo1213	LMOSLCC2482_1253	LMOSLCC2755_1205	LMOSLCC2540_1192	LMOSLCC2378_1218	LMOATCC19117_1212	LMOL312_1200	LMOf2365_1222		1	3.1
			hypothetical protein.			LMOSLCC7179_1181	LMOSLCC2479_1211	LMOSLCC2372_1210	LM5923_1240	LM5578_1287	LMOSLCC5850_1203	lmo1214	LMOSLCC2482_1254	LMOSLCC2755_1206	LMOSLCC2540_1193	LMOSLCC2378_1219	LMOATCC19117_1213	LMOL312_1201	LMOf2365_1223		1.8	3.3
COG0821	I	ispG	4-hydroxy-3-methylbut-2-en-1-yl diphosphate synthase.			LMOSLCC7179_1413	LMOSLCC2479_1502	LMOSLCC2372_1503	LM5923_1535	LM5578_1583	LMOSLCC5850_1501	lmo1441	LMOSLCC2482_1496	LMOSLCC2755_1446	LMOSLCC2540_1520	LMOSLCC2378_1457	LMOATCC19117_1450	LMOL312_1439	LMOf2365_1460		-3.5	-1.7
COG0761	IM	ispH	4-hydroxy-3-methylbut-2-enyl diphosphate reductase.			LMOSLCC7179_1423	LMOSLCC2479_1512	LMOSLCC2372_1513	LM5923_1545	LM5578_1593	LMOSLCC5850_1511	lmo1451	LMOSLCC2482_1506	LMOSLCC2755_1456	LMOSLCC2540_1530	LMOSLCC2378_1467	LMOATCC19117_1460	LMOL312_1449	LMOf2365_1470		1.8	-1.1
			hypothetical protein.			LMOSLCC7179_1629	LMOSLCC2479_1719	LMOSLCC2372_1721	LM5923_1754	LM5578_1802	LMOSLCC5850_1719	lmo1655	LMOSLCC2482_1715	LMOSLCC2755_1664	LMOSLCC2540_1735	LMOSLCC2378_1672	LMOATCC19117_1667	LMOL312_1657	LMOf2365_1676		1.3	1.2
			hypothetical protein.			LMOSLCC7179_1630	LMOSLCC2479_1720	LMOSLCC2372_1722	LM5923_1755	LM5578_1803	LMOSLCC5850_1720	lmo1656	LMOSLCC2482_1716	LMOSLCC2755_1665	LMOSLCC2540_1736	LMOSLCC2378_1673	LMOATCC19117_1668	LMOL312_1658	LMOf2365_1677		1.2	6.5
			cell wall surface anchor family protein (LPXTG motif).			LMOSLCC7179_1639	LMOSLCC2479_1729	LMOSLCC2372_1731	LM5923_1765	LM5578_1813	LMOSLCC5850_1729	lmo1666	LMOSLCC2482_1729	LMOSLCC2755_1678	LMOSLCC2540_1749	LMOSLCC2378_1687	LMOATCC19117_1681	LMOL312_1673	LMOf2365_1690		-2	1.3
		inlC	internalin C.			LMOSLCC7179_1758	LMOSLCC2479_1850	LMOSLCC2372_1852	LM5923_1938	LM5578_1987	LMOSLCC5850_1848	lmo1786	LMOSLCC2482_1847	LMOSLCC2755_1844	LMOSLCC2540_1866	LMOSLCC2378_1807	LMOATCC19117_1801	LMOL312_1793	LMOf2365_1812		29	3.7
			hypothetical protein.			LMOSLCC7179_2641	LMOSLCC2479_2737	LMOSLCC2372_2737	LM5923_0189	LM5578_0189	LMOSLCC5850_2683	lmo2671	LMOSLCC2482_2690	LMOSLCC2755_2691	LMOSLCC2540_2712	LMOSLCC2378_2680	LMOATCC19117_2681	LMOL312_2637	LMOf2365_2651		3.9	1.6
			AraC family transcriptional regulator.			LMOSLCC7179_2642	LMOSLCC2479_2738	LMOSLCC2372_2738	LM5923_0188	LM5578_0188	LMOSLCC5850_2684	lmo2672	LMOSLCC2482_2691	LMOSLCC2755_2692	LMOSLCC2540_2713	LMOSLCC2378_2681	LMOATCC19117_2682	LMOL312_2638	LMOf2365_2652		3.5	1.5
			PTS system IIA component domain-containing protein.			LMOSLCC7179_0606	LMOSLCC2479_0637	LMOSLCC2372_0639	LM5923_0657	LM5578_0658	LMOSLCC5850_0624	lmo0630	LMOSLCC2482_0633	LMOSLCC2755_0637	LMOSLCC2540_0636	LMOSLCC2378_0655	LMOATCC19117_0661		LMOf2365_0659		25.9	-4.6
			PTS system, fructose-specific, IIA component, putative.			LMOSLCC7179_0607	LMOSLCC2479_0638	LMOSLCC2372_0640	LM5923_0658	LM5578_0659	LMOSLCC5850_0625	lmo0631	LMOSLCC2482_0634	LMOSLCC2755_0638	LMOSLCC2540_0637	LMOSLCC2378_0656	LMOATCC19117_0662		LMOf2365_0660		1.5	3.3
COG1299	G		fructose-like permease EIIC subunit 2, putative.			LMOSLCC7179_0608	LMOSLCC2479_0639	LMOSLCC2372_0641	LM5923_0659	LM5578_0660	LMOSLCC5850_0626	lmo0632	LMOSLCC2482_0635	LMOSLCC2755_0639	LMOSLCC2540_0638	LMOSLCC2378_0657	LMOATCC19117_0663		LMOf2365_0661		-5.8	-1.3
COG1445	G		PTS system fructose-like transporter subunit EIIB, putative.			LMOSLCC7179_0609	LMOSLCC2479_0640	LMOSLCC2372_0642	LM5923_0660	LM5578_0661	LMOSLCC5850_0627	lmo0633	LMOSLCC2482_0636	LMOSLCC2755_0640	LMOSLCC2540_0639	LMOSLCC2378_0658	LMOATCC19117_0664		LMOf2365_0662		2.4	2.1
			hypothetical protein.			LMOSLCC7179_0610	LMOSLCC2479_0641	LMOSLCC2372_0643	LM5923_0661	LM5578_0662	LMOSLCC5850_0628	lmo0634	LMOSLCC2482_0637	LMOSLCC2755_0641	LMOSLCC2540_0640	LMOSLCC2378_0659	LMOATCC19117_0665		LMOf2365_0663		1.0	5.9
			hypothetical protein.			LMOSLCC7179_1090	LMOSLCC2479_1120	LMOSLCC2372_1119	LM5923_1146, LM5923_1150	LM5578_1193, LM5578_1197	LMOSLCC5850_1112	lmo1124	LMOSLCC2482_1160	LMOSLCC2755_1114	LMOSLCC2540_1101	LMOSLCC2378_1126	LMOATCC19117_1121		LMOf2365_1130		-19.9	2
			hypothetical protein.			LMOSLCC7179_1524	LMOSLCC2479_1612	LMOSLCC2372_1613	LM5923_1648	LM5578_1696	LMOSLCC5850_1614		LMOSLCC2482_1606	LMOSLCC2755_1558	LMOSLCC2540_1630	LMOSLCC2378_1568	LMOATCC19117_1561	LMOL312_1550	LMOf2365_1571		-4.0	1.4
			LysR family transcriptional regulator.			LMOSLCC7179_0287	LMOSLCC2479_0295	LMOSLCC2372_0296	LM5923_0339	LM5578_0340		lmo0294	LMOSLCC2482_0302	LMOSLCC2755_0301	LMOSLCC2540_0309	LMOSLCC2378_0316	LMOATCC19117_0312	LMOL312_0301	LMOf2365_0315		-3.1	-1.2
COG0778	C		nitroreductase family protein.			LMOSLCC7179_0288	LMOSLCC2479_0296	LMOSLCC2372_0297	LM5923_0340	LM5578_0341		lmo0295	LMOSLCC2482_0303	LMOSLCC2755_0302	LMOSLCC2540_0310	LMOSLCC2378_0317	LMOATCC19117_0313	LMOL312_0302	LMOf2365_0316		-1.1	1.6
