# Supplementary material for: Reassessment of the Listeria monocytogenes pan-genome reveals dynamic integration hotspots and mobile genetic elements as major components of the accessory genome
Source: BMC Genomics. 2013 Jan 22;14:47. doi: 10.1186/1471-2164-14-47 (PMC3556495; doi:10.1186/1471-2164-14-47)
Supplement: Additional file 20 — Serogroup and –type ancestral indels. Homology matrix of CDS found to be commonly present or absent (ancestral indel) for either one or multiple serogroups or -types. [file 1471-2164-14-47-S20.xls]

## Sheet: Sero-ancestors
Serogroup and -type ancestral CDS
CDS found to be commonly present or absent (ancestral indels) in serogroups or -types. Homologous clusters were created using GECO (amino acid identity >60%, coverage >80%). Paralogous CDS are delimited by ", ". COG classification was predicted by Augur.
				Lineage III		Lineage II							Lineage I
COG class	COG category	Gene	Annotation	L. m. 4c SLCC2376	L. m. 4a L99	L. m. 3a SLCC7179	L. m. 3c SLCC2479	L. m. 1/2c SLCC2372	L. m. 1/2a 08-5923	L. m. 1/2a 08-5578	L. m. 1/2a SLCC5850	L. m. 1/2a EGD-e	L. m. 7 SLCC2482	L. m. 1/2b SLCC2755	L. m. 3b SLCC2540	L. m. 4e SLCC2378	L. m. 4d ATCC19117	L.m. 4b L312	L. m. 4b F2365
			hypothetical protein.	LMOSLCC2376_0091	lmo4a_0135	__	__	__	__	__	__	__	__	__	__	LMOSLCC2378_0118	LMOATCC19117_0115	LMOL312_0105	LMOf2365_0118
COG3209	M		wall-associated protein, WapA family.	LMOSLCC2376_0427	lmo4a_0444	__	__	__	__	__	__	__	__	__	__	LMOSLCC2378_0451	LMOATCC19117_0459	LMOL312_0442	LMOf2365_0450
COG1807	M		dolichyl-phosphate-mannose-protein mannosyltransferase family protein.	LMOSLCC2376_0904	lmo4a_0948	__	__	__	__	__	__	__	__	__	__	LMOSLCC2378_0950	LMOATCC19117_0955	LMOL312_0934	LMOf2365_0954
			secreted protein, putative.	LMOSLCC2376_1037	lmo4a_1073	__	__	__	__	__	__	__	__	__	__	LMOSLCC2378_1082	LMOATCC19117_1086	LMOL312_1065	LMOf2365_1085
			N-acetylmuramoyl-L-alanine amidase, family 4 (GW motif).	LMOSLCC2376_1046	lmo4a_1082	__	__	__	__	__	__	__	__	__	__	LMOSLCC2378_1090	LMOATCC19117_1095	LMOL312_1073	LMOf2365_1093
COG0463	M		glycosyl transferase, group 2 family protein.	LMOSLCC2376_1047	lmo4a_1083	__	__	__	__	__	__	__	__	__	__	LMOSLCC2378_1092	LMOATCC19117_1097	LMOL312_1075	LMOf2365_1095
COG0463	M		glycosyl transferase, group 2 family protein.	LMOSLCC2376_1053	lmo4a_1090	__	__	__	__	__	__	__	__	__	__	LMOSLCC2378_1099	LMOATCC19117_1104	LMOL312_1082	LMOf2365_1102
COG1887	M	tagF	CDP-glycerol:polyglycerol phosphate glycero-phosphotransferase.	LMOSLCC2376_1054	lmo4a_1091	__	__	__	__	__	__	__	__	__	__	LMOSLCC2378_1100	LMOATCC19117_1105	LMOL312_1083	LMOf2365_1103
COG1887	M	tagB	teichoic acid biosynthesis protein B, putative.	LMOSLCC2376_1055	lmo4a_1092	__	__	__	__	__	__	__	__	__	__	LMOSLCC2378_1101	LMOATCC19117_1106	LMOL312_1084	LMOf2365_1104
COG0463	M		glycosyl transferase family 2 protein, putative.	__	__	LMOSLCC7179_0470	LMOSLCC2479_0504	LMOSLCC2372_0505	LM5923_0519	LM5578_0520	LMOSLCC5850_0490	lmo0497	LMOSLCC2482_0493	LMOSLCC2755_0496	LMOSLCC2540_0503	__	__	__	__
			glycosyl transferase, family 2 protein.	__	__	LMOSLCC7179_0913	LMOSLCC2479_0945	LMOSLCC2372_0946	LM5923_0968	LM5578_1014	LMOSLCC5850_0935	lmo0933	LMOSLCC2482_0978	LMOSLCC2755_0934	LMOSLCC2540_0932	__	__	__	__
			secreted protein, putative.	__	__	LMOSLCC7179_1049	LMOSLCC2479_1081	LMOSLCC2372_1082	LM5923_1105	LM5578_1151	LMOSLCC5850_1074	lmo1068	LMOSLCC2482_1111	LMOSLCC2755_1066	LMOSLCC2540_1064	__	__	__	__
			N-acetylmuramoyl-L-alanine amidase, putative (GW motif).	__	__	LMOSLCC7179_1057	LMOSLCC2479_1089	LMOSLCC2372_1090	LM5923_1113	LM5578_1159	LMOSLCC5850_1082	lmo1076	LMOSLCC2482_1119	LMOSLCC2755_1074	LMOSLCC2540_1072	__	__	__	__
			teichoic acid biosynthesis protein B family protein.	__	__	LMOSLCC7179_1058	LMOSLCC2479_1090	LMOSLCC2372_1091	LM5923_1114	LM5578_1160	LMOSLCC5850_1083	lmo1077	LMOSLCC2482_1120	LMOSLCC2755_1075	LMOSLCC2540_1073	__	__	__	__
		yfhO	bacterial membrane protein.	__	__	LMOSLCC7179_1060	LMOSLCC2479_1092	LMOSLCC2372_1093	LM5923_1116	LM5578_1162	LMOSLCC5850_1085	lmo1079	LMOSLCC2482_1122	LMOSLCC2755_1077	LMOSLCC2540_1075	__	__	__	__
COG1209	M		glycosyl transferase family 2 protein.	__	__	LMOSLCC7179_1061	LMOSLCC2479_1093	LMOSLCC2372_1094	LM5923_1117	LM5578_1163	LMOSLCC5850_1086	lmo1080	LMOSLCC2482_1123	LMOSLCC2755_1078	LMOSLCC2540_1076	__	__	__	__
COG1898	M	rfbA	glucose-1-phosphate thymidylyltransferase.	__	__	LMOSLCC7179_1062	LMOSLCC2479_1094	LMOSLCC2372_1095	LM5923_1118	LM5578_1164	LMOSLCC5850_1087	lmo1081	LMOSLCC2482_1124	LMOSLCC2755_1079	LMOSLCC2540_1078	__	__	__	__
COG1088	M	rfbC	dTDP-4-dehydrorhamnose 3,5-epimerase.	__	__	LMOSLCC7179_1063	LMOSLCC2479_1096	LMOSLCC2372_1096	LM5923_1119	LM5578_1165	LMOSLCC5850_1088	lmo1082	LMOSLCC2482_1125	LMOSLCC2755_1080	LMOSLCC2540_1079	__	__	__	__
COG1091	M	rfbB	dTDP-glucose 4,6-dehydratase.	__	__	LMOSLCC7179_1064	LMOSLCC2479_1097	LMOSLCC2372_1097	LM5923_1120	LM5578_1166	LMOSLCC5850_1089	lmo1083	LMOSLCC2482_1127	LMOSLCC2755_1081	LMOSLCC2540_1080	__	__	__	__
		rfbD	dTDP-4-dehydrorhamnose reductase.	__	__	LMOSLCC7179_1065	LMOSLCC2479_1098	LMOSLCC2372_1098	LM5923_1121	LM5578_1167	LMOSLCC5850_1090	lmo1084	LMOSLCC2482_1128	LMOSLCC2755_1082	LMOSLCC2540_1081	__	__	__	__
			glycosyl transferase, group 2 family protein.	__	__	LMOSLCC7179_1066	LMOSLCC2479_1099	LMOSLCC2372_1099	LM5923_1122	LM5578_1168	LMOSLCC5850_1091	lmo1085	LMOSLCC2482_1129	LMOSLCC2755_1083	LMOSLCC2540_1082	__	__	__	__
		tagB	teichoic acid biosynthesis protein B, putative.	__	__	LMOSLCC7179_1069	LMOSLCC2479_1102	LMOSLCC2372_1102	LM5923_1125	LM5578_1171	LMOSLCC5850_1094	lmo1088	LMOSLCC2482_1132	LMOSLCC2755_1086	LMOSLCC2540_1085	__	__	__	__
			glycosyl transferase family 2 protein.	__	__	LMOSLCC7179_1071	LMOSLCC2479_1104	LMOSLCC2372_1104	LM5923_1127	LM5578_1173	LMOSLCC5850_1096	lmo1090	LMOSLCC2482_1134	LMOSLCC2755_1088	LMOSLCC2540_1087	__	__	__	__
COG0463	M		glycosyl transferase family 2 protein.	__	__	LMOSLCC7179_1072	LMOSLCC2479_1105	LMOSLCC2372_1105	LM5923_1128	LM5578_1174	LMOSLCC5850_1097	lmo1091	LMOSLCC2482_1135	LMOSLCC2755_1089	LMOSLCC2540_1088	__	__	__	__
			glycosyl transferase family protein.	__	__	LMOSLCC7179_2462	LMOSLCC2479_2613	LMOSLCC2372_2614	LM5923_2694	LM5578_2745	LMOSLCC5850_2554	lmo2550	LMOSLCC2482_2554	LMOSLCC2755_2556	LMOSLCC2540_2583	__	__	__	__
