# Supplementary material for: Reassessment of the Listeria monocytogenes pan-genome reveals dynamic integration hotspots and mobile genetic elements as major components of the accessory genome
Source: BMC Genomics. 2013 Jan 22;14:47. doi: 10.1186/1471-2164-14-47 (PMC3556495; doi:10.1186/1471-2164-14-47)
Supplement: Additional file 21 — Strain-specific CDS. Homology matrix of coding genes specifically present in one strain. [file 1471-2164-14-47-S21.xls]

## Sheet: Strain-specific CDS
Strain-specific CDS
CDS present in only one strain. Due to clonality strains 08-5923/08-5578 were treated like one strain in this analysis. Homologous clusters were created using GECO (amino acid identity >60%, coverage >80%). Paralogous CDS are delimited by ", ". COG classification was predicted by Augur. CDS displaying a premature stop-codon (fragmentary) were identified by comparative analysis as offered by GECO.…
COG categories:
Energy production and conversion			C
Cell cycle control, mitosis and meiosis			D
Amino acid transport and metabolism			E
Nucleotide transport and metabolism			F
Carbohydrate transport and metabolism			G
Coenzyme transport and metabolism			H
Lipid transport and metabolism			I
Translation			J
Transcription			K
Replication, recombination and repair			L
Cell wall/membrane biogenesis			M
Cell motility			N
Posttranslational modification, protein turnover, chaperones			O
Inorganic ion transport and metabolism			P
Secondary metabolites biosynthesis, transport and catabolism			Q
General function prediction only			R
Function unknown			S
Signal transduction mechanisms			T
Intracellular trafficking and secretion			U
Defense mechanisms			V
Phosphotransferase system
Restriction modification, methyltransferase, phage resistance
Transposase, recombinase, excinuclease, integrase
Surface-associated, secreted protein
Locustag	Gene	Comment	Annotation	COG class	COG category	MGE	% MGE	Prophage	Fragmentary CDS	% Fragmentary CDS	excluding fragmentary and prophage
L.m. 4c SLCC2376
LMOSLCC2376_0019			hypothetical protein.
LMOSLCC2376_0020			hypothetical protein.
LMOSLCC2376_0021			hypothetical protein.
LMOSLCC2376_0060			hypothetical protein.
LMOSLCC2376_0061			hypothetical protein.
LMOSLCC2376_0062			hypothetical protein.
LMOSLCC2376_0063			secreted protein, putative.
LMOSLCC2376_0073			hypothetical protein.
LMOSLCC2376_0104			hypothetical protein.
LMOSLCC2376_0110			similar to N-acetylmuramoyl-L-alanine amidase, C-terminal part.						x
LMOSLCC2376_0120			hypothetical protein.
LMOSLCC2376_0227			hypothetical protein.
LMOSLCC2376_0237			leucine-rich repeat domain protein (LPXTG motif).	COG4886	S
LMOSLCC2376_0245			hypothetical protein.	COG5635	T
LMOSLCC2376_0256			membrane protein, putative.
LMOSLCC2376_0272			membrane protein, putative.
LMOSLCC2376_0310			hypothetical protein.
LMOSLCC2376_0311			hypothetical protein.
LMOSLCC2376_0365			hypothetical protein.
LMOSLCC2376_0366			hypothetical protein.
LMOSLCC2376_0367			membrane protein, putative.
LMOSLCC2376_0426			hypothetical protein.
LMOSLCC2376_0429			hypothetical protein.
LMOSLCC2376_0430			hypothetical protein.
LMOSLCC2376_0648			hypothetical protein.
LMOSLCC2376_0649			secreted protein, putative.
LMOSLCC2376_0720			membrane protein, putative.
LMOSLCC2376_0721			membrane protein, putative.
LMOSLCC2376_0796			hypothetical protein.
LMOSLCC2376_0809			hypothetical protein.
LMOSLCC2376_0900			secreted protein, putative.
LMOSLCC2376_0917			hypothetical protein.
LMOSLCC2376_0974			hypothetical protein.
LMOSLCC2376_1048			membrane protein, putative.
LMOSLCC2376_1065		RM?	hypothetical protein.
LMOSLCC2376_1066		RM?	hypothetical protein.	COG3593	L
LMOSLCC2376_1067		RM?	ATP-dependent DNA helicase, putative.
LMOSLCC2376_1070			hypothetical protein.
LMOSLCC2376_1208			similar to MuT/NUDIX family protein, N-terminal part.						x
LMOSLCC2376_1209			similar to MuT/NUDIX family protein, C-terminal part.	COG0494	LR				x
LMOSLCC2376_1243			hypothetical protein.
LMOSLCC2376_1367			similar to DNA topology modulation protein FlaR, N-terminal part.	COG0563	F				x
LMOSLCC2376_1504			hypothetical protein.
LMOSLCC2376_1522			hypothetical protein.
LMOSLCC2376_1599			hypothetical protein.
LMOSLCC2376_1708			hypothetical protein.
LMOSLCC2376_1739			similar to hypothetical protein, N-terminal part.	COG3797	S				x
LMOSLCC2376_1751			similar to hypothetical protein, C-terminal part.						x
LMOSLCC2376_1752			similar to hypothetical protein, N-terminal part.						x
LMOSLCC2376_1857			hypothetical protein.
LMOSLCC2376_1903			similar to LysM domain protein, N-terminal part.	COG1426	S				x
LMOSLCC2376_2042		MGE-10, IS3-2	ABC transporter, substrate-binding protein.			x
LMOSLCC2376_2084			similar to CAAX amino terminal membrane protease family protein, N-terminal part.	COG1266	R				x
LMOSLCC2376_2159			hypothetical protein.
LMOSLCC2376_2212			hypothetical protein.
LMOSLCC2376_2261		MGE-11, LGI2	hypothetical protein.			x
LMOSLCC2376_2367			similar to phosphoglucomutase/phosphomannomutase, C-terminal part.						x
LMOSLCC2376_2475			similar to cell wall surface anchor family protein (LPXTG motif), C-terminal part.	COG4886	S				x
LMOSLCC2376_2568			hypothetical protein.
LMOSLCC2376_2631			similar to transcriptional regulator, LacI family, C-terminal part.	COG1609	K				x
LMOSLCC2376_2675			hypothetical protein.
LMOSLCC2376_2676			hypothetical protein.
Total:			62			2	3.22581	0	12	19.3548	50
L.m. 4a L99
lmo4a_0056			lipoprotein, putative.
lmo4a_0057			hypothetical protein.
lmo4a_0058			lipoprotein, putative.
lmo4a_0059			hypothetical protein.
lmo4a_0064		MGE-1, B. s.	integrase. Site-specific recombinase XerD.			x		x
lmo4a_0065		MGE-1, B. s.	lipoprotein, putative.			x		x
lmo4a_0066		MGE-1, B. s.	hypothetical protein.			x		x
lmo4a_0067		MGE-1, B. s.	phage transcriptional regulator, Cro/CI family.			x		x
lmo4a_0068		MGE-1, B. s.	hypothetical protein.			x		x
lmo4a_0069		MGE-1, B. s.	hypothetical protein.			x		x
lmo4a_0071		MGE-1, B. s.	hypothetical protein.			x		x
lmo4a_0072		MGE-1, B. s.	hypothetical protein.			x		x
lmo4a_0073		MGE-1, B. s.	hypothetical protein.			x		x
lmo4a_0074		MGE-1, B. s.	phage protein, putative.			x		x
lmo4a_0075		MGE-1, B. s.	phage protein, putative.			x		x
lmo4a_0076		MGE-1, B. s.	phage-related DNA polymerase family protein. DNA polymerase I - 3-5 exonuclease and polymerase domains.			x		x
lmo4a_0077		MGE-1, B. s.	hypothetical protein.			x		x
lmo4a_0078		MGE-1, B. s.	hypothetical protein.			x		x
lmo4a_0079		MGE-1, B. s.	hypothetical protein.			x		x
lmo4a_0080		MGE-1, B. s.	hypothetical protein.			x		x
lmo4a_0082		MGE-1, B. s.	conserved hypothetical protein.			x		x
lmo4a_0083		MGE-1, B. s.	phage protein, putative.			x		x
lmo4a_0084		MGE-1, B. s.	SNF2/RAD54 helicase family protein. Superfamily II DNA/RNA helicases, SNF2 family.			x		x
lmo4a_0085		MGE-1, B. s.	phage protein, putative.			x		x
lmo4a_0086		MGE-1, B. s.	hypothetical protein.			x		x
lmo4a_0087		MGE-1, B. s.	hypothetical protein.			x		x
lmo4a_0088		MGE-1, B. s.	phage terminase family protein. Transcription-repair coupling factor (superfamily II helicase).			x		x
lmo4a_0089		MGE-1, B. s.	phage portal protein, HK97 family. Phage-related protein.			x		x
lmo4a_0090		MGE-1, B. s.	phage protein, Clp family. Protease subunit of ATP-dependent Clp proteases.			x		x
lmo4a_0091		MGE-1, B. s.	major capsid protein.			x		x
lmo4a_0092		MGE-1, B. s.	phage protein, putative.			x		x
lmo4a_0093		MGE-1, B. s.	hypothetical protein.			x		x
lmo4a_0094		MGE-1, B. s.	phage head-tail adaptor, putative.			x		x
lmo4a_0095		MGE-1, B. s.	hypothetical protein.			x		x
lmo4a_0096		MGE-1, B. s.	phage major tail protein.			x		x
lmo4a_0097		MGE-1, B. s.	phage protein, putative.			x		x
lmo4a_0098		MGE-1, B. s.	phage protein, putative.			x		x
lmo4a_0099		MGE-1, B. s.	phage tail tape measure protein. Phage-related tail protein.			x		x
lmo4a_0100		MGE-1, B. s.	hypothetical protein.			x		x
lmo4a_0101		MGE-1, B. s.	hypothetical protein.			x		x
lmo4a_0102		MGE-1, B. s.	hypothetical protein.			x		x
lmo4a_0103		MGE-1, B. s.	hypothetical protein.			x		x
lmo4a_0104		MGE-1, B. s.	hypothetical protein.			x		x
lmo4a_0105		MGE-1, B. s.	hypothetical protein.			x		x
lmo4a_0106		MGE-1, B. s.	hypothetical protein.			x		x
lmo4a_0109		MGE-1, B. s.	N-acetylmuramoyl-L-alanine amidase. Negative regulator of beta-lactamase expression.			x		x
lmo4a_0110		MGE-1, B. s.	conserved hypothetical protein.			x		x
lmo4a_0111		MGE-1, B. s.	phage protein, putative.			x		x
lmo4a_0112		MGE-1, B. s.	hypothetical protein.			x		x
lmo4a_0113		MGE-1, B. s.	conserved hypothetical protein.			x		x
lmo4a_0114		MGE-1, B. s.	hypothetical protein.			x		x
lmo4a_0153		MGE-2, monocin	N-acetylmuramoyl-L-alanine amidase.			x		x
lmo4a_0170			conserved hypothetical protein.
lmo4a_0273			conserved hypothetical protein.
lmo4a_0274			conserved hypothetical protein. Uncharacterized conserved protein.
lmo4a_0275			conserved hypothetical protein.
lmo4a_0325			lipoprotein, putative.
lmo4a_0350			hypothetical protein.
lmo4a_0440			conserved hypothetical protein.
lmo4a_0445			HEAT repeat domain protein. FOG: HEAT repeat.
lmo4a_0446			hypothetical protein.
lmo4a_0447			conserved hypothetical protein.
lmo4a_0450			hypothetical protein.
lmo4a_0455			hypothetical protein.
lmo4a_0459			hypothetical protein.
lmo4a_0460			conserved hypothetical protein.
lmo4a_0461			hypothetical protein.
lmo4a_0492			hypothetical protein.
lmo4a_0493			hypothetical protein.
lmo4a_0494			hypothetical protein.
lmo4a_0546			hypothetical protein.
lmo4a_0564			leucine-rich repeat domain protein. Leucine-rich repeat (LRR) protein.
lmo4a_0565			cell wall surface anchor family protein (LPXTG motif).
lmo4a_0608			hypothetical protein.
lmo4a_0649			hypothetical protein.
lmo4a_0676			hypothetical protein.
lmo4a_0686			conserved hypothetical protein.
lmo4a_0735			membrane protein, putative.
lmo4a_0749			hypothetical protein.
lmo4a_0817			hypothetical protein.
lmo4a_0818			DNA-invertase, putative. Site-specific recombinases, DNA invertase Pin homologs.
lmo4a_0819			site-specific recombinase, putative.
lmo4a_0820			hypothetical protein.
lmo4a_0821			cell wall surface anchor family protein (LPXTG motif). Aspartyl/asparaginyl-tRNA synthetases.
lmo4a_0822			oxidoreductase. Dehydrogenases with different specificities (related to short-chain alcohol dehydrogenases).
lmo4a_0823			transcriptional regulator, MerR family. Predicted transcriptional regulators.
lmo4a_0828			hypothetical protein.
lmo4a_0880			hypothetical protein.
lmo4a_0881			hypothetical protein.
lmo4a_0882			hypothetical protein.
lmo4a_0883			hypothetical protein.
lmo4a_0884			hypothetical protein.
lmo4a_0916			conserved hypothetical protein. ABC-type nitrate/sulfonate/bicarbonate transport systems, periplasmic components.
lmo4a__pseudo01			hypothetical protein.						x
lmo4a__pseudo02			hypothetical protein.						x
lmo4a_1084			membrane protein, putative.						x
lmo4a_1085			membrane protein, putative.						x
lmo4a_1099			hypothetical protein.
lmo4a_1100			hypothetical protein.
lmo4a_1102			hypothetical protein.
lmo4a_1229		MGE-6, LMC2	C-5 cytosine-specific DNA methylase. Site-specific DNA methylase.			x		x
lmo4a_1230		MGE-6, LMC2	conserved hypothetical protein.			x		x
lmo4a_1231		MGE-6, LMC2	conserved hypothetical protein.			x		x
lmo4a_1234		MGE-6, LMC2	hypothetical protein.			x		x
lmo4a_1235		MGE-6, LMC2	hypothetical protein.			x		x
lmo4a_1237		MGE-6, LMC2	conserved hypothetical protein.			x		x
lmo4a_1266		MGE-6, LMC2	conserved hypothetical protein.			x		x
lmo4a_1267		MGE-6, LMC2	conserved hypothetical protein. Phage-related protein.			x		x
lmo4a_1268		MGE-6, LMC2	hypothetical protein.			x		x
lmo4a_1269		MGE-6, LMC2	hypothetical protein.			x		x
lmo4a_1270		MGE-6, LMC2	hypothetical protein.			x		x
lmo4a_1271		MGE-6, LMC2	hypothetical protein.			x		x
lmo4a_1272		MGE-6, LMC2	conserved hypothetical protein.			x		x
lmo4a_1274		MGE-6, LMC2	hypothetical protein.			x		x
lmo4a_1276		MGE-6, LMC2	L-alanoyl-d-glutamate peptidase family protein. SH3 domain protein.			x		x
lmo4a_1277		MGE-6, LMC2	hypothetical protein.			x		x
lmo4a_1278		MGE-6, LMC2	hypothetical protein.			x		x
lmo4a_1283		MGE-6, LMC2	hypothetical protein.			x		x
lmo4a_1284		MGE-6, LMC2	ankyrin repeat domain protein. FOG: Ankyrin repeat.			x		x
lmo4a_1285		MGE-6, LMC2	hypothetical protein.			x		x
lmo4a_1286		MGE-6, LMC2	secreted protein, putative.			x		x
lmo4a_1287		MGE-6, LMC2	cell wall surface anchor family protein (LPXTG motif). Predicted outer membrane protein.			x		x
lmo4a_1288		MGE-6, LMC2	hypothetical protein. DNA-directed RNA polymerase specialized sigma subunit, sigma24 homolog.			x		x
lmo4a_1289		MGE-6, LMC2	hypothetical protein.			x		x
lmo4a_1290			hypothetical protein.
lmo4a_1411			hypothetical protein.
lmo4a_1639			iron-sulfur flavoprotein family protein. Multimeric flavodoxin WrbA.
lmo4a_1640			short-chain dehydrogenase, putative.
lmo4a_1641			transcriptional regulator, MerR family. Predicted transcriptional regulators.
lmo4a_1642			site-specific recombinase/DNA-invertase family protein. Site-specific recombinases, DNA invertase Pin homologs.
lmo4a_1643			site-specific recombinase/resolvase family protein.
lmo4a_1760			hypothetical protein.
lmo4a_2022			hypothetical protein.
lmo4a_2114			hypothetical protein.
lmo4a_2115			lipoprotein, putative.
lmo4a_2136			integrase/recombinase, putative. Site-specific recombinase XerC.
lmo4a_2137			Serine/threonine protein kinase.
lmo4a_2138			serine recombinase (SR) family, resolvase and invertase subfamily. Site-specific recombinases, DNA invertase Pin homologs.
lmo4a_2139			hypothetical protein.
lmo4a_2140			hypothetical protein.
lmo4a_2141			hypothetical protein.
lmo4a_2142			HTH motif/peptidase domain protein.
lmo4a_2359			hypothetical protein.
lmo4a_2365			hypothetical protein.
lmo4a_2367			secreted protein, putative.
lmo4a_2444			secreted protein, putative.
lmo4a_2582			cell wall surface anchor family protein (LPXTG motif). Leucine-rich repeat (LRR) protein.
lmo4a_2599		MGE-14, A118	hypothetical protein.			x		x
lmo4a_2600		MGE-14, A118	bacteriophage ply protein. N-acetylmuramoyl-L-alanine amidase.			x		x
lmo4a_2605		MGE-14, A118	hypothetical phage protein.			x		x
lmo4a_2606		MGE-14, A118	bacteriophage GP20 protein.			x		x
lmo4a_2607		MGE-14, A118	bacteriophage GP19 protein.			x		x
lmo4a_2609		MGE-14, A118	bacteriophage GP17 protein.			x		x
lmo4a_2624		MGE-14, A118	bacteriophage terminase small subunit.			x		x
lmo4a_2625		MGE-14, A118	phage protein, putative.			x		x
lmo4a_2631		MGE-14, A118	bacteriophage HNH endonuclease, putative.			x		x
lmo4a_2635		MGE-14, A118	hypothetical protein.			x		x
lmo4a_2636		MGE-14, A118	hypothetical protein.			x		x
lmo4a_2640		MGE-14, A118	hypothetical protein.			x		x
lmo4a_2641		MGE-14, A118	C-5 cytosine-specific DNA methylase. Site-specific DNA methylase.			x		x
lmo4a_2644		MGE-14, A118	bacteriophage GP49 protein.			x		x
lmo4a_2645		MGE-14, A118	bacteriophage recombinase, putative.			x		x
lmo4a_2646		MGE-14, A118	bacteriophage GP47 protein.			x		x
lmo4a_2648		MGE-14, A118	hypothetical protein.			x		x
lmo4a_2654		MGE-14, A118	bacteriophage GP37 protein.			x		x
lmo4a_2657		MGE-14, A118	hypothetical protein.			x		x
lmo4a_2658		MGE-14, A118	phage-associated helicase, putative.			x		x
lmo4a_2659		MGE-14, A118	phage-associated integrase, putative. Integrase.			x		x
lmo4a_2753			chaperone family protein. ATPases with chaperone activity, ATP-binding subunit.
lmo4a_2754			hypothetical protein.
lmo4a_2816			hypothetical protein.
lmo4a_2817			hypothetical protein.
lmo4a_2818			Rhs family protein.
lmo4a_2819			hypothetical protein.
lmo4a_2841			hypothetical protein.
lmo4a_2842			hypothetical protein.
lmo4a_2873			similar to abortive phage resistance mechanism.
lmo4a_2874			hypothetical protein.
lmo4a_2887			hypothetical protein.
Total:			179			93	51.9553	93	4	2.23464	82
L.m. 3a SLCC7179
LMOSLCC7179_0072			secreted protein, putative.
LMOSLCC7179_0195			similar to phosphatidylinositol-specific phospholipase C protein PlcA, C-terminal part.						x
LMOSLCC7179_0299			DNA methylase, C-5 cytosine-specific.
LMOSLCC7179_0300	mutH		DNA mismatch repair protein.
LMOSLCC7179_0368			hypothetical protein.
LMOSLCC7179_0398			similar to phosphoenolpyruvate synthase, C-terminal part.	COG0574	G				x
LMOSLCC7179_0444			hypothetical protein.
LMOSLCC7179_0446			hypothetical protein.
LMOSLCC7179_0456			glycopeptide antibiotics resistance protein, putative.
LMOSLCC7179_0517			hypothetical protein.
LMOSLCC7179_0653			similar to motility gene repressor protein MogR, C-terminal part.						x
LMOSLCC7179_0654			similar to motility gene repressor protein MogR, N-terminal part.						x
LMOSLCC7179_0719			similar to cyclic nucleotide-binding domain protein, C-terminal part.						x
LMOSLCC7179_0720			similar to cyclic nucleotide-binding domain protein, N-terminal part.						x
LMOSLCC7179_0757			hypothetical protein.
LMOSLCC7179_0802			similar to 3-hydroxy-3-methylglutaryl-CoA reductase, N-terminal part.						x
LMOSLCC7179_0803			similar to 3-hydroxy-3-methylglutaryl-CoA reductase, C-terminal part.						x
LMOSLCC7179_0828			similar to transcriptional regulator, TetR family, N-terminal part.						x
LMOSLCC7179_0829			similar to transcriptional regulator, TetR family, C-terminal part.						x
LMOSLCC7179_1078			transposase, putative.
LMOSLCC7179_1079			hypothetical protein.
LMOSLCC7179_1080			transposase IS3/IS911.	COG2963	L
LMOSLCC7179_1081		RM?	type II restriction enzyme, putative.
LMOSLCC7179_1082		RM?	adenine-specific DNA methylase.
LMOSLCC7179_1083		RM?	RNA-directed DNA polymerase.
LMOSLCC7179_1174			similar to cobalt ABC transporter, ATP-binding protein, C-terminal part.	COG1122	P				x
LMOSLCC7179_1345			hypothetical protein.
LMOSLCC7179_1659			similar to membrane protein, putative, N-terminal part.						x
LMOSLCC7179_1660			similar to membrane protein, putative, C-terminal part.						x
LMOSLCC7179_1772			similar to protein-tyrosine phosphatase, putative, C-terminal part.						x
LMOSLCC7179_1773			similar to protein-tyrosine phosphatase, putative, N-terminal part.						x
LMOSLCC7179_1901			similar to nucleoside diphosphate kinase Ndk, C-terminal part.	COG0105	F				x
LMOSLCC7179_1999			hypothetical protein.
LMOSLCC7179_2015			similar to major facilitator family transporter protein, C-terminal part.						x
LMOSLCC7179_2053			similar to CrcB protein, putative, C-terminal part.						x
LMOSLCC7179_2054			similar to CrcB protein, putative, N-terminal part.	COG0239	D				x
LMOSLCC7179_2127			hypothetical protein.
LMOSLCC7179_2292			hypothetical protein.
LMOSLCC7179_2310			hypothetical protein.
LMOSLCC7179_2354			secreted protein, putative.
LMOSLCC7179_2355			hypothetical protein.
LMOSLCC7179_2421			hypothetical protein.
LMOSLCC7179_2506		MGE-14, A118	hypothetical protein.			x		x
LMOSLCC7179_2525		MGE-14, A118	phage-related protein.			x		x
LMOSLCC7179_2526		MGE-14, A118	phage-related protein.			x		x
LMOSLCC7179_2531		MGE-14, A118	phage terminase small subunit.			x		x
LMOSLCC7179_2535		MGE-14, A118	phage-related protein.			x		x
LMOSLCC7179_2536		MGE-14, A118	phage-related protein.			x		x
LMOSLCC7179_2539		MGE-14, A118	hypothetical protein.			x		x
LMOSLCC7179_2540		MGE-14, A118	hypothetical protein.			x		x
LMOSLCC7179_2541		MGE-14, A118	phage-related protein.			x		x
LMOSLCC7179_2542		MGE-14, A118	phage-related protein.			x		x
LMOSLCC7179_2544		MGE-14, A118	phage-related protein.			x		x
LMOSLCC7179_2545		MGE-14, A118	phage-related protein.			x		x
LMOSLCC7179_2546		MGE-14, A118	hypothetical protein.			x		x
LMOSLCC7179_2547		MGE-14, A118	hypothetical protein.			x		x
LMOSLCC7179_2549		MGE-14, A118	hypothetical protein.			x		x
LMOSLCC7179_2555		MGE-14, A118	HTH domain protein.	COG1476	K	x		x
LMOSLCC7179_2557		MGE-14, A118	secreted protein, putative.			x		x
LMOSLCC7179_2558		MGE-14, A118	integrase, catalytic core, phage.			x		x
LMOSLCC7179_2586			similar to ribosomal protein L18 RplR, C-terminal part.	COG0256	J				x
LMOSLCC7179_2663			secreted protein, putative.
LMOSLCC7179_2741			similar to ABC transporter, ATP-binding protein, C-terminal part.						x
Total:			63			18	28.5714	18	21	33.3333	24
L.m. 3c SLCC2479
LMOSLCC2479_0177			similar to xylose repressor protein, N-terminal part.						x
LMOSLCC2479_0178			similar to xylose repressor protein, C-terminal part.						x
LMOSLCC2479_0435			similar to internalin A protein InlA, N-terminal part.						x
LMOSLCC2479_0436			similar to internalin A protein InlA, C-terminal part.						x
LMOSLCC2479_0902			similar to sigma factor B regulator protein RsbU, N-terminal part.						x
LMOSLCC2479_0903			similar to sigma factor B regulator protein RsbU, C-terminal part.						x
LMOSLCC2479_1095			similar to glucose-1-phosphate thymidylyltransferase RfbA, C-terminal part.						x
LMOSLCC2479_1113			hypothetical protein.
LMOSLCC2479_1239		MGE-6, LMC2	secreted protein, putative.			x		x
LMOSLCC2479_2386		MGE-12, LMC3	hypothetical protein.			x		x
LMOSLCC2479_2572			hypothetical protein.
Total:			11			2	18.1818	2	7	63.6364	2
L.m. 1/2c SLCC2372
LMOSLCC2372_0130			similar to Ser/Thr protein phosphatase family protein, N-terminal part.						x
LMOSLCC2372_0149			hypothetical protein.
LMOSLCC2372_0522			similar to leucine-rich repeat domain protein (LPXTG motif), N-terminal part.						x
LMOSLCC2372_0523			similar to leucine-rich repeat domain protein (LPXTG motif), C-terminal part.						x
LMOSLCC2372_0902			similar to anti-sigma factor B antagonist protein RsbS, C-terminal part.						x
LMOSLCC2372_1169			similar to two-component sensor histidine kinase, N-terminal part.						x
LMOSLCC2372_1170			similar to two-component sensor histidine kinase, C-terminal part.						x
LMOSLCC2372_1238		MGE-6, LMC2	phage related protein.			x		x
LMOSLCC2372_1239		MGE-6, LMC2	secreted protein, putative.			x		x
LMOSLCC2372_1818			similar to secreted protein, putative, N-terminal part.						x
LMOSLCC2372_1938			similar to rRNA (guanine-N1-)-methyltransferase, C-terminal part.						x
LMOSLCC2372_1939			similar to rRNA (guanine-N1-)-methyltransferase, N-terminal part.						x
LMOSLCC2372_2458			hypothetical protein.
LMOSLCC2372_2572			hypothetical protein.
LMOSLCC2372_2605			hypothetical protein.
Total:			15			2	13.3333	2	9	60	4
L.m. 1/2a 08-5578 / 08-5923:
LM5923_0084, LM5578_0084			hypothetical protein.
LM5923_0132, LM5578_0132			hypothetical protein.
LM5923_0547, LM5578_0548			hypothetical protein.
LM5578_0681		MGE-4, LMC1	hypothetical protein.			x		x
LM5578_0689		MGE-4, LMC1	hypothetical protein.			x		x
LM5923_0690, LM5578_0735		MGE-4, LMC1	hypothetical protein.			x		x
LM5578_0691		MGE-4, LMC1	hypothetical protein.			x		x
LM5578_0707		MGE-4, LMC1	protein gp23.			x		x
LM5923_0781, LM5578_0826			hypothetical protein.
LM5923_0827, LM5578_0872			hypothetical protein.
LM5923_1071, LM5578_1117			hypothetical protein.	COG1263	G
LM5923_1134, LM5578_1180			site-specific DNA-methyltransferase (adenine-specific).
LM5923_1135, LM5578_1181			type III restriction enzyme.
LM5923_1136, LM5578_1182			hypothetical protein.
LM5923_1137, LM5578_1183			hypothetical protein.
LM5923_1139, LM5578_1185			hypothetical protein.
LM5923_1142, LM5578_1189			hypothetical protein.
LM5923_1143, LM5578_1190			hypothetical protein.
LM5923_1271, LM5578_1318		MGE-6, LMC2	hypothetical protein.			x		x
LM5923_1275, LM5578_1322		MGE-6, LMC2	hypothetical protein.			x		x
LM5923_1278, LM5578_0678, LM5578_1325		MGE-6, LMC2	hypothetical protein.	COG0286	V	x		x
LM5923_1279, LM5578_0679, LM5578_1326		MGE-6, LMC2	hypothetical protein.			x		x
LM5923_1280, LM5578_0680, LM5578_1327		MGE-6, LMC2	hypothetical protein.			x		x
LM5923_1281, LM5578_1328		MGE-6, LMC2	phage protein, putative.			x		x
LM5923_1283, LM5578_1330		MGE-6, LMC2	hypothetical protein.			x		x
LM5923_1285, LM5578_1332		MGE-6, LMC2	hypothetical protein.			x		x
LM5923_1286, LM5578_1333		MGE-6, LMC2	hypothetical protein.			x		x
LM5923_1287, LM5578_1334		MGE-6, LMC2	hypothetical protein.			x		x
LM5923_1288, LM5578_1335		MGE-6, LMC2	hypothetical protein.			x		x
LM5923_1326, LM5923_2425, LM5578_1373, LM5578_2474		MGE-6, LMC2	hypothetical protein.			x		x
LM5923_1328, LM5578_1375		MGE-6, LMC2	hypothetical protein.			x		x
LM5923_1400, LM5578_1447			hypothetical protein.
LM5923_1593, LM5578_1641			subname: full=putative uncharacterized protein.
LM5923_1758, LM5578_1806			hypothetical protein.
LM5923_1802, LM5578_1850		MGE-8, LGI1	hypothetical protein.			x
LM5923_1803, LM5578_1851		MGE-8, LGI1	hypothetical protein.			x
LM5923_1804, LM5578_1852		MGE-8, LGI1	hypothetical protein.			x
LM5923_1805, LM5578_1853		MGE-8, LGI1	N-6 DNA methylase.			x
LM5923_1806, LM5578_1854		MGE-8, LGI1	predicted transcriptional regulator.			x
LM5923_1807, LM5578_1855		MGE-8, LGI1	DNA recombinase, putative.			x
LM5923_1808, LM5578_1856		MGE-8, LGI1	hypothetical protein.			x
LM5923_1809, LM5578_1857		MGE-8, LGI1	site-specific DNA recombinase.			x
LM5923_1810, LM5578_1858		MGE-8, LGI1	hypothetical protein.			x
LM5923_1811, LM5578_1859		MGE-8, LGI1	hypothetical protein.			x
LM5923_1812, LM5578_1860		MGE-8, LGI1	hypothetical protein.			x
LM5923_1813, LM5578_1861		MGE-8, LGI1	hypothetical protein.			x
LM5923_1814, LM5578_1862		MGE-8, LGI1	small multidrug resistance protein, SMR family.	COG2076	P	x
LM5923_1815, LM5578_1863		MGE-8, LGI1	hypothetical protein.			x
LM5923_1816, LM5578_1864		MGE-8, LGI1	type IV secretion system protein VirD4.			x
LM5923_1817, LM5578_1865		MGE-8, LGI1	hypothetical protein.			x
LM5923_1818, LM5578_1866		MGE-8, LGI1	hypothetical protein.			x
LM5923_1819, LM5578_1867		MGE-8, LGI1	hypothetical protein.			x
LM5923_1820, LM5578_1868		MGE-8, LGI1	hypothetical protein.			x
LM5923_1821, LM5578_1869		MGE-8, LGI1	hypothetical protein.			x
LM5923_1822, LM5578_1870		MGE-8, LGI1	hypothetical protein.			x
LM5923_1823, LM5578_1871		MGE-8, LGI1	hypothetical protein.			x
LM5923_1824, LM5578_1872		MGE-8, LGI1	hypothetical protein.			x
LM5923_1825, LM5578_1873		MGE-8, LGI1	hypothetical protein.			x
LM5923_1826, LM5578_1874		MGE-8, LGI1	hypothetical protein.			x
LM5923_1827, LM5578_1875		MGE-8, LGI1	hypothetical protein.			x
LM5923_1828, LM5578_1876		MGE-8, LGI1	hypothetical protein.			x
LM5923_1829, LM5578_1877		MGE-8, LGI1	hypothetical protein.			x
LM5923_1830, LM5578_1878		MGE-8, LGI1	hypothetical protein.			x
LM5923_1831, LM5578_1879		MGE-8, LGI1	hypothetical protein.			x
LM5923_1832, LM5578_1880		MGE-8, LGI1	hypothetical protein.			x
LM5923_1833, LM5578_1881		MGE-8, LGI1	hypothetical protein.			x
LM5923_1834, LM5578_1882		MGE-8, LGI1	hypothetical protein.			x
LM5923_1835, LM5578_1883		MGE-8, LGI1	hypothetical protein.			x
LM5923_1836, LM5578_1884		MGE-8, LGI1	hypothetical protein.			x
LM5923_1837, LM5578_1885		MGE-8, LGI1	hypothetical protein.			x
LM5923_1838, LM5578_1886		MGE-8, LGI1	hypothetical protein.			x
LM5923_1839, LM5578_1887		MGE-8, LGI1	hypothetical protein.			x
LM5923_1840, LM5578_1888		MGE-8, LGI1	hypothetical protein.			x
LM5923_1841, LM5578_1889		MGE-8, LGI1	pilus assembly protein CpaF.			x
LM5923_1842, LM5578_1890		MGE-8, LGI1	hypothetical protein.			x
LM5923_1843, LM5578_1891		MGE-8, LGI1	pilus assembly protein CpaB.			x
LM5923_1844, LM5578_1892		MGE-8, LGI1	hypothetical protein.			x
LM5923_1845, LM5923_1847, LM5578_1893, LM5578_1895		MGE-8, LGI1	hypothetical protein.			x
LM5923_1846, LM5578_1894		MGE-8, LGI1	hypothetical protein.	COG2088	M	x
LM5923_1848, LM5578_1896		MGE-8, LGI1	hypothetical protein.			x
LM5923_1849, LM5578_1897		MGE-8, LGI1	hypothetical protein.			x
LM5923_1850, LM5578_1898		MGE-8, LGI1	stage V sporulation protein T, putative.			x
LM5923_1851, LM5578_1899		MGE-8, LGI1	hypothetical protein.			x
LM5923_1852, LM5578_1900		MGE-8, LGI1	hypothetical protein.			x
LM5923_1853, LM5578_1901		MGE-8, LGI1	DNA adenine methylase.			x
LM5923_1854, LM5578_1902		MGE-8, LGI1	hypothetical protein.			x
LM5923_1855, LM5578_1903		MGE-8, LGI1	hypothetical protein.			x
LM5923_1939, LM5578_1988			hypothetical protein.
LM5923_2138, LM5578_2187			hypothetical protein.
LM5923_2180, LM5578_2229			subname: full=putative uncharacterized protein.						x
LM5923_2181, LM5578_2230			hypothetical protein.						x
LM5923_2430, LM5578_2479		MGE-12, LMC3	hypothetical protein.			x		x
LM5923_2450, LM5578_2499		MGE-12, LMC3	hypothetical protein.			x		x
LM5923_2451, LM5578_2500		MGE-12, LMC3	hypothetical protein.			x		x
LM5923_2473, LM5578_2522		MGE-12, LMC3	GP40-like protein.			x		x
LM5923_2476, LM5578_2525		MGE-12, LMC3	transcriptional regulator.	COG1396	K	x		x
LM5923_2477, LM5578_2526		MGE-12, LMC3	hypothetical protein.			x		x
LM5923_2478, LM5578_2527		MGE-12, LMC3	hypothetical protein.			x		x
LM5923_2480, LM5578_2529		MGE-12, LMC3	hypothetical protein.			x		x
LM5923_2543, LM5578_2594			hypothetical protein.
LM5923_2588, LM5578_2639			hypothetical protein.
LM5923_2743, LM5578_2794			hypothetical protein.
LM5578_2858			peptidoglycan binding protein.
LM5923_2898, LM5578_2949			putative secreted lipoprotein.
Total:			104			79	75.9615	26	2	1.92308	76
L.m. 1/2a SLCC5850
LMOSLCC5850_0077			hypothetical protein.
LMOSLCC5850_0078			hypothetical protein.
LMOSLCC5850_0138			hypothetical protein.
LMOSLCC5850_0171			similar to xylose repressor protein, N-terminal part.						x
LMOSLCC5850_0194			similar to positive regulatory factor A protein PrfA, C-terminal part.						x
LMOSLCC5850_0228			similar to PIN/TRAM domain protein, N-terminal part.						x
LMOSLCC5850_0229			similar to PIN/TRAM domain protein, C-terminal part.						x
LMOSLCC5850_0273			ABC transporter-like protein.
LMOSLCC5850_0274			secreted protein, putative.
LMOSLCC5850_0275			similar to hypothetical protein, N-terminal part.						x
LMOSLCC5850_0292			recombinase/resolvase domain protein.
LMOSLCC5850_0293			hypothetical protein.
LMOSLCC5850_0294			hypothetical protein.
LMOSLCC5850_0295	hsdS		type I restriction-modification system, S subunit.
LMOSLCC5850_0296	hsdM		type I restriction-modification system, M subunit, putative.	COG0286	V
LMOSLCC5850_0297	hsdR		type I restriction-modification system, R subunit.
LMOSLCC5850_0298			hypothetical protein.
LMOSLCC5850_0299			hypothetical protein.
LMOSLCC5850_0590			cell wall surface anchor family protein (LPXTG motif).
LMOSLCC5850_0632			similar to glutamyl endopeptidas, N-terminal part.						x
LMOSLCC5850_0633			similar to glutamyl endopeptidas, C-terminal part.						x
LMOSLCC5850_0650			similar to transcriptional regulator, GntR family, C-terminal part.						x
LMOSLCC5850_0666			hypothetical protein.
LMOSLCC5850_0849			similar to hypothetical protein, N-terminal part.						x
LMOSLCC5850_0850			similar to hypothetical protein, C-terminal part.						x
LMOSLCC5850_0881			similar to LysM domain protein (LPXTG motif), C-terminal part.						x
LMOSLCC5850_0936			hypothetical protein.
LMOSLCC5850_0967			similar to hypothetical protein, C-terminal part.						x
LMOSLCC5850_0968			similar to hypothetical protein, N-terminal part.						x
LMOSLCC5850_0979			similar to D-alanine-activating enzyme/D-alanine-D-alanyl carrier protein ligase Dlta, N-terminal part.						x
LMOSLCC5850_1107			hypothetical protein.
LMOSLCC5850_1213			similar to ABC transporter, permease protein, N-terminal part.						x
LMOSLCC5850_1231			hypothetical protein.
LMOSLCC5850_1232		MGE-6, LMC2	phage integrase family protein.			x		x
LMOSLCC5850_1234		MGE-6, LMC2	transcriptional regulator, HTH-type, putative.			x		x
LMOSLCC5850_1239		MGE-6, LMC2	phage-related protein.			x		x
LMOSLCC5850_1241		MGE-6, LMC2	hypothetical protein.			x		x
LMOSLCC5850_1246		MGE-6, LMC2	phage-related protein.			x		x
LMOSLCC5850_1247		MGE-6, LMC2	hypothetical protein.			x		x
LMOSLCC5850_1248		MGE-6, LMC2	hypothetical protein.			x		x
LMOSLCC5850_1249		MGE-6, LMC2	hypothetical protein.			x		x
LMOSLCC5850_1253		MGE-6, LMC2	hypothetical protein.			x		x
LMOSLCC5850_1254		MGE-6, LMC2	phage-related protein.			x		x
LMOSLCC5850_1262		MGE-6, LMC2	phage-related DNA primase/helicase, putative.			x		x
LMOSLCC5850_1289		MGE-6, LMC2	N-acetylmuramoyl-L-alanine amidase family protein.	COG3409	M	x		x
LMOSLCC5850_1290		MGE-6, LMC2	hypothetical protein.			x		x
LMOSLCC5850_1350			similar to O-acetyltransferase protein OatA, N-terminal part.						x
LMOSLCC5850_1448			similar to sugar ABC transporter, ATP-binding protein, N-terminal part.						x
LMOSLCC5850_1544			similar to DNA internalization-related competence protein ComEC, N-terminal part.						x
LMOSLCC5850_1577			similar to transcriptional regulator, Rrf2 family, N-terminal part.	COG1959	K				x
LMOSLCC5850_1578			similar to transcriptional regulator, Rrf2 family, C-terminal part.						x
LMOSLCC5850_1792			similar to ABC transporter, permease protein, N-terminal part.						x
LMOSLCC5850_1793			similar to ABC transporter, permease protein, C-terminal part.						x
LMOSLCC5850_1929			similar to pyruvate phosphate dikinase PpdK, N-terminal part.						x
LMOSLCC5850_1930			similar to pyruvate phosphate dikinase PpdK, C-terminal part.	COG0574	G				x
LMOSLCC5850_2030			similar to KDPG and KHG aldolase family protein, C-terminal part.						x
LMOSLCC5850_2031			similar to KDPG and KHG aldolase family protein, N-terminal part.						x
LMOSLCC5850_2307			similar to membrane protein, putative, C-terminal part.						x
LMOSLCC5850_2473			similar to NADH:flavin oxidoreductase, C-terminal part.						x
LMOSLCC5850_2474			similar to NADH:flavin oxidoreductase, N-terminal part.						x
LMOSLCC5850_2513			hypothetical protein.
LMOSLCC5850_2601			hypothetical protein.
LMOSLCC5850_2646			similar to prenyltransferase, UbiA family, C-terminal part.						x
LMOSLCC5850_2647			similar to prenyltransferase, UbiA family, N-terminal part.						x
Total:			64			13	20.3125	13	31	48.4375	20
L.m. 1/2a EGD-e
lmo0072			Hypothetical.
lmo0143			hypothetical protein.
lmo0172			similar to transposase C-terminal part.						x
lmo0173			similar to transposase (N-terminal part).						x
lmo0410			similar to phosphoenolpyruvate synthase, C-terminal part.						x
lmo0411			similar to phosphoenolpyruvate synthase (N-terminal part).	COG0574	G				x
lmo0465			Hypothetical orf.
lmo0468			hypothetical protein.
lmo0923			similar to ABC transporter, ATP-binding protein (N-terminal part).	COG1131	V				x
lmo0924			similar to ABC transporter, ATP-binding protein (C-terminal part).						x
lmo1097		MGE-5, TN916	similar to integrases.			x
lmo1098		MGE-5, TN916	highly similar to TN916 ORF8.			x
lmo1099		MGE-5, TN916	similar to a protein encoded by Tn916.			x
lmo1100	cadA	MGE-5, TN916	cadmium resistance protein.	COG2217	P	x
lmo1101		MGE-5, TN916	similar to lipoprotein signal peptidase.	COG0597	MU	x
lmo1102		MGE-5, TN916	similar to cadmium efflux system accessory proteins .	COG0640	K	x
lmo1103		MGE-5, TN916	highly similar to TN916 ORF13.			x
lmo1104		MGE-5, TN916	highly similar to TN916 ORF14 and to L. monocytogenes P60 protein.			x
lmo1105		MGE-5, TN916	highly similar to TN916 ORF15.			x
lmo1106		MGE-5, TN916	highly similar to TN916 ORF16.			x
lmo1107		MGE-5, TN916	highly similar to TN916 ORF17.			x
lmo1108		MGE-5, TN916	highly similar to TN916 ORF18.			x
lmo1109		MGE-5, TN916	highly similar to TN916 ORF19.			x
lmo1110		MGE-5, TN916	similar to unknown proteins.			x
lmo1111		MGE-5, TN916	highly similar to TN916 ORF20.	COG2946	L	x
lmo1112		MGE-5, TN916	highly similar to TN916 ORF21.	COG1674	D	x
lmo1113		MGE-5, TN916	highly similar to TN916 ORF22.			x
lmo1114		MGE-5, TN916	highly similar to TN916 ORF23.			x
lmo1115		MGE-5, TN916	similar to fibrinogen-binding protein (LPXTG motif).			x
lmo1120		MGE-5, TN916	hypothetical protein.			x
lmo1659			hypothetical protein.
lmo1876			similar to formyl-tetrahydrofolate synthetase C-terminal part.						x
lmo1877			similar to formyl-tetrahydrofolate synthetase N-terminal part.	COG2759	F				x
lmo2277		MGE-13, A006	hypothetical protein.			x		x
lmo2301		MGE-13, A006	similar to putative terminase small subunit from Bacteriophage A118.			x		x
lmo2314		MGE-13, A006	hypothetical protein.			x		x
lmo2315		MGE-13, A006	similar to protein gp51 [Bacteriophage A118].			x		x
lmo2316		MGE-13, A006	similar to site-specific DNA-methyltransferase.			x		x
lmo2318		MGE-13, A006	hypothetical protein.			x		x
lmo2325		MGE-13, A006	hypothetical protein.			x		x
lmo2328		MGE-13, A006	similar to transcription regulator.	COG1396	K	x		x
lmo2331		MGE-13, A006	weakly similar to gp32_Bacteriophage A118 protein.			x		x
lmo2364			Hypothetical protein.
lmo2711			similar to hypothetical proteins.
lmo2841			weakly similar to sucrose phosphorylase.
Total:			45			29	64.4444	9	8	17.7778	28
L.m. 7 SLCC2482
LMOSLCC2482_0031			membrane protein, putative.
LMOSLCC2482_0065			similar to secreted protein, putative, N-terminal part.						x
LMOSLCC2482_0066			similar to secreted protein, putative, C-terminal part.						x
LMOSLCC2482_0094			secreted protein, putative.
LMOSLCC2482_0260			hypothetical protein.
LMOSLCC2482_0479			similar to reverse transkriptase, putative, N-terminal part.						x
LMOSLCC2482_0480			similar to reverse transkriptase, putative, C-terminal part.						x
LMOSLCC2482_0642		MGE-4, LMC1	hypothetical protein.			x		x
LMOSLCC2482_0659		MGE-4, LMC1	hypothetical protein.			x		x
LMOSLCC2482_0664		MGE-4, LMC1	hypothetical protein.			x		x
LMOSLCC2482_0681		MGE-4, LMC1	phage minor structural protein.			x		x
LMOSLCC2482_0687		MGE-4, LMC1	hypothetical protein.			x		x
LMOSLCC2482_0732			similar to flagellar biosynthesis protein, N-terminal part.						x
LMOSLCC2482_0926			similar to membrane protein, putative, C-terminal part.						x
LMOSLCC2482_0943			similar to hypothetical protein, N-terminal part.						x
LMOSLCC2482_0944			similar to hypothetical protein, C-terminal part.						x
LMOSLCC2482_1013			similar to inorganic polyphosphate/ATP-NAD kinase protein PpnK, N-terminal part.						x
LMOSLCC2482_1014			similar to inorganic polyphosphate/ATP-NAD kinase protein PpnK, C-terminal part.						x
LMOSLCC2482_1090			similar to molybdopterin-guanine dinucleotide biosynthesis protein B MobB, N-terminal part.	COG1763	H				x
LMOSLCC2482_1126			similar to dTDP-glucose 4,6 dehydratase RfbB, N-terminal part.						x
LMOSLCC2482_1147			bacteriocin biosynthesis cyclodehydratase, SagC family protein.						x
LMOSLCC2482_1284			hypothetical protein.
LMOSLCC2482_1301			similar to trehalose operon transcriptional repressor protein TreR, C-terminal part.	COG2188	K				x
LMOSLCC2482_1314			similar to hypothetical protein, N-terminal part.						x
LMOSLCC2482_1315			similar to hypothetical protein, C-terminal part.						x
LMOSLCC2482_1339			hypothetical protein.
LMOSLCC2482_1344			hypothetical protein.
LMOSLCC2482_1371			similar to DNA polymerase III protein PolC, alpha chain, Gram-positive type, N-terminal part.						x
LMOSLCC2482_1607			similar to folylpolyglutamate synthase protein FolC, C-terminal part.						x
LMOSLCC2482_1608			similar to folylpolyglutamate synthase protein FolC, N-terminal part.	COG0285	H				x
LMOSLCC2482_1647			similar to acetylornithine aminotransferase protein ArgD, N-terminal part.						x
LMOSLCC2482_1653			hypothetical protein.
LMOSLCC2482_1734			similar to ABC transporter, substrate-binding lipoprotein precursor, putative, N-terminal part.						x
LMOSLCC2482_1735			similar to ABC transporter, substrate-binding lipoprotein precursor, putative, C-terminal part.	COG0803	P				x
LMOSLCC2482_1785			similar to ATP-dependent RNA helicase, C-terminal part.	COG0513	JKL				x
LMOSLCC2482_1786			similar to ATP-dependent RNA helicase, N-terminal part.						x
LMOSLCC2482_1836			similar to phosphoribosylaminoimidazole carboxylase, catalytic subunit PurE, C-terminal part.	COG0041	F				x
LMOSLCC2482_2004			similar to hypothetical protein, C-terminal part.						x
LMOSLCC2482_2005			similar to hypothetical protein, N-terminal part.						x
LMOSLCC2482_2082			IS3 family transposase, putative.
LMOSLCC2482_2144			similar to cell wall surface anchor family protein (LPXTG motif), C-terminal part.						x
LMOSLCC2482_2145			similar to cell wall surface anchor family protein (LPXTG motif), N-terminal part.						x
LMOSLCC2482_2149			similar to lipase, C-terminal part.						x
LMOSLCC2482_2150			similar to lipase, N-terminal part.						x
LMOSLCC2482_2244			similar to cell wall surface anchor family protein (LPXTG motif), N-terminal part.						x
LMOSLCC2482_2400			similar to leucine-rich repeat domain protein (LPXTG motif), C-terminal part.						x
LMOSLCC2482_2562			similar to N-acetylmuramoyl-L-alanine amidase Ami, family 2/autolysin (GW motif), N-terminal part.						x
LMOSLCC2482_2798			similar to bacteriocin, putative, N-terminal part.						x
Total:			48			5	10.4167	5	35	72.9167	8
L.m. 1/2b SLCC2755
LMOSLCC2755_0265			similar to hypothetical protein, C-terminal part.						x
LMOSLCC2755_0282			similar to oxidoreductase, Gfo/Idh/MocA family, N-terminal part.						x
LMOSLCC2755_0283			similar to oxidoreductase, Gfo/Idh/MocA family, C-terminal part.						x
LMOSLCC2755_0465			hypothetical protein.
LMOSLCC2755_0469		MGE-3, IS3-1	secreted protein, putative.			x
LMOSLCC2755_0581			hypothetical protein.
LMOSLCC2755_0624			similar to protein kinase domain protein, N-terminal part.						x
LMOSLCC2755_0826			similar to Na/Pi-cotransporter family protein, central part.						x
LMOSLCC2755_0930			similar to beta-lactamase superfamily protein, N-terminal part.						x
LMOSLCC2755_0931			similar to beta-lactamase superfamily protein, C-terminal part.	COG1234	R				x
LMOSLCC2755_1492			similar to HD domain protein, C-terminal part.						x
LMOSLCC2755_1493			similar to HD domain protein, N-terminal part.	COG1713	H				x
LMOSLCC2755_1504			similar to O-methyltransferase family protein, C-terminal part.	COG0500	QR				x
LMOSLCC2755_1505			similar to O-methyltransferase family protein, N-terminal part.						x
LMOSLCC2755_1715		MGE-9, E. f., C.	hypothetical protein.			x		x
LMOSLCC2755_1716		MGE-9, E. f., C.	recombinase/resolvase family protein.			x		x
LMOSLCC2755_1717		MGE-9, E. f., C.	recombinalse, putative.			x		x
LMOSLCC2755_1718		MGE-9, E. f., C.	recombinase/resolvase family protein.			x		x
LMOSLCC2755_1719		MGE-9, E. f., C.	hypothetical protein.			x		x
LMOSLCC2755_1720		MGE-9, E. f., C.	N-acetylmuramoyl-L-alanine amidase family 2 protein.			x		x
LMOSLCC2755_1721		MGE-9, E. f., C.	holin family protein.			x		x
LMOSLCC2755_1722		MGE-9, E. f., C.	hypothetical protein.			x		x
LMOSLCC2755_1723		MGE-9, E. f., C.	phage-related protein.			x		x
LMOSLCC2755_1724		MGE-9, E. f., C.	phage-related protein.			x		x
LMOSLCC2755_1725		MGE-9, E. f., C.	phage-related protein.			x		x
LMOSLCC2755_1726		MGE-9, E. f., C.	hypothetical protein.			x		x
LMOSLCC2755_1727		MGE-9, E. f., C.	hypothetical protein.			x		x
LMOSLCC2755_1728		MGE-9, E. f., C.	hypothetical protein.			x		x
LMOSLCC2755_1729		MGE-9, E. f., C.	phage major tail protein, phi13 family.			x		x
LMOSLCC2755_1730		MGE-9, E. f., C.	hypothetical protein.			x		x
LMOSLCC2755_1731		MGE-9, E. f., C.	phage-related protein, HK97 family.			x		x
LMOSLCC2755_1732		MGE-9, E. f., C.	hypothetical protein.			x		x
LMOSLCC2755_1733		MGE-9, E. f., C.	phage major capsid protein, HK97 family.			x		x
LMOSLCC2755_1734		MGE-9, E. f., C.	Clp protease.	COG0740	OU	x		x
LMOSLCC2755_1735		MGE-9, E. f., C.	phage portal protein.			x		x
LMOSLCC2755_1736		MGE-9, E. f., C.	phage terminase.			x		x
LMOSLCC2755_1737		MGE-9, E. f., C.	hypothetical protein.			x		x
LMOSLCC2755_1738		MGE-9, E. f., C.	hypothetical protein.			x		x
LMOSLCC2755_1739		MGE-9, E. f., C.	DNA methylase.	COG0863	L	x		x
LMOSLCC2755_1740		MGE-9, E. f., C.	HNH endonuclease.			x		x
LMOSLCC2755_1741		MGE-9, E. f., C.	S-adenosylmethionine synthetase.			x		x
LMOSLCC2755_1742		MGE-9, E. f., C.	hypothetical protein.			x		x
LMOSLCC2755_1743		MGE-9, E. f., C.	hypothetical protein.			x		x
LMOSLCC2755_1744		MGE-9, E. f., C.	phage-associated helicase.	COG0553	KL	x		x
LMOSLCC2755_1745		MGE-9, E. f., C.	VRR-NUC domain.			x		x
LMOSLCC2755_1746		MGE-9, E. f., C.	hypothetical protein.			x		x
LMOSLCC2755_1747		MGE-9, E. f., C.	phage DNA polymerase.			x		x
LMOSLCC2755_1748		MGE-9, E. f., C.	hypothetical protein.			x		x
LMOSLCC2755_1749		MGE-9, E. f., C.	prophage antirepressor, putative.			x		x
LMOSLCC2755_1750		MGE-9, E. f., C.	phage-related DNA polymerase.			x		x
LMOSLCC2755_1751		MGE-9, E. f., C.	hypothetical protein.			x		x
LMOSLCC2755_1752		MGE-9, E. f., C.	hypothetical protein.			x		x
LMOSLCC2755_1753		MGE-9, E. f., C.	hypothetical protein.			x		x
LMOSLCC2755_1754		MGE-9, E. f., C.	hypothetical protein.			x		x
LMOSLCC2755_1755		MGE-9, E. f., C.	hypothetical protein.			x		x
LMOSLCC2755_1756		MGE-9, E. f., C.	hypothetical protein.			x		x
LMOSLCC2755_1757		MGE-9, E. f., C.	hypothetical protein.			x		x
LMOSLCC2755_1758		MGE-9, E. f., C.	hypothetical protein.			x		x
LMOSLCC2755_1759		MGE-9, E. f., C.	transcriptional regulator, putative.	COG1396	K	x		x
LMOSLCC2755_1760		MGE-9, E. f., C.	helicase A859L, putative.			x		x
LMOSLCC2755_1762		MGE-9, E. f., C.	type II restriction enzyme, putative.	COG1002	V	x		x
LMOSLCC2755_1763		MGE-9, E. f., C.	HTH domain protein.	COG1396	K	x		x
LMOSLCC2755_1764		MGE-9, E. f., C.	excinuclease ABC domain protein.			x		x
LMOSLCC2755_1858			similar to cell wall surface anchor family protein (LPXTG motif), C-terminal part.						x
LMOSLCC2755_1859			similar to cell wall surface anchor family protein (LPXTG motif), N-terminal part.						x
LMOSLCC2755_2089			similar to TetR family transcriptional regulator, C-terminal part.						x
LMOSLCC2755_2194			similar to transcriptional regulator, LacI family, N-terminal part.						x
LMOSLCC2755_2473			similar to amino acid permease family protein, C-terminal part.						x
LMOSLCC2755_2474			similar to amino acid permease family protein, N-terminal part.						x
LMOSLCC2755_2791			similar to permease protein, putative, C-terminal part.						x
LMOSLCC2755_2792			similar to permease protein, putative, N-terminal part.						x
LMOSLCC2755_2828			similar to hypothetical protein, N-terminal part.						x
Total:			72			50	69.4444	49	20	27.7778	3
L.m. 3b SLCC2540
LMOSLCC2540_0146			hypothetical protein.
LMOSLCC2540_0185			similar to alpha-glucosidase, N-terminal part.						x
LMOSLCC2540_0186			similar to alpha-glucosidase, C-terminal part.						x
LMOSLCC2540_0227			hypothetical protein.
LMOSLCC2540_0229			hypothetical protein.
LMOSLCC2540_0307			hypothetical protein.
LMOSLCC2540_0392			hypothetical protein.
LMOSLCC2540_0393			RNA-directed DNA polymerase.
LMOSLCC2540_0457			hypothetical protein.
LMOSLCC2540_0484			membrane protein, putative.
LMOSLCC2540_1077			similar to glycosyl transferase family 2 protein, C-terminal part.						x
LMOSLCC2540_1094			hypothetical protein.
LMOSLCC2540_1095			hypothetical protein.
LMOSLCC2540_1096			C-5 cytosine-specific DNA methylase.
LMOSLCC2540_1097			hypothetical protein.
LMOSLCC2540_1098			hypothetical protein.
LMOSLCC2540_1099			hypothetical protein.
LMOSLCC2540_1203			similar to ABC transporter, permease protein, N-terminal part.						x
LMOSLCC2540_1204			similar to ABC transporter, permease protein, C-terminal part.	COG0577	V				x
LMOSLCC2540_1233		MGE-6, LMC2	hypothetical protein.			x		x
LMOSLCC2540_1240		MGE-6, LMC2	hypothetical protein.			x		x
LMOSLCC2540_1241		MGE-6, LMC2	hypothetical protein.			x		x
LMOSLCC2540_1242		MGE-6, LMC2	hypothetical protein.			x		x
LMOSLCC2540_1243		MGE-6, LMC2	phage-related protein.			x		x
LMOSLCC2540_1273		MGE-6, LMC2	holin, phage phi LC3 family.			x		x
LMOSLCC2540_1274		MGE-6, LMC2	peptidase M15B/M15C, D,D-carboxypeptidase VanY/endolysins.			x		x
LMOSLCC2540_1275		MGE-6, LMC2	abortive infection bacteriophage resistance related domain protein.			x		x
LMOSLCC2540_1464			similar to DNA topology modulation protein FlaR, N-terminal part.						x
LMOSLCC2540_1465			similar to DNA topology modulation protein FlaR, C-terminal part.						x
LMOSLCC2540_1466		MGE-7, B. s.	HTH domain protein.			x		x
LMOSLCC2540_1467		MGE-7, B. s.	XerCD integrase family protein.			x		x
LMOSLCC2540_1468		MGE-7, B. s.	transcriptional activator Rgg/GadR/MutR, C-terminal domain protein.			x		x
LMOSLCC2540_1469		MGE-7, B. s.	secreted protein, putative.			x		x
LMOSLCC2540_1470		MGE-7, B. s.	secreted protein, putative.			x		x
LMOSLCC2540_1471		MGE-7, B. s.	peptidase family M23 protein.			x		x
LMOSLCC2540_1472		MGE-7, B. s.	secreted protein, putative.			x		x
LMOSLCC2540_1473		MGE-7, B. s.	hypothetical protein.			x		x
LMOSLCC2540_1474		MGE-7, B. s.	DNA segregation ATPase FtsK/SpoIIIE family protein, putative.			x		x
LMOSLCC2540_1475		MGE-7, B. s.	hypothetical protein.			x		x
LMOSLCC2540_1476		MGE-7, B. s.	hypothetical protein.			x		x
LMOSLCC2540_1477		MGE-7, B. s.	secreted protein, putative.			x		x
LMOSLCC2540_1478		MGE-7, B. s.	cell wall surface anchor family protein (LPXTG motif).			x		x
LMOSLCC2540_1479		MGE-7, B. s.	secreted protein, putative.			x		x
LMOSLCC2540_1480		MGE-7, B. s.	hypothetical protein.			x		x
LMOSLCC2540_1481		MGE-7, B. s.	hypothetical protein.			x		x
LMOSLCC2540_1482		MGE-7, B. s.	hypothetical protein.			x		x
LMOSLCC2540_1483		MGE-7, B. s.	hypothetical protein.			x		x
LMOSLCC2540_1484		MGE-7, B. s.	hypothetical protein.			x		x
LMOSLCC2540_1485		MGE-7, B. s.	replication initiation factor.	COG2946	L	x		x
LMOSLCC2540_1486		MGE-7, B. s.	hypothetical protein.			x		x
LMOSLCC2540_1487		MGE-7, B. s.	cell division FtsK/SpoIIIE family protein.	COG1674	D	x		x
LMOSLCC2540_1488		MGE-7, B. s.	hypothetical protein.			x		x
LMOSLCC2540_1489		MGE-7, B. s.	hypothetical protein.			x		x
LMOSLCC2540_1490		MGE-7, B. s.	antirestriction protein, putative.			x		x
LMOSLCC2540_1498		MGE-7, B. s.	similar to UDP-N-acetylenolpyruvoylglucosamine reductase protein MurB, C-terminal part.	COG0812	M	x		x	x
LMOSLCC2540_1499		MGE-7, B. s.	similar to UDP-N-acetylenolpyruvoylglucosamine reductase protein MurB, N-terminal part.			x		x	x
LMOSLCC2540_2106		MGE-10, IS3-2	similar to leucine-rich repeat domain protein, C-terminal part.			x		x	x
LMOSLCC2540_2107		MGE-10, IS3-2	similar to leucine-rich repeat domain protein, N-terminal part.			x		x	x
LMOSLCC2540_2112			leucine-rich repeat domain protein (LPXTG motif).
LMOSLCC2540_2113			transposase IS3/IS911.	COG2963	L
LMOSLCC2540_2115			leucine-rich repeat domain protein (LPXTG motif).
LMOSLCC2540_2117			leucine-rich repeat domain protein (LPXTG motif).
LMOSLCC2540_2118			transposase IS3/IS911.	COG2963	L
LMOSLCC2540_2119			leucine-rich repeat domain protein (LPXTG motif).
LMOSLCC2540_2120			hypothetical protein.
LMOSLCC2540_2178			similar to aminoglycoside 3-phosphotransferase, N-terminal part.						x
LMOSLCC2540_2593			hypothetical protein.
LMOSLCC2540_2604			hypothetical protein.
LMOSLCC2540_2615			hypothetical protein.
LMOSLCC2540_2730			similar to transcriptional regulator, TetR family, C-terminal part.						x
LMOSLCC2540_2731			similar to transcriptional regulator, TetR family, N-terminal part.						x
LMOSLCC2540_2733			secreted thioredoxin, putative.
LMOSLCC2540_2734			secreted thioredoxin, putative.
LMOSLCC2540_2735			ABC transporter-like protein.
LMOSLCC2540_2736			ABC transporter-like protein.
LMOSLCC2540_2737			glycosyl transferase family 2 protein.
LMOSLCC2540_2738			hypothetical protein.
LMOSLCC2540_2739			AraC family transcriptional regulator, putative.
LMOSLCC2540_2740			hypothetical protein.
LMOSLCC2540_2883			similar to glycerate kinase 2 protein GarK-2, N-terminal part.						x
Total:			80			37	46.25	37	15	18.75	28
L.m. 4e SLCC2378
LMOSLCC2378_0014			cell wall surface anchor family protein (GW motif).
LMOSLCC2378_0060			similar to accessory gene regulator protein A AgrA, N-terminal part.						x
LMOSLCC2378_0061			similar to accessory gene regulator protein A AgrA, C-terminal part.						x
LMOSLCC2378_0082			hypothetical protein.
LMOSLCC2378_0158			similar to hypothetical protein, N-terminal part.						x
LMOSLCC2378_0196			similar to oligo-1,6-glucosidase MalL-1, N-terminal part.						x
LMOSLCC2378_0389			similar to transcriptional regulator, DeoR family, C-terminal part.						x
LMOSLCC2378_0390			similar to transcriptional regulator, DeoR family, N-terminal part.						x
LMOSLCC2378_0488		MGE-3, IS3-1	similar to transcriptional regulator, central part.			x			x
LMOSLCC2378_0489		MGE-3, IS3-1	similar to transcriptional regulator, C-terminal part.			x			x
LMOSLCC2378_0492		MGE-3, IS3-1	hypothetical protein.			x
LMOSLCC2378_0493		MGE-3, IS3-1	hypothetical protein.			x
LMOSLCC2378_0507			hypothetical protein.
LMOSLCC2378_0520			similar to integral membrane protein DUF6, N-terminal part.						x
LMOSLCC2378_0521			similar to integral membrane protein DUF6, C-terminal part.	COG0697	EGR				x
LMOSLCC2378_0702			similar to hypothetical protein, N-terminal part.						x
LMOSLCC2378_0703			similar to hypothetical protein, C-terminal part.						x
LMOSLCC2378_0923			similar to glutathione reductase protein Gor, C-terminal part.						x
LMOSLCC2378_0973			similar to glucosamine-6-phosphate isomerase protein NagB, N-terminal part.						x
LMOSLCC2378_0974			similar to glucosamine-6-phosphate isomerase protein NagB, C-terminal part.						x
LMOSLCC2378_1120			hypothetical protein.
LMOSLCC2378_1169			similar to propanediol utilization, Co-A dependent propionaldehyde dehydrogenase protein PduP, N-terminal part.	COG1012	C				x
LMOSLCC2378_1170			similar to propanediol utilization, Co-A dependent propionaldehyde dehydrogenase protein PduP, C-terminal part.						x
LMOSLCC2378_1186			similar to BMC-domain protein, N-terminal part.						x
LMOSLCC2378_1187			similar to BMC-domain protein, C-terminal part.						x
LMOSLCC2378_1391			hypothetical protein.
LMOSLCC2378_1671			similar to secreted protein, putative, N-terminal part.						x
LMOSLCC2378_2109			similar to aminoglycoside 3-phosphotransferase, C-terminal part.						x
LMOSLCC2378_2351			similar to polar amino acid ABC transporter, permease protein, C-terminal part.	COG0765	E				x
LMOSLCC2378_2824			hypothetical protein.
LMOSLCC2378_2825			hypothetical protein.
LMOSLCC2378_2827			hypothetical protein.
Total:			32			4	12.5	0	22	68.75	10
L.m. 4d ATCC19117
LMOATCC19117_0014			cell wall surface anchor family protein (GW motif).
LMOATCC19117_0034			similar to hypothetical protein, C-terminal part.						x
LMOATCC19117_0083			hypothetical protein.
LMOATCC19117_0084			hypothetical protein.
LMOATCC19117_0086			hypothetical protein.
LMOATCC19117_0087			hypothetical protein.
LMOATCC19117_0088			hypothetical protein.
LMOATCC19117_0089			hypothetical protein.
LMOATCC19117_0122			similar to ABC transporter, ATP-binding/permease protein, C-terminal part.	COG1132	V				x
LMOATCC19117_0123			similar to ABC transporter, ATP-binding/permease protein, N-terminal part.						x
LMOATCC19117_0278			similar to internalin D protein inlD, N-terminal part.						x
LMOATCC19117_0279			similar to internalin D protein inlD, C-terminal part.						x
LMOATCC19117_0320	hsdM		type I restriction-modification system, M subunit.	COG0286	V
LMOATCC19117_0321	hsdS		type I restriction-modification system, S subunit.
LMOATCC19117_0322	hsdR		type I restriction-modification system, R subunit.
LMOATCC19117_0323			restriction endonuclease family protein.
LMOATCC19117_0324			hypothetical protein.
LMOATCC19117_0325			membrane protein, putative.
LMOATCC19117_0326			hypothetical protein.
LMOATCC19117_0335	lcmR		transcriptional repressor, putative.	COG1396	K
LMOATCC19117_0336	dcm		cytosine methyl transferase.	COG0270	L
LMOATCC19117_0337			hypothetical protein.
LMOATCC19117_0355			hypothetical protein.
LMOATCC19117_0356			hypothetical protein.
LMOATCC19117_0357			TetR family transcriptional regulator.
LMOATCC19117_0358			NAD dependent epimerase/dehydratase family protein.
LMOATCC19117_0359			hypothetical protein.
LMOATCC19117_0360	repB		replication-associated protein.
LMOATCC19117_0361			hypothetical protein.
LMOATCC19117_0383			hypothetical protein.
LMOATCC19117_0512			hypothetical protein.
LMOATCC19117_0546			transposase.
LMOATCC19117_0547			transposase.
LMOATCC19117_0778			transposase.	COG3666	L
LMOATCC19117_0912			similar to anti-sigma factor antagonist protein RsbV, N-terminal part.						x
LMOATCC19117_0913			similar to anti-sigma factor antagonist protein RsbV, C-terminal part.						x
LMOATCC19117_0942			transposase.	COG3666	L
LMOATCC19117_1091			hypothetical protein.
LMOATCC19117_1113			DNA methylase, putative.	COG1002	V
LMOATCC19117_1115			hypothetical protein.
LMOATCC19117_1127			similar to HTH-type transcriptional regulator, C-terminal part.						x
LMOATCC19117_1128			similar to HTH-type transcriptional regulator, N-terminal part.						x
LMOATCC19117_1615			hypothetical protein.
LMOATCC19117_1695			similar to cystathionine beta/gamma-lyase protein MetC-2, C-terminal part.	COG0626	E				x
LMOATCC19117_1859			similar to STAS domain protein, N-terminal part.						x
LMOATCC19117_1860			similar to STAS domain protein, C-terminal part.						x
LMOATCC19117_1982			similar to ABC transporter, ATP-binding protein, C-terminal part.						x
LMOATCC19117_1983			similar to ABC transporter, ATP-binding protein, N-terminal part.						x
LMOATCC19117_2044		MGE-10, IS3-2	hypothetical protein.			x
LMOATCC19117_2252		MGE-11, LGI2	hypothetical protein.			x
LMOATCC19117_2375		MGE-11, LGI2	biotin carboxylase-like ATP-grasp fold domain containing protein.			x
LMOATCC19117_2376	pabA-1	MGE-11, LGI2	para-aminobenzoate synthase, subunit II.	COG0512	EH	x
LMOATCC19117_2377	pabB-1	MGE-11, LGI2	para-aminobenzoate synthase, subunit I.			x
LMOATCC19117_2378		MGE-11, LGI2	biotin carboxylase, putative.			x
LMOATCC19117_2379		MGE-11, LGI2	biotin carboxylase, putative.			x
LMOATCC19117_2380		MGE-11, LGI2	chorismate mutase.			x
LMOATCC19117_2381		MGE-11, LGI2	peptidase U32.			x
LMOATCC19117_2382		MGE-11, LGI2	bacterial extracellular solute-binding protein, family 5.			x
LMOATCC19117_2383		MGE-11, LGI2	hypothetical protein.			x
LMOATCC19117_2396			transposase.	COG3666	L
LMOATCC19117_2405			similar to leucine-rich repeat domain protein (LPXTG motif), C-terminal part.						x
LMOATCC19117_2417			hypothetical protein.
LMOATCC19117_2782			similar to ABC transporter, ATP-binding protein, C-terminal part.						x
LMOATCC19117_2853			similar to hypothetical protein, C-terminal part.						x
Total:			64			11	17.1875	0	17	26.5625	47
L.m. 4b L312
LMOL312_0014			cell wall surface anchor family protein (GW motif).
LMOL312_0088			similar to hypothetical protein, N-terminal part.						x
LMOL312_0089			similar to hypothetical protein, C-terminal part.						x
LMOL312_0151			hypothetical protein.
LMOL312_0262			similar to hypothetical protein, C-terminal part.						x
LMOL312_0328			leucine-rich repeat domain protein (LPXTG motif).
LMOL312_0396			similar to acetyltransferase, GNAT family, N-terminal part.						x
LMOL312_0397			similar to acetyltransferase, GNAT family, C-terminal part.						x
LMOL312_0663		RM?	C-5 cytosine-specific DNA methylase.	COG0270	L
LMOL312_0664		RM?	hypothetical protein.
LMOL312_0665		RM?	hypothetical protein.
LMOL312_1102			hypothetical protein.
LMOL312_1103			hypothetical protein.
LMOL312_1104			hypothetical protein.
LMOL312_1106			hypothetical protein.
LMOL312_1108			hypothetical protein.
LMOL312_1121			hypothetical protein.
LMOL312_1177			hypothetical protein.
LMOL312_1597			secreted protein, putative.
LMOL312_1663			similar to phage transcriptional regulator, ArpU family, N-terminal part.						x
LMOL312_1880			hypothetical protein.
LMOL312_2047			similar to cell division protein FtsQ, N-terminal part.						x
LMOL312_2126			similar to mannose-6-phosphate isomerase protein ManA, class I, N-terminal part.						x
LMOL312_2315			family 4 glycosyl hydrolase.	COG1486	G
LMOL312_2316			PTS system, fructose subfamily, putative.
LMOL312_2317			cellobiose phosphotransferase system, putative.
LMOL312_2318			phosphotransferase system, lactose/cellobiose-specific IIA subunit.	COG1447	G
LMOL312_2319			phosphotransferase system, lactose/cellobiose-specific IIB subunit.	COG1440	G
LMOL312_2320			phosphotransferase system, lactose/cellobiose-specific IIC subunit.
LMOL312_2549			hypothetical protein.
Total:			30			0	0	0	8	26.6667	22
L.m. 4b F2365
LMOf2365_0081			hypothetical protein. NOTE: identified by similarity to GP:19715005.
LMOf2365_0163			hypothetical protein. NOTE: identified by Glimmer2, putative.
LMOf2365_0273			hypothetical protein. NOTE: identified by Glimmer2, putative.
LMOf2365_0313			hypothetical protein. NOTE: identified by Glimmer2, putative.
LMOf2365_0326			DNA-binding protein. NOTE: identified by match to protein family HMM PF01381.
LMOf2365_0348			hypothetical protein. NOTE: identified by Glimmer2, putative.
LMOf2365_0359			hypothetical protein. NOTE: identified by Glimmer2, putative.
LMOf2365_0453			hypothetical protein. NOTE: identified by Glimmer2, putative.
LMOf2365_0457			hypothetical protein. NOTE: identified by Glimmer2, putative.
LMOf2365_0458			hypothetical protein. NOTE: identified by Glimmer2, putative.
LMOf2365_0459			hypothetical protein. NOTE: identified by Glimmer2, putative.
LMOf2365_0460			hypothetical protein. NOTE: identified by Glimmer2, putative.
LMOf2365_0462			hypothetical protein.
LMOf2365_0467			hypothetical protein. NOTE: identified by Glimmer2, putative.
LMOf2365_0492			hypothetical protein. NOTE: identified by Glimmer2, putative.
LMOf2365_0554			hypothetical protein. NOTE: identified by Glimmer2, putative.
LMOf2365_0885			hypothetical protein.
LMOf2365_0925			hypothetical protein. NOTE: identified by Glimmer2, putative.
LMOf2365_1122			hypothetical protein. NOTE: identified by Glimmer2, putative.
LMOf2365_1179			hypothetical protein. NOTE: identified by Glimmer2, putative.
LMOf2365_1266			hypothetical protein. NOTE: identified by Glimmer2, putative.
LMOf2365_1394			hypothetical protein. NOTE: identified by Glimmer2, putative.
LMOf2365_1581			hypothetical protein. NOTE: identified by Glimmer2, putative.
LMOf2365_1626			hypothetical protein. NOTE: identified by Glimmer2, putative.
LMOf2365_1737			hypothetical protein. NOTE: identified by Glimmer2, putative.
LMOf2365_1916.5			hypothetical protein. NOTE: identified by similarity to PIR:AG1682.
LMOf2365_2001			hypothetical protein. NOTE: identified by Glimmer2, putative.
LMOf2365_2028			hypothetical protein. NOTE: identified by Glimmer2, putative.
LMOf2365_2039			hypothetical protein. NOTE: identified by Glimmer2, putative.
LMOf2365_2332			hypothetical protein. NOTE: identified by Glimmer2, putative.
LMOf2365_2408			hypothetical protein. NOTE: identified by Glimmer2, putative.
LMOf2365_2438			hypothetical protein. NOTE: identified by similarity to OMNI:NTL01LI2542.
LMOf2365_2539			hypothetical protein. NOTE: identified by Glimmer2, putative.
LMOf2365_2567			hypothetical protein. NOTE: identified by Glimmer2, putative.
LMOf2365_2624			hypothetical protein. NOTE: identified by Glimmer2, putative.
LMOf2365_2706			hypothetical protein. NOTE: identified by Glimmer2, putative.
LMOf2365_2764			hypothetical protein. NOTE: identified by Glimmer2, putative.
LMOf2365_2791			hypothetical protein. NOTE: identified by Glimmer2, putative.
LMOf2365_2798			hypothetical protein. NOTE: identified by Glimmer2, putative.
Total:			39			0	0	0	0	0	39
