# Supplementary material for: Reassessment of the Listeria monocytogenes pan-genome reveals dynamic integration hotspots and mobile genetic elements as major components of the accessory genome
Source: BMC Genomics. 2013 Jan 22;14:47. doi: 10.1186/1471-2164-14-47 (PMC3556495; doi:10.1186/1471-2164-14-47)
Supplement: Additional file 22 — Small non-coding regulatory RNAs. Homology matrix of sRNA candidates. [file 1471-2164-14-47-S22.xls]

## Sheet: sRNAs
Small non-coding regulatory RNA candidates
Candidates of small non-coding regulatory RNA described for strain L. monocytogenes 1/2a EGD-e [Christiansen at al. (2006), Mandin et al. (2007), Nielsen et al. (2008), Toledo-Arana et al. (2009), Oliver et l. (2009), Mraheil et al. (2011), Wurtzel et al. (2012)]. Homologous genes were identified using sRNAdb (nucleotide identity >60%, coverage >80%) [Pischimarov et al. 2012]. Number of paralogou…
Query sRNA					Lineage III		Lineage II							Lineage I
Start	Stop	Length (bp)	Strand	Name	L. m. 4c SLCC2376	L. m. 4a L99	L. m. 3a SLCC7179	L. m. 3c SLCC2479	L. m. 1/2c SLCC2372	L. m. 1/2a 08-5923	L. m. 1/2a 08-5578	L. m. 1/2a SLCC5850	L. m. 1/2a EGD-e	L. m. 7 SLCC2482	L. m. 1/2b SLCC2755	L. m. 3b SLCC2540	L. m. 4e SLCC2378	L. m. 4d ATCC19117	L.m. 4b L312	L. m. 4b F2365
Small-non-coding RNAs (no overlap with genes):
28964	29061	98	+	rli71	x	x	x	x	x	x	x	x	x	x	x	x	x	x	x	x
31997	32107	111	+	rli22	x	x	x	x	x	x	x	x	x	x	x	x	x	x	x	x
77597	77863	267	+	rli115				x	x				x			x	x			x
143795	144000	206	+	rli116				x	x	x	x		x
145571	145841	271	+	rli117	x		x	x	x	x	x	x	x			x	x	x		x
172171	172268	98	+	rli23			x(2)	x(2)	x(2)	x(3)	x(3)	x(2)	x(3)
199775	199884	110	+	rli118	x	x	x	x	x	x	x	x	x	x	x	x	x	x	x	x
200410	200519	110	+	rli72	x	x	x	x	x	x	x	x	x	x	x	x	x		x	x
200942	201217	276	+	rli73	x	x	x	x	x	x	x	x	x	x	x	x	x	x	x	x
204339	204468	130	-	PrfA	x	x	x	x	x	x	x	x	x	x	x	x	x	x	x	x
207589	207709	121	+	rli51	x	x	x	x	x	x	x	x	x	x	x	x	x	x	x	x
209321	209453	133	+	rli74	x	x	x	x	x	x	x	x	x	x	x	x	x	x	x	x
215458	215587	130	-	rli119	x	x	x	x	x	x	x	x	x	x	x	x	x	x	x	x
226546	226640	95	+	rli120	x	x	x	x	x	x	x	x	x	x	x	x	x	x	x	x
231884	231994	111	+	LhrC-1	x(4)	x(6)	x(3)	x(5)	x(5)	x(4)	x(4)	x(5)	x(5)	x(3)	x(5)	x(5)	x(5)	x(5)	x(5)	x(5)
232086	232197	112	+	LhrC-2	x(4)	x(6)	x(3)	x(5)	x(5)	x(4)	x(4)	x(5)	x(5)	x(3)	x(5)	x(5)	x(5)	x(5)	x(5)	x(5)
232289	232400	112	+	LhrC-3	x(4)	x(6)	x(3)	x(5)	x(5)	x(4)	x(4)	x(5)	x(5)	x(3)	x(5)	x(5)	x(5)	x(5)	x(5)	x(5)
232492	232605	114	+	LhrC-4	x(4)	x(6)	x(3)	x(5)	x(5)	x(4)	x(4)	x(5)	x(5)	x(3)	x(5)	x(5)	x(5)	x(5)	x(5)	x(5)
271014	271186	173	+	rli24	x		x	x	x	x	x	x	x	x	x	x	x	x	x	x
318784	318933	150	+	rli146	x(2)	x(2)	x(2)	x(2)	x(2)	x(2)	x(2)	x(2)	x(2)	x(2)	x(2)	x(2)	x(2)	x(2)	x(2)	x(2)
321290	321363	74	+	rli75			x	x	x	x	x		x	x	x	x	x	x	x	x
344675	344771	97	-	rli76	x	x	x	x	x	x	x	x	x	x	x	x	x	x	x	x
357516	357618	103	-	rli25			x(2)	x(2)	x(2)	x(3)	x(3)	x(2)	x(3)
388590	388707	118	-	rli26	x	x	x	x	x	x	x	x	x	x	x	x	x	x	x	x
434817	434929	113	+	rli27	x	x	x	x	x	x	x	x	x	x	x	x	x	x	x	x
454095	454227	133	+	rli77	x	x	x	x	x	x	x	x	x	x	x	x	x	x	x	x
495786	496381	596	+	rli121				x	x				x
507021	507161	141	-	rli122				x	x				x
507068	507473	406	+	rli78				x(2)	x(2)	x	x		x(2)
507206	507394	189	-	rli28				x(2)	x(2)	x	x		x(2)
507450	507632	183	-	rli29				x	x				x
513585	513807	223	+	rliA	x		x(2)	x	x	x(2)	x(2)	x(2)	x	x	x		x	x	x	x
531148	531266	119	+	rli65	x	x	x	x	x	x	x	x	x	x	x	x	x	x	x	x
540670	540785	116	-	rli30	x	x	x	x	x	x	x	x	x	x	x	x	x	x	x	x
544358	544716	359	+	rliB	x(3)	x	x	x	x	x(2)	x(2)	x(3)	x	x(3)	x(3)	x	x	x	x	x
552313	552417	105	-	rli52	x	x	x	x	x	x	x	x	x	x	x	x	x	x	x	x
597806	597926	121	+	rli31	x	x	x	x	x	x	x	x	x	x	x	x	x	x	x	x
600604	600750	147	-	rli32	x	x	x	x	x	x	x	x	x	x	x	x	x	x	x	x
696818	696880	63	+	rli79	x	x	x	x	x	x	x	x	x	x	x	x	x	x	x	x
708309	708494	186	+	rli33-1			x	x	x	x	x	x	x	x	x	x	x	x	x	x
708618	708860	243	+	rli33-2			x	x	x	x	x	x	x	x	x	x	x	x	x	x
787038	787254	217	+	rli80	x	x	x	x	x	x	x	x	x	x	x	x	x	x	x	x
802948	803031	84	-	rli34		x	x	x	x	x	x	x	x	x	x	x	x	x	x	x
855393	855495	103	-	rli35			x(2)	x(2)	x(2)	x(3)	x(3)	x(2)	x(3)
859412	859521	110	-	rli36	x	x	x	x	x	x	x	x	x	x	x	x	x	x	x	x
862938	863241	304	+	rli123			x	x	x	x	x	x	x	x	x	x	x	x	x	x
905685	905801	117	+	rli81	x	x	x	x	x	x	x	x	x	x	x	x	x	x	x	x
907526	907832	307	+	rli37	x	x	x	x	x	x	x	x	x	x	x	x	x	x	x	x
907926	907973	48	+	PreQ1	x	x	x	x	x	x	x	x	x	x	x	x	x	x	x	x
910875	910942	68	-	rli82	x	x	x	x	x	x	x	x	x	x	x	x	x	x	x	x
926922	927039	118	+	rli83	x	x	x	x	x	x	x	x	x	x	x	x	x	x	x	x
955824	956021	198	+	rli53	x	x	x	x	x	x	x	x	x	x	x	x	x	x	x	x
981621	981731	111	+	LhrC-5	x(4)	x(6)	x(3)	x(5)	x(5)	x(4)	x(4)	x(5)	x(5)	x(3)	x(5)	x(5)	x(5)	x(5)	x(5)	x(5)
1057361	1057621	261	-	rli124	x	x	x	x	x	x	x	x	x	x	x	x	x	x	x	x
1078584	1079111	528	+	rli54	x	x	x	x	x	x	x	x	x	x	x	x	x	x	x	x
1093855	1093954	100	+	rli84	x	x	x	x	x	x	x	x	x	x	x	x	x	x	x	x
1152549	1152917	369	+	rli38									x
1154310	1154672	363	+	rliC				x	x				x
1154319	1154671	353	-	rli125				x	x				x
1154617	1154762	146	-	rli85				x	x				x
1159877	1160115	239	+	rli126	x	x	x	x	x	x	x	x	x
1179807	1179993	187	+	rli39	x	x	x	x	x	x	x	x	x	x	x	x	x	x	x	x
1180827	1181254	428	+	rliH	x	x	x	x	x	x	x	x	x	x	x	x	x	x	x	x
1198108	1198561	454	+	rli55	x	x	x	x	x	x	x	x	x	x	x	x	x	x	x	x
1199848	1199937	90	+	rli56	x	x	x	x	x	x	x	x	x	x	x	x	x	x	x	x
1272592	1272662	71	+	rli86	x	x	x	x	x	x	x	x	x	x	x	x	x	x	x	x
1275547	1275794	248	-	rli40	x	x	x	x	x	x	x	x	x	x	x	x	x	x	x	x
1276713	1277206	494	-	rli41	x	x	x	x	x	x	x	x	x	x	x	x	x	x	x	x
1301287	1301551	265	+	rli87	x	x	x	x	x	x	x	x	x	x	x	x	x	x	x	x
1320429	1320501	73	+	rli88	x	x	x	x	x	x	x	x	x	x	x	x	x	x	x	x
1359202	1359528	327	-	rliD	x	x	x	x	x	x	x	x	x	x	x	x	x	x	x	x
1372840	1372931	92	+	Glycine	x	x	x	x	x	x	x	x	x	x	x	x	x	x	x	x
1399365	1399616	252	+	rli11/sbrA	x	x	x	x	x	x	x	x	x	x	x	x	x	x	x	x
1399461	1399616	156	-	rli42	x	x	x	x	x	x	x	x	x	x	x	x	x	x	x	x
1399490	1399656	167	+	rli89	x	x	x	x	x	x	x	x	x	x	x	x	x	x	x	x
1473701	1473829	129	-	rli127	x	x	x	x	x	x	x	x	x	x	x	x	x	x	x	x
1527941	1528048	108	-	rli90	x	x	x	x	x	x	x	x	x	x	x	x	x	x	x	x
1546336	1546531	196	-	ssrS / 6S	x	x	x	x	x	x	x	x	x	x	x	x	x	x	x	x
1575830	1575917	88	-	rli91	x	x	x	x	x	x	x	x	x	x	x	x	x	x	x	x
1575917	1575995	79	-	rli128	x	x	x	x	x	x	x	x	x	x	x	x	x	x	x	x
1584586	1584808	223	+	rliE	x	x	x	x	x	x	x	x	x	x	x	x	x	x	x	x
1613300	1613451	152	-	rli129	x	x	x	x	x	x	x	x	x	x	x	x	x	x	x	x
1638942	1639091	150	+	rli92	x	x	x	x	x	x	x	x	x	x	x	x	x	x	x	x
1639915	1640132	218	-	rli58				x	x	x	x	x	x	x	x				x
1641179	1641239	61	+	rli93	x	x	x	x(2)	x(2)	x(2)	x(2)	x(2)	x(2)	x(2)	x(2)	x	x	x	x(2)	x
1702361	1702543	183	-	rli59	x	x	x	x	x	x	x	x	x	x	x	x	x	x	x	x
1859870	1860017	148	-	LhrB /L20	x	x	x	x	x	x	x	x	x	x	x	x	x	x	x	x
1861377	1861533	157	-	rli43			x	x	x	x	x	x	x	x	x	x	x	x	x	x
1961807	1962188	382	-	rnpB/RNase P	x	x	x	x	x	x	x	x	x	x	x	x	x	x	x	x
2008753	2008871	119	-	rli130	x	x	x	x	x	x	x	x	x	x	x	x	x	x	x	x
2031272	2031354	83	-	rli131	x	x	x	x	x	x	x	x	x	x	x	x	x	x	x	x
2039079	2039375	297	-	rli94	x	x	x(3)	x(2)	x(2)	x(3)	x(3)	x(2)	x(2)	x(3)	x(3)	x(3)	x(3)	x(3)	x(3)	x(3)
2039087	2039375	289	+	rli44	x	x	x(3)	x(2)	x(2)	x(3)	x(3)	x(2)	x(2)	x(3)	x(3)	x(3)	x(3)	x(3)	x(3)	x(3)
2054162	2054501	340	+	rli60	x	x	x	x	x	x	x	x	x	x	x	x	x	x	x	x
2106073	2106292	220	-	rliF				x	x			x	x
2106222	2106324	103	+	rli95				x	x			x	x
2109721	2109972	252	-	rli132				x	x			x	x
2145524	2145648	125	-	rli133	x		x	x	x	x	x	x	x	x	x	x	x	x	x	x
2151510	2151605	96	-	rli134	x	x	x	x	x	x	x	x	x	x	x	x	x	x	x	x
2154765	2154852	88	+	rli45	x	x(2)	x(3)	x(2)	x(2)	x(2)	x(2)	x(2)	x(2)	x	x	x	x	x	x	x
2154765	2155058	294	-	rli46	x(2)	x(2)	x(3)	x(2)	x(2)	x(3)	x(3)	x(2)	x(2)	x(2)	x(2)	x(2)	x(2)	x(2)	x(2)	x(2)
2213168	2213213	46	-	rli135	x	x	x	x	x	x	x	x	x	x	x	x	x	x	x	x
2226036	2226481	446	+	rli47	x	x	x	x	x	x	x	x	x	x	x	x	x	x	x	x
2239222	2239295	74	-	rli96	x	x	x	x	x	x	x	x	x	x	x	x	x	x	x	x
2275297	2275362	66	-	rli61	x	x	x	x	x	x	x	x	x	x	x	x	x	x	x	x
2279995	2280110	116	-	rli97	x	x	x	x	x	x	x	x	x	x	x	x	x	x	x	x
2286256	2286586	331	-	rli136	x	x	x	x	x	x	x	x	x	x	x	x	x	x	x	x
2293286	2293472	187	+	rli137	x	x	x	x	x	x	x	x	x	x	x	x	x	x	x	x
2321818	2322026	209	+	rli138	x	x	x	x	x	x	x	x	x	x	x	x	x	x	x	x
2321818	2321967	150	-	rli139	x	x	x	x	x	x	x	x	x	x	x	x	x	x	x	x
2346166	2346382	217	-	LhrA	x	x	x	x	x	x	x	x	x	x	x	x	x	x	x	x
2361274	2361405	132	-	rli48		x	x	x	x	x(2)	x(2)		x			x
2361329	2361581	253	+	rli98		x	x	x	x	x(2)	x(2)		x			x
2364321	2364439	119	-	rli62									x
2386715	2386992	278	-	rliG									x
2395032	2395244	213	-	rli140				x	x	x	x		x
2395032	2395236	205	+	rli99				x	x	x	x		x
2399283	2399512	230	+	rli141		x	x	x	x			x	x
2424807	2424866	60	-	rli100	x	x	x	x	x	x	x	x	x	x	x	x	x	x	x	x
2452913	2452994	82	-	rli101	x	x	x	x	x	x	x	x	x	x	x	x	x	x	x	x
2454489	2454690	202	+	rli102	x	x	x	x	x	x	x	x	x	x	x	x	x	x	x	x
2498270	2498344	75	-	rli103	x	x	x	x	x	x	x	x	x	x	x	x	x	x	x	x
2505181	2505340	160	-	rli104	x	x	x	x	x	x	x	x	x	x	x	x	x	x	x	x
2509852	2510220	369	-	ssrA/tmRNA	x	x	x	x	x	x	x	x	x	x	x	x	x	x	x	x
2533481	2533615	135	-	rli105	x	x	x	x	x	x	x	x	x	x	x	x	x	x	x	x
2569572	2569681	110	+	rli142	x	x	x	x	x	x	x	x	x	x	x	x	x	x	x	x
2584861	2585032	172	-	rli143	x	x	x	x	x	x	x	x	x	x	x	x	x	x	x	x
2594561	2594785	225	-	rli106	x	x	x	x	x	x	x	x	x	x	x	x	x	x	x	x
2612921	2613300	380	-	rli63	x	x	x	x	x	x	x	x	x	x	x	x	x	x	x	x
2632700	2632770	71	-	rli107	x	x	x	x	x	x	x	x	x	x	x	x	x	x	x	x
2639710	2639789	80	-	rli108	x	x	x	x	x	x	x	x	x	x	x	x	x	x	x	x
2640531	2640819	289	-	rli144	x	x	x	x	x	x	x	x	x	x	x	x	x	x	x	x
2660210	2660364	155	+	rli49			x	x	x	x	x	x	x	x	x	x	x	x	x	x
2694509	2694694	186	-	rli109	x	x	x	x	x	x	x	x	x	x	x	x	x	x	x	x
2730489	2730555	67	+	rli110	x	x	x	x	x	x	x	x	x	x	x	x	x	x	x	x
2736457	2736640	184	+	rli111	x	x	x	x	x	x	x	x	x	x	x	x	x	x	x	x
2782978	2783221	244	+	rli112				x(2)	x(2)	x	x		x(2)
2782981	2783264	284	-	rli50				x(2)	x(2)	x	x		x(2)
2784311	2784413	103	-	SRP	x	x	x	x	x	x	x	x	x	x	x	x	x	x	x	x
2784594	2784775	182	-	rli147	x	x	x	x	x	x	x	x	x	x	x	x	x	x	x	x
2794580	2794741	162	-	rli145	x	x	x	x	x	x	x	x	x	x	x	x	x	x	x	x
2839401	2839573	173	-	rli113	x	x	x	x	x	x	x	x	x	x	x	x	x	x	x	x
2841962	2842199	238	-	rliI	x	x	x	x	x	x	x	x	x	x	x	x	x	x	x	x
2857252	2857320	69	-	rli114	x		x	x	x	x	x	x	x	x	x	x	x	x	x	x
Anti-sense small-non-coding RNAs (asRNAs; overlap with genes):
48500	48637	138	-	anti0043	x	x	x	x	x	x	x	x	x	x	x	x	x	x	x	x
388392	388640	249	-	anti0360	x	x	x	x	x	x	x	x	x	x	x	x	x	x	x	x
506019	506103	85	-	anti0469				x	x				x
689600	689666	67	+	anti0647-1	x	x	x	x	x	x	x	x	x	x	x	x	x	x	x	x
689792	689865	74	+	anti0647-2	x	x	x	x	x	x	x	x	x	x	x	x	x	x	x	x
689932	689996	65	-	anti0648-1	x	x	x	x	x	x	x	x	x	x	x	x	x	x	x	x
690044	690350	307	-	anti0648-2	x	x	x	x	x	x	x	x	x	x	x	x	x	x	x	x
823682	823884	203	+	anti0796	x	x	x	x	x	x	x	x	x	x	x	x	x	x	x	x
979023	979137	115	-	anti0943	x	x	x	x	x	x	x	x	x	x	x	x	x	x	x	x
981201	981315	115	-	anti0945	x	x	x	x	x	x	x	x	x	x	x	x	x	x	x	x
981423	981635	213	-	anti0946	x	x	x	x	x	x	x	x	x	x	x	x	x	x	x	x
1008851	1008902	52	+	anti0977	x	x	x	x	x	x	x	x	x	x	x	x	x	x	x	x
1490369	1490461	93	+	anti1457	x(2)	x(2)	x	x	x	x	x	x	x	x	x	x	x	x	x	x
1724308	1724381	74	-	anti1670	x	x	x	x	x	x	x	x	x	x	x	x	x	x	x	x
1819048	1819127	80	-	anti1749	x	x	x	x	x	x	x	x	x	x	x	x	x	x	x	x
1829176	1829234	59	+	anti1758	x	x	x	x	x	x	x	x	x	x	x	x	x	x	x	x
2041537	2041655	119	-	anti1967	x	x	x	x	x	x	x	x	x	x	x	x	x	x	x	x
2047165	2047238	74	+	anti1974			x	x	x	x	x	x	x
2175053	2175248	196	+	anti2095	x	x	x	x	x	x	x	x	x	x	x	x	x	x	x	x
2314340	2314423	84	+	anti2224	x	x	x	x	x	x	x	x	x	x	x	x	x	x	x	x
2347506	2347705	200	+	anti2260	x	x	x	x	x	x	x	x	x	x	x	x	x	x	x	x
2349964	2350025	62	-	anti2263	x	x	x	x	x	x	x	x	x	x	x	x	x	x	x	x
2360500	2360555	56	-	anti2270	x	x	x	x	x	x	x	x	x	x	x	x	x	x	x	x
2360820	2360930	111	+	anti2271				x	x	x(2)	x(2)	x	x
2468111	2468342	232	+	anti2394	x	x	x	x	x	x	x	x	x	x	x	x	x	x	x	x
2486369	2486419	51	+	anti2415	x	x	x	x	x	x	x	x	x	x	x	x	x	x	x	x
2497968	2498018	51	+	anti2428	x	x	x	x	x	x	x	x	x	x	x	x	x	x	x	x
2608022	2608077	56	+	anti2530	x	x	x	x	x	x	x	x	x	x	x	x	x	x	x	x
Cis-regulatory RNAs including riboswitches (Rfam score >50):
137133	137235	103	+	SAM1	x(2)	x(2)	x(2)	x(2)	x(2)	x(2)	x(2)	x(2)	x(2)	x(2)	x(2)	x(2)	x(2)	x(2)	x(2)	x(2)
258548	258760	213	+	T-box1	x	x	x	x	x	x	x	x	x	x	x	x	x	x	x	x
266232	266375	144	+	L10	x	x	x	x	x	x	x	x	x	x	x	x	x	x	x	x
309266	309385	120	-	SAM2	x	x	x	x	x	x	x	x	x	x	x	x	x	x	x	x
340086	340191	106	+	TPP1	x	x	x	x	x	x	x	x	x	x	x	x	x	x	x	x
611017	611119	103	-	Purine1	x	x	x	x	x	x	x	x	x	x	x	x	x	x	x	x
637826	637926	101	-	SAM3	x(4)	x(4)	x(4)	x(4)	x(4)	x(4)	x(4)	x(4)	x(4)	x(4)	x(4)	x(4)	x(4)	x(4)	x(4)	x(4)
756458	756652	195	+	glmS	x	x	x	x	x	x	x	x	x	x	x	x	x	x	x	x
826486	826683	198	-	Lysine	x	x	x	x	x	x	x	x	x	x	x	x	x	x	x	x
882770	882867	98	+	SAM4	x(2)	x(2)	x(2)	x(2)	x(2)	x(2)	x(2)	x(2)	x(2)	x(2)	x(2)	x(2)	x(2)	x(2)	x(2)	x(2)
1021463	1021588	126	+	YybP-ykoY	x	x	x	x	x	x	x	x	x	x	x	x	x	x	x	x
1240774	1241002	229	+	T-box2	x	x	x	x	x	x	x	x	x	x	x	x	x	x	x	x
1461163	1461273	111	-	TPP2	x	x	x	x	x	x	x	x	x	x	x	x	x	x	x	x
1494104	1494276	173	-	T-box3	x	x	x	x	x	x	x	x	x	x	x	x	x	x	x	x
1535161	1535409	249	-	T-box	x	x	x	x	x	x	x	x	x	x	x	x	x	x	x	x
1553972	1554200	229	-	T-box4	x	x	x	x	x	x	x	x	x	x	x	x	x	x	x	x
1577068	1577146	79	-	L21	x	x	x	x	x	x	x	x	x	x	x	x	x	x	x	x
1588901	1589127	227	-	T-box5	x	x	x	x	x	x	x	x	x	x	x	x	x	x	x	x
1597218	1597448	231	-	T-box6	x	x	x	x	x	x	x	x	x	x	x	x	x	x	x	x
1642603	1642811	209	-	T-box7	x	x	x	x	x	x	x	x	x	x	x	x	x	x	x	x
1676392	1676617	226	-	T-box8	x	x	x	x	x	x	x	x	x	x	x	x	x	x	x	x
1676666	1676907	242	-	T-box9	x	x	x	x	x	x	x	x	x	x	x	x	x	x	x	x
1711342	1711543	202	-	T-box10	x	x	x	x	x	x	x	x	x	x	x	x	x	x	x	x
1716543	1716651	109	-	SAM5	x(2)	x(2)	x(2)	x(2)	x(2)	x(2)	x(2)	x(2)	x(2)	x(2)	x(2)	x(2)	x(2)	x(2)	x(2)	x(2)
1739491	1739597	107	-	SAM6	x	x	x	x	x	x	x	x	x	x	x	x	x	x	x	x
1809817	1810057	241	-	T-box11	x	x	x	x	x	x	x	x	x	x	x	x	x	x	x	x
1862270	1862308	39	-	L19	x	x(2)	x	x	x	x	x	x	x	x	x	x	x	x	x	x
1917471	1917574	104	-	PyrR1	x	x	x	x	x	x	x	x	x	x	x	x	x	x	x	x
1918154	1918262	109	-	PyrR2	x	x	x	x	x	x	x	x	x	x	x	x	x	x	x	x
1958821	1958922	102	-	Purine2	x	x	x	x	x	x	x	x	x	x	x	x	x	x	x	x
2020487	2020609	123	-	FMN	x	x	x	x	x	x	x	x	x	x	x	x	x	x	x	x
2100001	2100227	227	-	T-box12	x	x	x	x	x	x	x	x	x	x	x	x	x	x	x	x
2287226	2287453	228	+	T-box13	x	x	x	x	x	x	x	x	x	x	x	x	x	x	x	x
2491058	2491176	119	-	SAM7	x(2)	x(2)	x(2)	x(2)	x(2)	x(2)	x(2)	x(2)	x(2)	x(2)	x(2)	x(2)	x(2)	x(2)	x(2)	x(2)
2668833	2669082	250	+	T-box14	x	x	x	x	x	x	x	x	x	x	x	x	x	x	x	x
2685181	2685233	53	-	L13	x	x	x	x	x	x	x	x	x	x	x	x	x	x	x	x
2765940	2766104	165	-	M-box/ykoK	x	x	x	x	x	x	x	x	x	x	x	x	x	x	x	x
2823255	2823477	223	-	T-box15	x	x	x	x	x	x	x	x	x	x	x	x	x	x	x	x
